# Supplementary material for: Validation of Novel spot blotch disease resistance alleles identified in unexplored wheat (Triticum aestivum L.) germplasm lines through KASP markers
Source: BMC Plant Biol. 2022 Dec 29;22:618. doi: 10.1186/s12870-022-04013-w (PMC9798658; doi:10.1186/s12870-022-04013-w)
Supplement: Supplementary file 2 — Additional file 2. [file 12870_2022_4013_MOESM2_ESM.xlsx]

## Sheet: Sheet2
rs#	alleles	chrom	pos	strand	assembly#	center	protLSID	assayLSID	panelLSID	QCcode	IC82460	EC190943	IC531970	IC111840	IC335685	HTW29	IC445498	IC290188	IC138428	IC416073	IC533560	IC252869	IC252871	IC290066	IC547662	IC335711	IC543417	IC445595	IC290192	IC335706	IC543356	IC328433	IC252897	IC279537	IC535176	IC335534	IC539565	IC539276	IC335523	EC498424	IC252727	IC402054	IC335742	EC425303	IC393882	IC128684	IC535188	IC104559	IC536060
AX-94381285	C/T	1A	65899967	+	NA	NA	NA	NA	NA	NA	N	Y	Y	C	Y	C	C	Y	C	C	C	C	Y	C	N	C	Y	C	C	C	C	C	N	C	Y	C	Y	Y	C	N	C	N	N	C	C	Y	Y	C	C
AX-94381637	C/T	1A	542868211	+	NA	NA	NA	NA	NA	NA	C	C	C	C	C	T	C	C	C	C	T	C	C	C	C	C	C	C	C	C	C	C	C	C	C	C	C	C	C	C	C	C	C	C	C	C	T	C	N
AX-94383913	C/A	1A	566564962	+	NA	NA	NA	NA	NA	NA	C	M	N	A	A	M	C	C	M	N	A	N	N	C	M	M	A	C	C	C	N	C	M	N	A	N	N	N	N	A	C	M	C	C	M	C	N	M	M
AX-94384181	G/A	1A	482328644	+	NA	NA	NA	NA	NA	NA	A	G	G	G	R	A	A	G	A	G	G	G	G	G	A	G	G	N	G	G	A	G	N	G	A	A	G	R	G	G	G	G	G	G	R	G	G	A	N
AX-94386081	C/T	1A	355323717	+	NA	NA	NA	NA	NA	NA	C	C	C	Y	Y	C	C	C	N	C	Y	C	C	C	C	T	C	C	C	C	C	N	C	C	C	C	C	C	N	C	C	C	C	C	C	C	Y	C	Y
AX-94386458	C/A	1A	3392684	+	NA	NA	NA	NA	NA	NA	N	C	C	M	C	N	N	C	M	M	C	A	A	M	C	M	C	M	M	C	M	M	C	A	C	M	N	C	M	C	A	A	C	M	M	N	C	M	M
AX-94386915	A/G	1A	484328765	+	NA	NA	NA	NA	NA	NA	R	A	A	A	A	R	R	A	R	A	A	A	A	A	R	A	A	A	A	A	R	A	A	A	R	R	A	R	A	A	A	A	A	A	R	A	A	R	A
AX-94387203	C/T	1A	533324793	+	NA	NA	NA	NA	NA	NA	C	T	C	C	C	N	C	T	C	T	C	T	T	N	T	C	N	N	C	C	C	C	N	N	T	C	N	C	T	Y	T	C	T	T	N	C	C	C	C
AX-94388701	C/G	1A	508929399	+	NA	NA	NA	NA	NA	NA	C	G	C	C	C	C	C	G	C	C	C	G	C	C	C	C	G	C	G	C	C	C	C	C	G	C	C	C	C	G	C	N	G	C	C	S	C	C	G
AX-94388778	T/A	1A	582708437	+	NA	NA	NA	NA	NA	NA	T	T	A	A	T	T	T	T	A	A	A	T	T	T	T	T	T	T	T	A	T	T	N	T	T	T	T	T	A	T	T	A	T	T	T	T	T	T	T
AX-94389450	T/C	1A	480599349	+	NA	NA	NA	NA	NA	NA	T	C	T	C	T	T	T	C	T	C	T	C	C	C	T	C	C	Y	C	T	T	T	T	C	T	T	T	Y	C	C	C	C	C	C	N	C	T	T	C
AX-94390433	G/T	1A	58751790	+	NA	NA	NA	NA	NA	NA	G	T	N	G	T	G	G	T	G	G	G	T	G	G	N	N	T	G	G	K	G	G	N	G	T	G	N	T	G	K	G	T	T	G	N	G	N	G	G
AX-94390617	C/T	1A	118850306	+	NA	NA	NA	NA	NA	NA	Y	C	Y	Y	C	Y	Y	N	Y	Y	Y	N	Y	Y	C	N	N	Y	Y	C	Y	Y	C	Y	C	Y	C	C	Y	N	Y	C	C	Y	N	Y	Y	Y	Y
AX-94393159	A/G	1A	558195164	+	NA	NA	NA	NA	NA	NA	A	A	G	A	G	G	A	A	G	A	A	A	A	A	G	G	G	A	A	A	A	A	G	A	G	G	A	G	G	A	A	G	A	A	R	A	A	G	A
AX-94393836	T/C	1A	208219225	+	NA	NA	NA	NA	NA	NA	T	Y	C	T	Y	T	Y	C	T	T	T	N	T	T	C	T	Y	T	T	N	T	T	Y	T	N	T	N	C	T	N	T	C	Y	Y	Y	T	T	T	T
AX-94394557	C/T	1A	54075752	+	NA	NA	NA	NA	NA	NA	C	T	T	C	T	C	C	T	C	C	C	T	C	C	T	C	T	C	C	T	C	C	T	C	T	C	T	T	C	T	C	T	T	C	T	C	C	C	C
AX-94395004	C/T	1A	299270813	+	NA	NA	NA	NA	NA	NA	Y	C	N	C	C	N	N	C	N	N	T	C	Y	C	N	C	C	C	N	N	C	C	C	C	C	N	N	C	N	N	Y	N	C	C	N	N	T	N	C
AX-94395032	G/A	1A	544055210	+	NA	NA	NA	NA	NA	NA	A	A	G	G	G	G	A	A	G	A	G	G	G	G	G	G	G	A	A	A	G	G	G	A	G	G	G	G	G	G	A	G	G	N	G	A	G	G	R
AX-94395617	G/C	1A	380956317	+	NA	NA	NA	NA	NA	NA	S	G	G	C	S	G	G	G	G	G	N	G	G	G	G	C	G	G	G	C	G	C	G	G	G	G	G	G	C	G	C	G	G	G	G	G	G	G	C
AX-94397743	C/T	1A	320336785	+	NA	NA	NA	NA	NA	NA	C	C	C	T	N	C	C	C	T	C	T	C	T	C	C	T	C	C	C	C	C	T	C	C	C	C	C	C	T	C	C	C	C	C	C	C	T	C	T
AX-94398706	T/C	1A	510366210	+	NA	NA	NA	NA	NA	NA	T	C	T	T	Y	T	T	C	T	C	T	C	C	C	T	T	C	C	C	C	T	T	C	T	C	T	T	Y	C	C	T	T	C	T	N	Y	T	T	C
AX-94399186	C/T	1A	350396010	+	NA	NA	NA	NA	NA	NA	C	C	T	T	Y	C	C	C	T	C	C	C	T	C	C	T	C	C	T	C	C	T	C	C	C	C	C	Y	T	C	C	C	C	C	C	C	C	C	T
AX-94399368	T/G	1A	153337609	+	NA	NA	NA	NA	NA	NA	T	K	K	T	K	T	T	K	T	T	T	K	T	T	K	T	K	T	T	K	T	T	K	T	K	T	K	K	T	K	T	K	K	T	K	T	T	T	T
AX-94400275	T/C	1A	387811987	+	NA	NA	NA	NA	NA	NA	T	T	T	T	T	T	T	T	T	T	C	T	T	T	T	T	T	T	C	T	T	T	T	T	T	T	T	T	T	T	T	T	T	T	T	T	C	T	T
AX-94400371	T/C	1A	298646390	+	NA	NA	NA	NA	NA	NA	T	T	C	T	T	N	T	T	T	T	C	T	T	T	T	T	T	T	C	T	T	T	Y	T	T	T	T	Y	T	T	T	T	N	T	Y	T	C	T	Y
AX-94400729	G/C	1A	544125995	+	NA	NA	NA	NA	NA	NA	G	S	G	C	G	G	G	G	G	G	C	C	C	C	G	G	G	G	G	G	C	G	G	G	G	G	C	S	G	C	G	G	C	G	N	S	C	G	G
AX-94401483	T/C	1A	549695828	+	NA	NA	NA	NA	NA	NA	T	T	C	T	C	N	T	T	C	T	C	T	T	T	C	C	C	T	T	T	T	T	C	T	C	C	T	C	C	T	T	C	T	T	Y	T	T	C	T
AX-94402128	G/A	1A	586997223	+	NA	NA	NA	NA	NA	NA	G	R	G	G	R	G	G	R	R	R	G	R	N	R	R	R	R	R	R	R	R	G	R	G	R	G	R	R	R	R	R	R	R	R	R	R	G	R	R
AX-94405391	C/G	1A	261373141	+	NA	NA	NA	NA	NA	NA	C	G	C	C	C	S	C	G	C	G	C	G	G	C	C	C	G	C	C	C	C	C	C	C	C	C	C	C	C	G	C	G	G	G	S	G	C	C	C
AX-94405392	C/T	1A	222349107	+	NA	NA	NA	NA	NA	NA	C	Y	Y	C	Y	C	C	Y	C	C	C	N	C	C	Y	C	Y	C	C	Y	C	C	Y	C	Y	C	Y	Y	C	Y	C	Y	Y	C	Y	C	C	C	C
AX-94405726	G/C	1A	6154915	+	NA	NA	NA	NA	NA	NA	G	S	S	S	C	S	S	S	G	S	N	S	G	G	S	N	C	S	C	S	G	G	S	G	C	C	S	S	G	N	G	S	S	G	S	G	G	N	C
AX-94406365	T/C	1A	10472077	+	NA	NA	NA	NA	NA	NA	T	T	N	Y	Y	N	N	Y	Y	T	T	N	T	T	Y	T	Y	T	N	T	Y	Y	T	T	Y	N	T	T	T	T	T	T	Y	T	N	Y	N	Y	Y
AX-94406447	C/T	1A	558489366	+	NA	NA	NA	NA	NA	NA	C	C	T	C	T	Y	C	C	T	C	T	C	C	C	T	T	T	C	C	C	T	C	T	C	T	T	C	T	T	C	C	T	C	C	Y	C	C	T	C
AX-94406511	C/T	1A	316260452	+	NA	NA	NA	NA	NA	NA	Y	C	N	C	Y	C	C	T	C	C	T	C	C	C	C	C	C	Y	T	C	C	C	C	C	C	C	C	Y	C	C	C	C	C	T	N	C	T	C	C
AX-94406527	C/G	1A	546034348	+	NA	NA	NA	NA	NA	NA	G	G	C	C	C	N	G	G	C	G	C	C	C	C	C	C	C	G	C	C	C	C	C	G	C	C	C	C	C	C	G	C	C	G	S	G	C	C	G
AX-94406783	C/G	1A	7114714	+	NA	NA	NA	NA	NA	NA	S	C	C	S	C	S	S	C	S	S	C	N	G	G	C	S	C	S	S	C	S	S	C	G	C	S	C	C	S	N	G	G	C	S	C	S	C	S	S
AX-94406786	C/T	1A	540056582	+	NA	NA	NA	NA	NA	NA	C	C	Y	Y	N	C	C	N	N	Y	Y	Y	N	Y	C	C	C	C	C	C	Y	C	C	C	C	Y	Y	C	C	C	C	C	Y	C	C	C	Y	Y	C
AX-94407377	C/G	1A	547384298	+	NA	NA	NA	NA	NA	NA	G	G	C	C	C	C	G	G	C	G	C	C	C	C	C	C	C	G	C	C	C	C	C	G	C	C	C	C	C	C	G	C	C	G	C	G	C	C	G
AX-94409481	A/G	1A	64839580	+	NA	NA	NA	NA	NA	NA	A	G	G	A	G	A	A	N	A	A	A	G	G	A	G	A	G	A	A	G	A	A	G	A	G	A	G	G	A	G	A	G	G	A	G	A	G	A	A
AX-94410550	C/T	1A	480595406	+	NA	NA	NA	NA	NA	NA	C	C	C	C	Y	C	C	C	C	C	Y	C	C	C	C	C	C	C	C	Y	C	Y	Y	C	C	C	Y	C	C	C	C	C	C	C	C	C	Y	C	C
AX-94411782	T/C	1A	206803177	+	NA	NA	NA	NA	NA	NA	Y	C	C	N	C	T	Y	C	T	T	T	C	Y	T	C	T	C	T	T	C	T	T	C	N	C	T	C	C	T	C	Y	C	C	N	C	T	T	Y	N
AX-94412321	T/C	1A	594001952	+	NA	NA	NA	NA	NA	NA	Y	T	T	Y	T	Y	C	T	Y	Y	Y	C	T	T	C	T	T	Y	Y	T	Y	T	T	T	T	C	T	Y	T	C	T	T	T	C	T	C	Y	C	T
AX-94413932	C/A	1A	462794136	+	NA	NA	NA	NA	NA	NA	C	C	M	M	M	C	C	C	C	C	C	C	C	M	C	M	C	C	M	M	C	C	M	M	C	C	M	M	M	C	N	C	C	C	N	C	N	C	M
AX-94414832	A/G	1A	534566000	+	NA	NA	NA	NA	NA	NA	G	A	A	A	N	A	R	G	G	N	A	A	G	A	A	A	A	A	A	G	A	A	A	A	G	R	A	A	A	A	G	A	A	A	A	G	A	G	A
AX-94415357	C/T	1A	482329646	+	NA	NA	NA	NA	NA	NA	C	T	C	C	C	C	C	T	C	Y	C	T	T	T	C	T	T	T	T	C	C	C	C	T	C	C	C	C	T	T	T	T	T	T	Y	T	C	C	T
AX-94415384	A/T	1A	305004211	+	NA	NA	NA	NA	NA	NA	A	A	T	A	A	A	A	A	A	A	T	A	A	A	A	A	A	A	T	T	A	A	T	T	A	A	T	T	A	A	A	A	A	A	A	A	T	A	A
AX-94415447	A/G	1A	337677668	+	NA	NA	NA	NA	NA	NA	A	A	A	G	R	A	A	A	G	A	A	A	G	A	A	G	A	A	A	A	A	G	A	A	A	A	A	A	G	A	A	A	A	A	A	A	A	A	G
AX-94415898	G/A	1A	37501051	+	NA	NA	NA	NA	NA	NA	R	R	N	N	R	R	R	R	R	R	R	R	R	R	N	G	R	N	R	R	R	N	A	R	R	R	R	R	N	R	R	R	N	R	R	R	R	R	G
AX-94416187	G/C	1A	45797641	+	NA	NA	NA	NA	NA	NA	G	G	N	C	G	N	C	N	C	C	C	N	G	G	G	C	N	G	C	G	C	C	G	G	G	C	G	S	C	N	C	G	N	C	S	C	C	G	C
AX-94416982	T/C	1A	47578094	+	NA	NA	NA	NA	NA	NA	T	T	T	C	T	T	C	C	C	C	C	C	T	T	T	T	C	T	C	T	C	C	T	T	T	C	T	T	C	C	C	T	C	C	Y	C	C	T	T
AX-94417065	G/A	1A	132134799	+	NA	NA	NA	NA	NA	NA	R	G	G	R	G	R	N	G	R	R	R	G	R	R	G	R	G	R	R	G	R	R	G	R	G	R	G	G	R	G	R	G	G	R	G	R	R	R	R
AX-94418426	T/C	1A	311806317	+	NA	NA	NA	NA	NA	NA	T	T	C	T	T	T	T	T	T	T	C	T	T	T	T	T	T	T	C	C	T	T	T	T	T	T	T	Y	T	T	T	T	T	T	T	T	C	T	T
AX-94421525	A/G	1A	582225336	+	NA	NA	NA	NA	NA	NA	G	A	G	G	A	G	G	A	A	A	G	A	A	A	A	A	A	A	A	A	A	G	A	G	A	G	A	A	A	A	A	A	A	A	A	A	G	A	R
AX-94421922	T/A	1A	578922901	+	NA	NA	NA	NA	NA	NA	A	T	T	T	T	W	A	A	T	T	T	A	A	T	T	T	T	A	A	T	A	T	T	T	A	A	T	T	T	T	T	T	T	T	T	A	T	A	A
AX-94423447	A/G	1A	381822371	+	NA	NA	NA	NA	NA	NA	A	A	A	G	R	A	A	A	A	A	G	A	A	A	A	G	A	A	A	G	A	G	A	A	A	A	A	A	G	A	G	A	A	A	A	A	A	A	G
AX-94423942	C/G	1A	593789997	+	NA	NA	NA	NA	NA	NA	C	S	S	C	S	C	C	S	C	C	C	C	S	S	C	S	S	C	C	S	C	S	S	S	S	C	S	C	S	C	S	S	S	C	N	C	C	C	S
AX-94425021	G/A	1A	577461545	+	NA	NA	NA	NA	NA	NA	A	G	G	G	G	A	A	A	G	G	G	A	A	G	G	G	G	A	A	G	A	G	G	G	A	A	G	G	G	G	G	G	G	G	G	A	G	G	N
AX-94425760	C/A	1A	516786343	+	NA	NA	NA	NA	NA	NA	M	M	M	C	M	M	M	M	M	M	C	M	M	M	M	C	M	M	M	M	M	M	M	M	M	M	M	C	M	M	M	M	M	M	M	M	C	M	M
AX-94425953	C/A	1A	535315046	+	NA	NA	NA	NA	NA	NA	C	A	C	A	M	A	C	C	C	A	A	C	C	C	A	A	A	A	A	C	C	A	A	A	C	C	C	A	A	A	C	A	C	A	A	C	A	C	A
AX-94428433	G/T	1A	41710318	+	NA	NA	NA	NA	NA	NA	G	G	G	G	G	G	G	G	G	G	G	G	G	G	G	T	G	G	G	T	G	G	T	T	G	G	T	K	G	G	G	G	G	G	G	G	G	G	K
AX-94430486	A/C	1A	588301887	+	NA	NA	NA	NA	NA	NA	N	A	M	M	A	M	N	A	A	A	M	A	A	A	A	A	A	A	A	A	A	M	A	M	A	M	A	A	A	A	A	A	A	A	A	A	M	A	A
AX-94430594	C/T	1A	579199013	+	NA	NA	NA	NA	NA	NA	T	C	C	C	Y	T	T	T	C	C	C	T	T	C	T	C	C	T	T	C	T	C	C	T	T	T	C	T	C	C	C	C	C	T	Y	T	C	T	T
AX-94432350	C/T	1A	13947136	+	NA	NA	NA	NA	NA	NA	C	Y	C	C	Y	Y	Y	Y	Y	Y	Y	C	C	C	Y	Y	Y	C	C	C	Y	Y	Y	C	C	Y	Y	C	Y	Y	C	C	Y	Y	Y	Y	Y	Y	Y
AX-94432777	G/A	1A	462435249	+	NA	NA	NA	NA	NA	NA	R	R	G	G	N	R	R	R	R	R	R	R	R	G	R	G	R	R	G	G	R	R	G	G	R	R	G	G	G	R	G	R	R	R	R	R	G	R	G
AX-94433348	A/G	1A	508721298	+	NA	NA	NA	NA	NA	NA	A	G	A	G	A	G	A	G	A	G	A	G	A	A	G	A	G	A	G	A	A	A	G	A	G	A	G	A	R	G	G	A	G	G	G	A	A	A	G
AX-94433740	G/A	1A	11584529	+	NA	NA	NA	NA	NA	NA	A	R	R	A	N	G	G	N	N	G	A	A	G	N	R	A	N	N	A	A	G	G	R	G	R	A	N	R	G	A	G	N	N	G	G	G	R	N	G
AX-94433809	G/A	1A	64596440	+	NA	NA	NA	NA	NA	NA	G	A	A	G	A	G	G	A	G	G	G	A	G	G	A	G	N	G	G	A	G	G	A	G	A	G	A	A	G	A	G	A	A	G	A	G	G	G	G
AX-94434157	A/G	1A	592844864	+	NA	NA	NA	NA	NA	NA	A	R	A	A	N	A	A	G	G	R	A	G	N	N	R	R	G	R	G	G	R	A	R	A	G	A	G	G	R	R	R	R	R	R	R	G	A	G	N
AX-94434960	T/C	1A	345168070	+	NA	NA	NA	NA	NA	NA	C	T	T	C	T	T	T	T	T	T	C	T	C	T	T	C	T	C	T	T	T	T	T	C	T	T	T	T	T	T	T	T	T	C	T	T	C	T	C
AX-94435812	T/C	1A	118290122	+	NA	NA	NA	NA	NA	NA	T	N	C	T	T	T	T	T	N	N	C	T	T	T	N	T	N	T	C	N	T	T	T	T	T	T	T	Y	N	N	T	N	N	T	Y	N	C	N	Y
AX-94436763	A/G	1A	564309774	+	NA	NA	NA	NA	NA	NA	R	A	A	A	A	A	A	A	A	R	R	A	A	A	A	A	A	R	A	R	A	A	A	A	A	A	A	A	A	A	A	A	A	A	A	A	R	A	R
AX-94437009	T/A	1A	480830972	+	NA	NA	NA	NA	NA	NA	N	T	W	T	W	W	W	T	W	T	T	T	T	T	W	T	T	T	T	T	W	T	T	T	W	W	T	N	T	T	T	T	T	T	W	T	T	W	T
AX-94437971	T/C	1A	517482783	+	NA	NA	NA	NA	NA	NA	T	C	C	T	N	T	T	C	T	C	T	C	C	C	T	T	C	Y	C	C	T	T	C	T	C	T	C	C	C	C	T	T	C	T	T	T	C	T	C
AX-94438518	C/T	1A	394593194	+	NA	NA	NA	NA	NA	NA	T	C	C	T	C	C	C	C	C	C	T	C	T	C	C	T	C	T	C	C	C	T	C	T	C	C	C	C	C	C	C	C	C	T	C	C	T	C	Y
AX-94440483	A/T	1A	532815438	+	NA	NA	NA	NA	NA	NA	T	T	A	T	A	A	T	T	T	A	A	A	T	A	A	A	A	A	A	T	A	A	T	A	T	T	A	T	A	A	T	T	A	A	A	T	A	T	A
AX-94441027	C/T	1A	372467980	+	NA	NA	NA	NA	NA	NA	C	C	C	T	Y	C	C	C	C	C	T	C	C	C	C	T	C	C	C	T	C	T	C	C	C	C	C	C	T	C	T	C	C	C	C	C	C	C	T
AX-94441185	G/C	1A	589444142	+	NA	NA	NA	NA	NA	NA	G	G	G	G	S	N	C	G	G	G	G	C	G	G	C	C	G	G	G	G	G	G	G	G	G	C	G	G	G	C	G	G	G	C	S	C	G	C	G
AX-94441967	G/C	1A	301198167	+	NA	NA	NA	NA	NA	NA	N	S	C	G	N	G	G	S	G	S	C	S	G	G	S	S	G	S	C	C	S	S	C	C	S	S	C	C	S	S	G	S	S	S	S	S	C	G	S
AX-94442809	T/C	1A	503376335	+	NA	NA	NA	NA	NA	NA	T	C	T	C	T	T	Y	C	T	T	C	C	T	T	T	C	C	T	T	T	T	C	T	T	C	N	T	C	T	C	T	T	C	T	N	C	C	N	C
AX-94444425	C/T	1A	30132224	+	NA	NA	NA	NA	NA	NA	C	N	C	C	C	C	Y	Y	Y	C	C	Y	N	C	C	C	Y	C	C	Y	C	C	C	Y	C	C	Y	C	Y	Y	C	Y	Y	Y	N	Y	C	C	N
AX-94445422	C/T	1A	505675814	+	NA	NA	NA	NA	NA	NA	C	C	T	C	Y	C	C	C	C	T	C	C	T	T	C	C	C	T	C	T	C	C	T	T	C	C	T	C	T	C	C	C	C	C	C	C	C	C	C
AX-94445757	A/C	1A	155842517	+	NA	NA	NA	NA	NA	NA	A	C	C	A	C	A	A	C	A	A	A	C	A	A	C	A	C	A	A	C	A	A	C	A	C	A	C	C	A	C	A	C	C	A	C	A	A	A	A
AX-94446043	C/T	1A	26969311	+	NA	NA	NA	NA	NA	NA	C	C	C	C	Y	C	C	C	Y	C	Y	C	C	C	C	C	C	C	C	T	C	C	C	C	C	C	C	C	Y	C	Y	C	C	C	C	Y	Y	C	C
AX-94446416	G/C	1A	305003329	+	NA	NA	NA	NA	NA	NA	G	G	C	G	G	G	G	G	G	G	G	G	G	G	G	G	G	G	C	C	G	G	C	C	G	G	C	C	G	G	G	G	G	G	G	G	G	G	G
AX-94449086	A/G	1A	1190183	+	NA	NA	NA	NA	NA	NA	G	A	A	G	A	A	A	A	G	A	G	G	G	G	A	G	A	G	G	A	A	A	A	G	A	A	A	A	A	A	G	G	A	A	A	A	G	A	A
AX-94449293	T/C	1A	507079317	+	NA	NA	NA	NA	NA	NA	T	C	T	T	T	T	T	C	T	Y	T	C	T	T	T	T	C	T	C	T	T	N	T	T	C	T	N	Y	T	C	T	T	C	T	N	N	T	T	C
AX-94449890	A/G	1A	388833888	+	NA	NA	NA	NA	NA	NA	G	A	A	A	A	A	A	A	A	A	G	A	G	A	A	A	A	G	A	A	A	G	A	G	A	A	A	A	A	A	A	A	A	G	A	A	G	A	R
AX-94450466	T/C	1A	9476803	+	NA	NA	NA	NA	NA	NA	T	T	Y	T	T	T	T	Y	Y	T	T	T	Y	T	T	T	Y	T	T	T	Y	Y	T	Y	Y	T	T	T	T	T	Y	Y	T	T	T	Y	T	Y	Y
AX-94450565	T/G	1A	590342442	+	NA	NA	NA	NA	NA	NA	K	K	K	K	T	T	K	T	K	K	N	T	K	T	T	T	K	K	K	T	K	T	K	K	K	T	K	K	T	T	T	K	T	T	T	T	K	T	N
AX-94451045	T/C	1A	434639041	+	NA	NA	NA	NA	NA	NA	N	T	C	T	T	T	T	T	T	T	C	T	T	T	T	T	T	T	C	T	T	T	N	C	T	T	C	C	T	T	T	T	T	T	T	T	C	T	T
AX-94453185	G/T	1A	537082492	+	NA	NA	NA	NA	NA	NA	G	G	K	N	G	G	G	G	G	K	K	K	G	K	G	G	G	G	G	G	N	G	G	G	G	G	K	G	G	G	G	G	K	G	G	G	N	G	G
AX-94453187	G/A	1A	103316412	+	NA	NA	NA	NA	NA	NA	G	A	A	G	A	G	G	A	G	G	G	A	G	G	A	G	A	G	G	A	G	G	A	G	A	G	A	A	G	A	G	A	N	G	A	G	G	G	N
AX-94456055	C/T	1A	47806029	+	NA	NA	NA	NA	NA	NA	C	C	Y	Y	C	C	Y	Y	Y	Y	Y	Y	C	C	C	C	Y	C	Y	C	Y	Y	C	C	C	Y	C	C	Y	Y	Y	C	Y	Y	Y	Y	Y	C	C
AX-94456767	T/C	1A	462435412	+	NA	NA	NA	NA	NA	NA	T	T	T	T	Y	T	T	T	T	T	T	T	T	C	T	C	T	T	T	C	T	T	C	T	T	T	C	T	C	T	C	T	T	T	T	T	C	T	C
AX-94457852	T/C	1A	12142335	+	NA	NA	NA	NA	NA	NA	N	N	T	T	Y	T	T	N	N	Y	T	T	T	T	N	N	T	T	T	Y	T	T	T	T	N	Y	Y	T	T	T	N	N	T	T	T	T	T	Y	T
AX-94458071	G/A	1A	96455141	+	NA	NA	NA	NA	NA	NA	G	A	N	G	N	G	G	A	G	G	G	A	N	G	A	G	A	G	G	N	G	G	N	G	A	N	N	N	G	N	G	N	N	G	N	G	G	G	G
AX-94458307	C/A	1A	542136607	+	NA	NA	NA	NA	NA	NA	C	C	C	A	C	C	C	C	C	C	A	A	A	A	C	C	C	C	C	C	A	C	C	C	C	C	A	M	C	A	C	C	A	C	C	C	A	C	C
AX-94461500	T/C	1A	571789135	+	NA	NA	NA	NA	NA	NA	T	C	T	C	T	T	T	T	T	C	C	C	T	T	T	T	T	T	T	T	C	T	T	T	T	T	T	T	T	T	T	T	T	T	T	T	C	T	T
AX-94462123	T/C	1A	497760646	+	NA	NA	NA	NA	NA	NA	T	T	N	C	T	T	Y	T	T	T	C	T	N	C	T	C	T	C	C	N	T	C	T	C	T	T	T	Y	C	T	T	T	T	N	N	N	C	T	T
AX-94462130	T/C	1A	377614268	+	NA	NA	NA	NA	NA	NA	T	T	T	C	Y	T	T	T	T	T	C	T	T	T	T	C	T	T	T	C	T	C	T	T	T	T	T	T	C	T	C	T	T	T	T	T	T	T	C
AX-94463854	T/C	1A	574189192	+	NA	NA	NA	NA	NA	NA	T	T	T	C	T	T	T	T	T	C	C	T	T	T	T	T	T	T	T	T	C	T	T	T	T	T	T	T	T	T	T	T	T	T	T	T	C	T	T
AX-94464571	T/C	1A	541632664	+	NA	NA	NA	NA	NA	NA	T	T	C	C	T	T	N	T	T	T	C	C	C	C	T	T	T	T	T	T	C	T	T	T	T	T	C	Y	T	C	T	T	Y	T	T	T	C	T	T
AX-94464778	A/C	1A	63295933	+	NA	NA	NA	NA	NA	NA	C	A	C	C	C	A	A	A	A	A	A	A	A	A	A	A	A	C	C	N	A	A	A	A	C	A	A	C	A	A	A	A	A	N	A	A	N	A	A
AX-94465382	C/A	1A	384326680	+	NA	NA	NA	NA	NA	NA	C	C	C	A	M	C	C	C	C	C	A	C	C	C	C	A	C	C	C	A	C	A	C	C	C	C	C	C	A	C	A	C	C	C	C	C	C	C	A
AX-94465677	T/C	1A	544054315	+	NA	NA	NA	NA	NA	NA	C	C	N	T	T	T	C	C	N	C	T	T	T	T	T	N	T	C	C	C	T	T	T	C	T	T	T	T	T	T	C	T	T	C	T	C	T	T	C
AX-94465909	G/T	1A	121133383	+	NA	NA	NA	NA	NA	NA	K	G	G	K	G	K	K	G	K	K	K	G	K	K	G	K	G	K	K	G	K	K	G	K	G	K	G	G	K	G	K	G	G	K	G	K	K	K	K
AX-94465963	A/G	1A	574498638	+	NA	NA	NA	NA	NA	NA	A	A	A	G	A	A	A	A	A	G	G	A	A	A	A	A	A	A	A	A	G	A	N	G	A	A	A	A	A	A	A	A	A	A	A	A	G	A	A
AX-94466584	T/C	1A	7114496	+	NA	NA	NA	NA	NA	NA	Y	T	T	Y	T	Y	Y	T	Y	Y	T	Y	C	Y	T	Y	T	Y	Y	T	Y	Y	N	C	T	Y	T	T	Y	T	C	N	T	Y	T	Y	T	Y	Y
AX-94467726	A/G	1A	544055358	+	NA	NA	NA	NA	NA	NA	A	A	A	G	R	N	A	A	A	A	G	G	G	G	G	A	G	A	A	A	G	A	G	A	A	A	G	R	A	G	A	G	G	A	N	A	G	A	A
AX-94468070	T/A	1A	548674746	+	NA	NA	NA	NA	NA	NA	T	T	T	W	W	W	W	T	T	T	W	T	W	W	W	T	W	T	W	W	W	T	T	T	T	T	T	T	T	T	W	T	T	W	T	T	W	T	T
AX-94468186	A/C	1A	551221604	+	NA	NA	NA	NA	NA	NA	N	A	A	M	A	A	A	A	M	M	M	N	M	A	A	A	A	M	A	A	A	M	A	A	A	M	A	A	M	A	A	A	M	A	A	M	M	M	A
AX-94469723	C/T	1A	512870104	+	NA	NA	NA	NA	NA	NA	Y	C	C	C	Y	Y	Y	C	Y	Y	C	C	Y	Y	Y	Y	Y	Y	Y	Y	Y	C	C	C	C	Y	C	C	Y	C	Y	C	C	Y	C	Y	C	Y	C
AX-94470119	G/A	1A	200099063	+	NA	NA	NA	NA	NA	NA	G	G	G	G	G	R	G	G	G	G	G	G	G	G	G	G	G	G	G	G	G	G	G	G	G	G	G	G	G	G	A	G	G	G	G	G	G	G	G
AX-94470457	A/C	1A	21985728	+	NA	NA	NA	NA	NA	NA	A	C	C	A	C	A	A	C	A	M	A	C	A	A	C	A	C	A	A	C	A	A	C	A	C	A	C	C	A	C	A	C	C	A	C	A	A	A	A
AX-94471137	T/C	1A	511410374	+	NA	NA	NA	NA	NA	NA	C	T	C	T	C	T	C	T	N	T	C	T	C	N	T	C	T	N	T	Y	C	N	T	N	T	Y	T	N	T	T	T	Y	T	T	T	C	N	N	T
AX-94471485	T/G	1A	14077768	+	NA	NA	NA	NA	NA	NA	T	T	G	T	T	T	T	T	T	T	T	G	G	T	T	T	T	T	T	T	T	T	T	G	T	T	T	K	T	T	G	G	T	T	T	T	T	T	T
AX-94472344	T/C	1A	18486762	+	NA	NA	NA	NA	NA	NA	T	T	Y	T	Y	T	T	T	Y	T	Y	Y	T	T	T	T	T	T	T	T	T	T	Y	T	T	T	T	T	Y	Y	T	Y	Y	T	Y	T	Y	T	T
AX-94472945	T/C	1A	178098797	+	NA	NA	NA	NA	NA	NA	T	C	C	T	C	T	T	C	T	T	T	C	T	T	C	T	C	T	T	C	T	T	C	T	C	T	C	C	T	C	T	C	C	T	C	T	T	T	T
AX-94473023	T/C	1A	133106894	+	NA	NA	NA	NA	NA	NA	T	Y	Y	T	Y	T	T	Y	T	T	T	N	T	T	Y	T	Y	T	T	Y	T	T	Y	T	Y	T	Y	Y	T	Y	T	Y	Y	T	N	Y	T	T	T
AX-94473435	G/A	1A	49887539	+	NA	NA	NA	NA	NA	NA	G	A	A	G	A	G	G	A	G	G	G	A	G	G	A	G	A	G	G	A	G	G	A	G	A	G	A	A	G	A	G	A	A	G	A	G	N	G	G
AX-94473981	G/C	1A	592363325	+	NA	NA	NA	NA	NA	NA	G	G	S	S	S	G	G	G	G	S	S	S	G	C	G	S	S	S	S	G	S	S	G	S	G	G	S	S	S	S	G	G	S	G	G	G	S	G	S
AX-94474537	C/T	1A	575227029	+	NA	NA	NA	NA	NA	NA	C	T	C	T	C	C	C	C	C	T	T	C	C	T	C	C	C	C	C	C	T	T	C	T	C	C	T	C	C	T	T	C	T	C	Y	C	T	C	C
AX-94474833	G/A	1A	590004463	+	NA	NA	NA	NA	NA	NA	G	G	G	G	G	A	G	A	G	G	G	G	G	A	G	G	G	G	G	G	G	A	G	G	G	G	G	G	A	G	A	G	A	G	N	G	G	G	N
AX-94475294	C/T	1A	177836819	+	NA	NA	NA	NA	NA	NA	C	T	T	C	T	C	C	T	C	C	C	T	C	C	T	C	T	C	C	T	C	C	T	C	T	C	T	T	C	T	C	T	T	C	Y	C	N	C	N
AX-94475335	T/C	1A	70708914	+	NA	NA	NA	NA	NA	NA	T	C	C	T	C	T	T	C	T	T	T	C	T	T	C	T	C	T	T	C	T	T	C	T	C	T	C	C	T	C	T	C	C	T	C	T	T	T	T
AX-94475367	A/G	1A	663607661	+	NA	NA	NA	NA	NA	NA	R	R	R	G	A	A	A	R	G	R	R	R	R	A	R	A	R	R	A	G	A	R	A	R	R	R	R	G	R	R	A	A	R	A	N	R	G	A	R
AX-94475494	C/T	1A	636838517	+	NA	NA	NA	NA	NA	NA	N	Y	C	Y	C	C	Y	Y	C	Y	N	N	Y	Y	C	C	C	Y	Y	Y	C	Y	C	Y	C	C	Y	C	C	Y	Y	C	Y	Y	Y	Y	Y	C	Y
AX-94475996	T/C	1A	48688823	+	NA	NA	NA	NA	NA	NA	Y	T	N	C	T	N	T	T	T	T	C	T	Y	T	T	T	T	Y	Y	T	T	Y	T	Y	T	T	T	T	T	T	T	T	T	Y	Y	T	C	T	Y
AX-94476532	T/C	1A	601007275	+	NA	NA	NA	NA	NA	NA	T	C	T	T	T	C	T	C	T	T	C	T	T	T	T	C	T	T	T	T	T	T	T	T	T	T	C	Y	T	C	T	T	C	T	T	T	C	T	T
AX-94478630	T/G	1A	407632448	+	NA	NA	NA	NA	NA	NA	N	K	T	T	K	K	K	K	T	K	T	K	T	K	K	K	K	K	T	K	K	T	K	N	T	N	K	K	N	K	K	K	K	N	K	K	T	N	N
AX-94478919	C/A	1A	463961342	+	NA	NA	NA	NA	NA	NA	C	C	C	C	C	C	C	C	C	C	A	C	C	C	C	C	C	C	C	M	C	N	M	C	C	C	A	C	C	C	C	C	C	C	C	C	C	C	C
AX-94480220	A/G	1A	543181011	+	NA	NA	NA	NA	NA	NA	A	A	A	G	R	G	A	A	A	A	G	G	G	G	G	A	G	A	A	A	G	A	G	A	A	A	G	R	A	G	A	G	G	A	R	A	G	A	R
AX-94480304	A/C	1A	351884622	+	NA	NA	NA	NA	NA	NA	A	A	A	C	M	A	A	A	C	A	C	A	C	A	A	C	A	A	A	A	A	C	A	A	A	A	A	A	C	A	A	A	A	A	A	A	C	A	C
AX-94480654	C/T	1A	584469479	+	NA	NA	NA	NA	NA	NA	C	T	C	C	T	Y	C	T	C	C	C	C	T	T	C	C	T	C	C	C	T	T	T	T	T	C	T	N	C	T	T	C	T	C	N	C	C	C	N
AX-94481367	C/T	1A	490313551	+	NA	NA	NA	NA	NA	NA	T	C	C	C	Y	T	T	C	T	C	C	C	C	C	T	C	C	Y	C	C	T	C	C	C	T	T	C	C	C	C	C	C	C	C	Y	C	C	T	C
AX-94481909	T/C	1A	503462844	+	NA	NA	NA	NA	NA	NA	Y	T	T	T	Y	Y	Y	T	Y	T	T	T	T	T	Y	T	T	T	T	Y	Y	T	T	T	T	Y	T	T	T	T	Y	Y	T	Y	Y	T	T	Y	T
AX-94482516	C/T	1A	6153154	+	NA	NA	NA	NA	NA	NA	Y	C	C	N	N	Y	C	C	N	Y	Y	C	C	C	C	Y	T	N	T	C	C	Y	C	Y	T	T	C	C	N	C	C	C	C	C	C	T	Y	Y	T
AX-94483458	T/C	1A	449175507	+	NA	NA	NA	NA	NA	NA	N	T	Y	T	N	T	T	T	T	T	T	N	N	T	T	N	T	T	T	Y	Y	N	N	N	T	N	T	N	T	T	Y	N	T	N	T	N	T	T	T
AX-94483924	T/G	1A	544605181	+	NA	NA	NA	NA	NA	NA	T	T	T	G	T	T	T	T	T	T	G	G	G	G	T	T	T	T	T	T	G	G	T	T	T	T	G	K	T	G	T	T	G	T	T	T	G	T	T
AX-94485904	G/C	1A	463247544	+	NA	NA	NA	NA	NA	NA	G	S	S	N	S	G	G	N	G	S	G	S	S	N	G	S	S	N	S	S	G	G	S	N	G	G	S	S	N	C	S	S	S	S	G	S	S	G	S
AX-94486203	A/T	1A	540143742	+	NA	NA	NA	NA	NA	NA	W	N	A	N	W	N	A	A	A	A	N	N	T	A	T	A	T	A	A	A	A	A	T	A	A	A	A	T	A	A	A	T	N	A	N	N	A	A	N
AX-94486352	C/T	1A	150892123	+	NA	NA	NA	NA	NA	NA	C	T	Y	N	T	C	Y	T	N	N	C	T	C	C	Y	C	Y	C	C	Y	C	C	Y	C	T	C	Y	T	C	N	C	Y	N	Y	N	C	C	C	Y
AX-94488122	A/G	1A	13223499	+	NA	NA	NA	NA	NA	NA	A	G	A	A	A	A	A	A	N	A	R	N	A	G	A	R	R	A	G	R	R	R	N	G	R	N	R	R	R	R	A	R	R	A	R	R	A	R	R
AX-94488826	T/C	1A	41830080	+	NA	NA	NA	NA	NA	NA	T	T	C	C	T	T	C	C	C	C	C	C	T	T	T	C	C	T	C	T	C	C	T	T	T	C	T	T	C	C	C	C	N	C	T	C	C	T	Y
AX-94489004	A/G	1A	272313206	+	NA	NA	NA	NA	NA	NA	R	A	G	R	N	R	N	A	N	N	G	N	A	A	A	A	A	A	G	A	A	A	N	N	A	A	N	R	A	A	A	A	A	A	A	A	G	N	R
AX-94489106	C/T	1A	504406645	+	NA	NA	NA	NA	NA	NA	C	T	Y	T	Y	C	C	T	C	C	T	T	C	C	C	T	T	C	T	Y	C	T	C	C	T	C	C	T	C	T	C	C	T	C	C	T	T	C	T
AX-94491186	T/C	1A	534271722	+	NA	NA	NA	NA	NA	NA	T	T	T	T	Y	T	Y	T	T	T	T	T	T	T	Y	T	Y	T	Y	Y	Y	T	Y	T	T	T	T	T	T	T	T	Y	T	Y	Y	T	T	T	T
AX-94491525	G/A	1A	549671029	+	NA	NA	NA	NA	NA	NA	G	G	A	A	N	N	G	G	A	G	A	G	G	G	A	A	N	G	G	A	G	G	A	G	A	A	G	N	A	G	G	A	G	G	R	G	A	A	G
AX-94492604	T/C	1A	529788863	+	NA	NA	NA	NA	NA	NA	C	C	N	C	Y	Y	T	T	Y	C	Y	T	T	T	C	T	T	T	T	Y	Y	T	Y	T	C	Y	T	Y	T	T	C	Y	T	Y	Y	Y	T	Y	T
AX-94493709	A/G	1A	1174830	+	NA	NA	NA	NA	NA	NA	R	A	A	R	A	A	A	A	G	A	R	G	A	G	A	G	A	R	G	A	A	A	A	A	A	A	A	A	A	A	A	A	A	A	A	A	R	A	A
AX-94494098	C/G	1A	355715538	+	NA	NA	NA	NA	NA	NA	N	C	C	G	S	C	N	C	G	N	G	N	C	C	C	G	C	C	C	C	S	G	C	C	C	C	C	C	G	C	C	C	N	C	S	C	G	N	G
AX-94495040	G/A	1A	549619385	+	NA	NA	NA	NA	NA	NA	A	A	G	G	G	G	A	A	G	A	G	A	A	A	G	G	G	A	A	G	A	A	G	A	G	G	A	G	G	A	A	G	A	A	R	A	G	G	R
AX-94496430	T/G	1A	2377642	+	NA	NA	NA	NA	NA	NA	K	T	K	T	T	K	T	K	K	K	T	K	T	K	K	K	K	K	K	K	K	K	T	T	K	K	T	K	K	T	G	T	K	K	K	K	T	K	T
AX-94497344	G/A	1A	356442364	+	NA	NA	NA	NA	NA	NA	G	G	G	A	G	G	G	G	A	G	A	G	G	G	G	A	G	G	R	G	G	R	G	G	G	G	G	G	A	G	G	G	G	G	G	G	A	G	R
AX-94497542	G/C	1A	314620698	+	NA	NA	NA	NA	NA	NA	G	G	C	G	G	G	G	G	G	G	C	G	G	G	G	G	G	G	C	C	G	G	G	G	G	G	G	N	G	G	G	G	G	G	G	G	C	G	N
AX-94499152	T/C	1A	56923871	+	NA	NA	NA	NA	NA	NA	T	C	C	T	C	T	T	C	T	T	T	C	T	T	C	T	C	T	T	C	T	T	N	T	C	T	C	C	T	N	T	C	C	T	T	T	T	T	T
AX-94500759	G/A	1A	128626205	+	NA	NA	NA	NA	NA	NA	N	R	R	G	N	G	G	R	G	G	G	R	G	N	R	G	R	G	G	R	G	G	R	G	R	G	R	R	G	N	N	R	R	G	R	G	G	G	G
AX-94500893	G/A	1A	351600559	+	NA	NA	NA	NA	NA	NA	G	G	G	G	G	R	R	R	G	R	R	R	G	R	R	G	R	R	G	R	R	G	R	R	R	R	R	R	G	R	G	R	R	N	R	R	R	N	G
AX-94501329	T/G	1A	58200028	+	NA	NA	NA	NA	NA	NA	N	T	T	G	T	N	N	T	K	K	G	T	G	K	T	K	T	K	N	T	K	G	T	K	T	K	T	T	K	T	K	T	T	K	T	K	N	K	K
AX-94501544	T/C	1A	14046238	+	NA	NA	NA	NA	NA	NA	C	T	C	C	T	T	T	T	T	T	T	C	C	C	T	C	T	N	C	C	C	T	T	C	C	C	T	C	T	T	C	C	T	T	T	C	T	T	T
AX-94502624	C/T	1A	534271653	+	NA	NA	NA	NA	NA	NA	C	C	C	T	Y	C	C	C	C	T	T	C	C	C	C	T	C	T	T	C	C	T	C	T	C	C	C	Y	T	C	C	C	C	C	C	C	T	C	T
AX-94503076	C/T	1A	474192474	+	NA	NA	NA	NA	NA	NA	C	C	T	T	C	C	C	C	C	C	T	C	C	C	C	C	C	C	T	C	C	T	T	C	C	C	T	N	C	C	C	C	C	C	C	C	T	C	C
AX-94503114	G/A	1A	577463162	+	NA	NA	NA	NA	NA	NA	A	G	G	G	R	A	A	A	G	G	G	A	A	G	G	G	G	A	A	G	A	G	G	G	A	A	G	G	G	G	G	N	G	A	R	A	G	G	A
AX-94503208	C/T	1A	584478294	+	NA	NA	NA	NA	NA	NA	C	T	C	C	T	Y	C	T	C	C	C	C	T	T	C	C	T	C	C	C	T	T	T	T	T	C	T	T	C	T	T	C	T	C	T	C	C	C	T
AX-94504454	G/T	1A	530203453	+	NA	NA	NA	NA	NA	NA	G	G	G	G	G	G	T	T	G	G	G	T	T	T	G	T	T	T	T	G	G	T	G	T	T	G	T	G	T	T	G	G	T	G	G	G	T	G	T
AX-94504536	C/A	1A	496304644	+	NA	NA	NA	NA	NA	NA	C	A	A	A	M	C	C	A	C	A	C	A	A	A	C	C	A	A	A	A	C	C	C	A	C	C	C	A	A	A	C	A	A	C	M	M	C	C	A
AX-94505680	C/T	1A	49288348	+	NA	NA	NA	NA	NA	NA	C	C	C	T	C	Y	T	T	T	T	T	T	C	C	C	C	T	C	T	C	T	T	C	C	C	T	C	C	T	T	T	C	T	T	Y	T	T	C	C
AX-94506844	G/T	1A	12585696	+	NA	NA	NA	NA	NA	NA	T	G	G	K	G	G	G	G	K	G	K	G	T	G	G	K	G	N	T	G	G	K	G	G	G	G	G	G	K	G	G	G	G	N	N	G	T	G	G
AX-94507094	C/T	1A	26960611	+	NA	NA	NA	NA	NA	NA	C	T	T	C	T	C	C	T	C	C	C	T	C	C	T	C	T	C	C	T	C	C	T	C	T	C	T	T	C	T	C	T	T	C	T	C	C	C	C
AX-94507352	T/A	1A	483676988	+	NA	NA	NA	NA	NA	NA	T	A	T	T	T	T	T	A	T	A	T	A	A	A	T	A	A	W	A	T	T	T	T	A	T	T	T	T	A	A	A	A	N	A	T	A	T	T	A
AX-94507391	G/C	1A	488070989	+	NA	NA	NA	NA	NA	NA	S	G	G	G	S	N	S	G	N	G	N	G	G	G	S	G	G	G	G	S	S	S	G	G	S	S	G	G	G	G	G	G	G	G	G	G	N	N	G
AX-94507420	A/G	1A	482335883	+	NA	NA	NA	NA	NA	NA	G	A	G	A	R	G	G	A	G	A	A	A	A	A	G	A	A	N	A	A	G	A	A	A	G	G	A	R	A	A	A	A	A	A	R	A	A	G	A
AX-94507844	C/T	1A	544378356	+	NA	NA	NA	NA	NA	NA	C	C	C	T	N	Y	C	C	C	C	T	T	T	T	T	C	T	C	C	C	T	C	T	C	C	C	T	Y	C	T	C	T	T	C	Y	C	T	C	C
AX-94508777	T/C	1A	520583745	+	NA	NA	NA	NA	NA	NA	T	C	C	C	Y	T	T	C	T	C	T	C	T	T	T	C	C	T	C	C	T	T	C	C	C	T	T	C	T	C	T	T	C	T	T	T	C	T	C
AX-94510917	T/G	1A	120010808	+	NA	NA	NA	NA	NA	NA	K	K	G	T	K	T	N	N	T	T	G	K	T	T	N	T	N	T	G	K	T	N	K	T	K	T	N	K	T	T	T	K	N	T	N	T	G	T	N
AX-94511054	G/A	1A	189714352	+	NA	NA	NA	NA	NA	NA	G	A	A	G	A	G	G	A	G	G	G	A	G	G	A	G	A	G	G	A	G	G	A	G	A	G	A	A	G	A	G	A	A	G	R	G	G	G	G
AX-94511623	C/A	1A	96470122	+	NA	NA	NA	NA	NA	NA	C	A	A	C	A	C	C	A	C	C	C	A	C	C	A	C	A	C	C	A	C	C	A	C	A	C	A	A	C	A	C	A	A	C	M	C	C	C	C
AX-94512190	A/C	1A	483861928	+	NA	NA	NA	NA	NA	NA	M	A	M	A	A	M	N	A	M	A	A	A	A	A	M	A	A	N	A	A	M	A	A	A	M	N	A	A	A	A	A	A	N	A	N	A	A	M	M
AX-94513107	G/A	1A	483034304	+	NA	NA	NA	NA	NA	NA	G	R	G	R	R	G	G	R	G	R	R	R	R	R	G	R	R	R	R	R	G	R	N	R	G	G	G	G	R	R	R	R	R	R	N	R	R	G	R
AX-94513354	T/G	1A	22295096	+	NA	NA	NA	NA	NA	NA	T	G	G	T	G	T	T	G	T	T	T	G	T	T	G	T	G	T	T	G	T	T	N	T	G	T	G	G	T	G	T	G	N	T	N	T	T	T	T
AX-94515437	C/T	1A	571347756	+	NA	NA	NA	NA	NA	NA	T	T	C	Y	C	C	T	T	C	N	Y	T	T	C	C	C	C	T	T	T	Y	C	C	C	C	C	C	C	C	C	C	C	C	T	N	T	Y	C	T
AX-94515468	C/G	1A	534201522	+	NA	NA	NA	NA	NA	NA	G	G	C	C	S	G	G	G	G	C	C	C	G	C	G	C	C	C	C	G	C	C	G	C	G	G	C	C	C	C	G	G	C	G	S	G	C	G	C
AX-94517594	A/G	1A	370107625	+	NA	NA	NA	NA	NA	NA	A	A	A	G	R	A	A	A	A	A	G	A	A	A	A	G	A	A	A	G	A	G	A	A	A	A	A	A	G	A	G	A	A	A	A	A	G	A	G
AX-94517866	C/T	1A	97954025	+	NA	NA	NA	NA	NA	NA	Y	C	C	Y	C	Y	Y	C	Y	Y	Y	C	Y	Y	C	Y	C	Y	Y	C	Y	Y	N	Y	C	Y	C	C	Y	C	Y	C	C	Y	C	C	Y	Y	Y
AX-94518188	A/G	1A	368357393	+	NA	NA	NA	NA	NA	NA	A	A	A	G	R	A	A	A	A	A	G	A	A	A	A	G	A	A	A	A	A	G	A	A	A	A	A	A	G	A	G	A	A	A	A	A	G	A	G
AX-94518238	T/G	1A	107107609	+	NA	NA	NA	NA	NA	NA	T	G	G	T	G	T	T	G	T	T	T	G	T	T	G	T	G	T	T	G	T	T	G	T	G	T	G	G	T	G	T	G	G	T	K	T	T	T	T
AX-94519347	A/T	1A	351882560	+	NA	NA	NA	NA	NA	NA	A	A	T	T	T	A	A	A	T	A	T	A	T	A	N	T	A	A	T	A	A	T	A	A	A	A	A	N	T	A	A	A	A	A	A	A	T	A	W
AX-94519549	A/C	1A	508724029	+	NA	NA	NA	NA	NA	NA	A	C	N	C	A	A	A	C	A	N	C	C	A	A	A	A	C	A	C	A	A	A	M	N	C	N	N	C	M	C	A	A	C	A	M	N	C	M	C
AX-94519655	A/G	1A	382586983	+	NA	NA	NA	NA	NA	NA	N	G	A	G	A	A	N	G	G	A	G	G	A	A	A	A	A	G	G	A	G	A	A	G	G	A	A	R	A	A	A	G	G	A	R	G	G	G	A
AX-94519887	A/T	1A	477049152	+	NA	NA	NA	NA	NA	NA	T	A	N	W	W	N	T	A	T	A	A	A	A	A	T	A	A	A	A	A	T	A	A	A	T	T	A	W	A	A	A	A	A	A	W	A	A	T	N
AX-94519926	C/A	1A	93693822	+	NA	NA	NA	NA	NA	NA	M	A	A	C	A	C	N	N	C	C	C	N	N	C	N	C	A	C	C	A	C	C	N	C	A	C	A	M	C	A	N	A	A	C	M	C	C	M	C
AX-94521061	G/A	1A	32530699	+	NA	NA	NA	NA	NA	NA	R	G	R	G	R	G	N	G	G	N	G	G	G	G	G	G	G	R	R	G	G	G	G	G	R	G	G	R	G	G	G	G	G	G	G	G	G	G	G
AX-94521226	T/C	1A	500563574	+	NA	NA	NA	NA	NA	NA	C	T	C	T	C	C	C	T	C	T	T	T	T	T	C	T	T	T	T	C	C	T	T	T	T	C	T	T	T	T	C	C	T	C	N	T	T	C	T
AX-94521760	C/A	1A	584469148	+	NA	NA	NA	NA	NA	NA	C	A	C	C	A	M	C	A	C	C	C	C	N	A	C	C	A	C	C	C	A	A	N	A	A	C	A	A	C	A	A	C	A	C	N	C	C	C	M
AX-94522144	A/G	1A	21760173	+	NA	NA	NA	NA	NA	NA	A	G	G	A	G	A	A	G	A	A	A	G	A	A	G	A	G	A	A	G	A	A	N	A	G	A	G	G	A	G	A	G	G	A	N	A	A	A	A
AX-94522489	C/T	1A	32302672	+	NA	NA	NA	NA	NA	NA	C	C	C	C	Y	C	T	T	T	C	C	T	C	C	C	C	T	C	C	T	C	C	T	T	C	C	T	Y	T	T	T	T	T	T	Y	T	C	C	C
AX-94522764	A/G	1A	45581365	+	NA	NA	NA	NA	NA	NA	N	R	N	N	A	N	G	R	G	N	R	G	R	A	R	R	R	A	R	R	N	N	R	A	R	R	N	R	N	G	N	A	G	R	R	N	G	N	G
AX-94523339	T/G	1A	549522192	+	NA	NA	NA	NA	NA	NA	G	G	T	T	T	T	G	G	T	G	T	G	G	G	T	T	T	G	G	T	G	G	T	G	T	T	G	T	T	G	G	T	G	G	K	G	T	T	N
AX-94523894	T/C	1A	47791019	+	NA	NA	NA	NA	NA	NA	T	C	C	T	C	T	T	C	T	T	N	C	T	T	C	N	C	N	T	C	T	T	C	T	C	T	C	C	T	C	T	C	C	T	C	T	T	T	T
AX-94524244	T/C	1A	544055640	+	NA	NA	NA	NA	NA	NA	T	T	C	T	Y	T	T	T	C	T	T	T	T	T	T	C	T	T	T	T	T	C	T	T	C	C	T	T	C	T	T	T	T	T	T	T	T	C	N
AX-94525103	A/T	1A	353256408	+	NA	NA	NA	NA	NA	NA	A	A	A	T	W	A	A	A	T	A	T	A	T	A	A	T	A	A	A	A	A	T	A	A	A	A	A	A	T	A	A	A	A	A	A	A	T	A	T
AX-94526544	C/T	1A	32376873	+	NA	NA	NA	NA	NA	NA	C	C	C	C	Y	C	T	T	T	C	C	T	C	C	C	C	T	C	C	T	C	C	T	T	C	C	T	Y	T	T	T	T	T	T	Y	T	C	C	C
AX-94526630	A/G	1A	42550052	+	NA	NA	NA	NA	NA	NA	A	A	A	A	A	A	A	A	A	A	A	A	A	A	A	G	A	A	A	A	A	A	A	A	A	A	A	N	A	A	A	A	A	A	A	A	A	A	G
AX-94526905	A/G	1A	394853157	+	NA	NA	NA	NA	NA	NA	R	A	A	R	A	A	A	A	A	A	R	A	R	A	A	R	A	R	A	A	A	R	A	R	A	A	A	A	A	A	A	A	A	R	A	A	R	A	R
AX-94527084	T/C	1A	558483276	+	NA	NA	NA	NA	NA	NA	T	C	Y	C	N	N	T	T	Y	T	Y	T	T	T	Y	Y	Y	T	T	C	N	T	Y	T	N	Y	T	Y	Y	T	T	Y	T	T	Y	T	C	Y	N
AX-94527920	A/G	1A	540887744	+	NA	NA	NA	NA	NA	NA	R	A	R	R	A	R	R	R	A	N	R	A	A	A	A	A	A	A	A	A	A	R	A	R	A	R	A	A	A	A	A	A	A	A	A	A	R	A	A
AX-94528422	G/A	1A	463288473	+	NA	NA	NA	NA	NA	NA	G	G	G	G	G	G	G	G	G	G	A	G	G	G	G	G	G	G	G	G	G	A	G	G	G	G	G	G	G	G	G	G	G	G	G	G	A	G	G
AX-94530243	A/G	1A	427818911	+	NA	NA	NA	NA	NA	NA	A	A	A	G	A	A	G	A	G	G	A	A	A	G	A	A	A	G	G	A	A	A	A	A	A	G	A	A	G	A	A	A	A	A	A	G	A	G	A
AX-94531255	G/A	1A	64598190	+	NA	NA	NA	NA	NA	NA	G	A	A	G	A	G	G	A	G	G	G	A	G	G	A	G	N	G	G	A	G	G	A	G	A	G	A	A	G	A	G	A	A	G	R	G	G	G	G
AX-94532291	G/T	1A	544170307	+	NA	NA	NA	NA	NA	NA	G	G	T	G	N	G	G	G	T	G	G	G	G	G	G	T	G	G	G	G	G	T	G	G	T	T	G	K	T	G	G	G	G	G	G	G	G	T	G
AX-94532387	C/T	1A	9589040	+	NA	NA	NA	NA	NA	NA	N	C	C	T	C	C	C	C	C	C	T	C	C	N	C	C	C	N	T	C	C	C	C	C	C	C	C	Y	C	T	C	C	C	C	C	C	T	C	N
AX-94534146	A/C	1A	551050634	+	NA	NA	NA	NA	NA	NA	C	C	A	A	A	M	C	C	N	C	A	A	A	A	A	A	A	C	C	A	A	A	A	A	A	A	A	A	A	A	A	A	N	C	M	C	N	A	C
AX-94534394	T/C	1A	436423004	+	NA	NA	NA	NA	NA	NA	T	T	C	T	T	T	T	T	T	T	C	T	T	T	T	T	T	T	C	T	T	T	C	C	T	T	C	C	T	T	T	T	T	T	T	T	C	T	T
AX-94535560	A/G	1A	513933943	+	NA	NA	NA	NA	NA	NA	A	G	G	G	A	A	A	G	A	A	G	G	G	A	A	G	G	A	G	G	A	A	A	A	G	A	A	G	A	G	A	A	G	A	A	A	G	A	G
AX-94536536	T/C	1A	302583585	+	NA	NA	NA	NA	NA	NA	T	T	T	T	T	Y	T	T	T	T	T	T	T	T	T	T	T	T	T	T	T	T	T	T	T	T	T	T	T	Y	T	T	T	T	T	T	T	T	T
AX-94538854	C/T	1A	100289731	+	NA	NA	NA	NA	NA	NA	C	T	T	C	T	C	C	T	C	C	C	T	C	C	T	C	T	C	C	T	C	C	T	C	T	C	T	T	C	T	C	T	T	C	Y	C	C	C	C
AX-94539426	A/G	1A	518776566	+	NA	NA	NA	NA	NA	NA	A	A	A	G	A	A	A	A	A	A	G	A	A	A	A	G	A	A	A	A	A	A	A	A	A	A	A	A	A	A	A	A	A	A	A	A	A	A	A
AX-94539875	C/T	1A	298115993	+	NA	NA	NA	NA	NA	NA	C	C	T	C	C	C	C	C	C	C	T	C	C	C	C	C	C	C	T	C	C	C	C	C	C	C	C	Y	C	C	C	C	C	C	C	C	T	C	C
AX-94540853	A/G	1A	6517461	+	NA	NA	NA	NA	NA	NA	A	A	A	A	R	A	A	A	A	A	A	G	G	G	A	N	G	R	A	A	A	A	A	G	G	G	A	A	A	G	G	G	A	A	A	G	A	A	G
AX-94541870	C/T	1A	41709458	+	NA	NA	NA	NA	NA	NA	C	C	C	C	C	C	C	C	C	C	C	C	N	C	C	Y	C	C	C	Y	C	C	N	Y	C	C	Y	N	C	C	C	C	C	C	C	C	C	C	Y
AX-94542559	G/A	1A	463041207	+	NA	NA	NA	NA	NA	NA	G	A	A	A	R	G	G	A	G	A	G	A	A	A	G	A	A	G	A	A	G	G	A	A	G	G	A	A	A	A	A	A	A	A	R	A	G	G	A
AX-94542766	T/A	1A	590342745	+	NA	NA	NA	NA	NA	NA	W	A	W	W	W	T	T	N	A	A	W	W	A	N	W	T	A	N	A	N	A	T	W	W	A	T	A	A	W	W	W	A	W	W	N	N	T	W	N
AX-94543458	A/G	1A	6639207	+	NA	NA	NA	NA	NA	NA	A	A	A	A	R	A	A	A	A	A	A	A	G	R	A	G	G	A	A	A	A	A	A	G	G	G	A	A	A	R	G	G	A	A	A	G	A	A	G
AX-94543706	T/C	1A	394590078	+	NA	NA	NA	NA	NA	NA	C	T	T	C	T	T	T	T	T	T	C	T	C	T	T	C	T	C	T	T	T	C	T	C	T	T	T	T	T	T	T	T	T	C	N	T	C	T	C
AX-94544328	T/C	1A	8239802	+	NA	NA	NA	NA	NA	NA	T	Y	Y	T	Y	T	T	Y	T	T	T	Y	T	T	Y	T	Y	T	T	Y	T	T	Y	T	Y	T	Y	Y	T	Y	T	Y	Y	T	Y	T	T	T	N
AX-94544499	C/T	1A	550311567	+	NA	NA	NA	NA	NA	NA	T	T	C	C	C	C	T	T	C	T	C	C	C	C	C	C	C	T	T	C	C	C	C	T	C	C	C	C	C	C	C	C	C	T	C	T	C	C	T
AX-94544735	T/G	1A	90762300	+	NA	NA	NA	NA	NA	NA	T	G	G	T	G	T	T	G	T	T	T	G	T	T	G	T	G	T	T	G	T	T	G	T	G	T	G	G	T	G	T	G	G	T	N	T	T	T	T
AX-94547512	T/C	1A	24321390	+	NA	NA	NA	NA	NA	NA	T	T	C	T	Y	T	T	T	C	T	C	T	T	T	T	T	T	T	C	C	C	C	T	T	T	C	T	Y	C	T	T	T	T	T	T	C	C	T	T
AX-94548821	C/T	1A	572020460	+	NA	NA	NA	NA	NA	NA	C	C	C	C	C	C	C	C	C	C	C	C	C	Y	C	C	C	C	C	Y	C	C	C	Y	Y	C	Y	Y	C	C	Y	C	C	C	C	C	N	C	C
AX-94548892	T/C	1A	148610127	+	NA	NA	NA	NA	NA	NA	Y	C	C	N	C	Y	Y	C	Y	Y	T	C	Y	T	C	N	C	T	N	C	Y	N	C	N	C	T	C	C	T	C	Y	C	C	N	C	T	N	N	Y
AX-94550326	G/A	1A	464116406	+	NA	NA	NA	NA	NA	NA	G	G	G	G	G	G	G	G	G	G	A	G	G	G	G	G	G	G	G	A	G	A	A	G	G	G	A	G	G	G	G	G	G	G	G	G	A	G	G
AX-94550611	A/G	1A	460993002	+	NA	NA	NA	NA	NA	NA	A	A	G	A	N	A	A	A	A	G	G	A	A	G	G	G	A	A	G	A	G	A	A	G	A	A	A	A	G	A	A	A	A	G	A	G	G	G	A
AX-94550967	C/T	1A	3381067	+	NA	NA	NA	NA	NA	NA	C	Y	Y	C	C	C	C	Y	T	C	C	Y	C	C	Y	C	Y	C	C	Y	C	C	Y	C	N	C	C	Y	C	Y	C	Y	Y	C	Y	T	C	C	C
AX-94551821	G/T	1A	168742163	+	NA	NA	NA	NA	NA	NA	G	T	T	G	T	G	G	T	G	G	G	T	G	G	T	G	T	G	G	T	G	G	T	G	T	G	T	T	G	T	G	T	T	G	K	G	G	G	G
AX-94552179	C/A	1A	96428425	+	NA	NA	NA	NA	NA	NA	C	C	N	M	N	C	N	C	M	C	M	C	M	M	M	M	C	C	M	M	C	C	N	M	M	C	C	C	C	M	M	M	C	M	C	C	M	M	C
AX-94552630	C/G	1A	535434915	+	NA	NA	NA	NA	NA	NA	N	C	G	C	S	C	S	S	S	C	C	G	S	G	C	C	C	N	C	S	G	C	C	C	S	S	G	C	C	S	S	C	G	C	S	S	C	S	S
AX-94552774	T/C	1A	298116022	+	NA	NA	NA	NA	NA	NA	T	T	C	T	T	T	T	T	T	T	C	T	T	T	T	T	T	T	C	T	T	T	T	T	T	T	T	Y	T	T	T	T	T	T	T	T	C	T	T
AX-94552967	T/G	1A	63061445	+	NA	NA	NA	NA	NA	NA	T	G	G	T	G	T	T	G	T	T	T	G	T	T	G	T	G	T	T	G	T	T	G	T	G	T	G	G	T	G	T	G	G	T	K	T	T	T	T
AX-94554383	C/T	1A	477701549	+	NA	NA	NA	NA	NA	NA	N	Y	C	Y	C	C	C	Y	C	Y	Y	Y	Y	Y	C	Y	Y	Y	Y	Y	C	C	C	Y	C	C	C	Y	Y	Y	Y	Y	Y	Y	C	Y	Y	C	N
AX-94554622	C/T	1A	14046385	+	NA	NA	NA	NA	NA	NA	Y	C	C	Y	C	C	C	C	C	C	C	C	C	Y	C	Y	C	Y	Y	Y	Y	C	C	C	Y	Y	C	C	C	C	C	C	C	C	C	Y	C	C	C
AX-94555133	C/G	1A	377429576	+	NA	NA	NA	NA	NA	NA	C	C	C	G	S	C	N	C	N	C	G	C	C	C	C	G	C	C	C	G	C	G	C	C	C	C	C	C	G	C	G	N	C	C	C	C	N	C	G
AX-94555232	G/A	1A	535064500	+	NA	NA	NA	NA	NA	NA	A	A	A	A	G	G	A	A	A	A	G	A	G	G	G	G	G	A	G	G	G	A	G	A	A	A	G	R	A	A	G	G	A	G	R	A	G	A	A
AX-94556635	C/A	1A	33375726	+	NA	NA	NA	NA	NA	NA	N	A	C	C	M	M	C	C	C	M	C	C	C	M	A	C	C	M	C	C	C	C	C	C	A	C	C	M	C	C	C	C	C	C	M	C	C	M	C
AX-94556854	T/C	1A	115359211	+	NA	NA	NA	NA	NA	NA	Y	C	C	N	C	N	N	C	T	Y	Y	C	Y	T	C	N	C	N	Y	C	N	N	C	T	C	N	C	C	T	C	N	C	C	N	C	T	N	T	T
AX-94558187	G/A	1A	403660070	+	NA	NA	NA	NA	NA	NA	G	R	R	R	R	R	R	R	R	R	G	R	R	R	R	R	R	R	R	R	R	R	R	R	R	R	R	R	R	R	R	R	R	R	N	R	R	R	R
AX-94559860	G/A	1A	316263855	+	NA	NA	NA	NA	NA	NA	G	R	G	R	R	R	R	G	R	G	G	R	N	R	R	R	R	G	G	R	R	R	R	G	R	G	R	N	N	N	R	R	R	G	G	G	G	G	G
AX-94561596	A/G	1A	123549443	+	NA	NA	NA	NA	NA	NA	R	A	A	R	A	R	R	A	R	R	R	A	R	R	A	R	A	R	R	A	R	R	A	R	A	R	A	A	R	A	R	A	A	R	N	R	R	R	R
AX-94562727	G/T	1A	5646259	+	NA	NA	NA	NA	NA	NA	K	G	G	K	K	G	G	G	G	K	K	G	G	G	G	G	K	K	K	G	G	G	G	G	K	K	G	G	G	N	G	G	G	G	G	K	K	G	K
AX-94564492	G/A	1A	29797944	+	NA	NA	NA	NA	NA	NA	G	A	A	G	N	G	G	A	G	G	N	A	G	G	N	G	N	G	R	N	R	R	A	G	A	R	N	A	G	A	G	A	A	G	A	G	N	G	N
AX-94564902	G/A	1A	560951545	+	NA	NA	NA	NA	NA	NA	A	G	G	G	G	G	G	G	A	G	A	G	G	G	G	A	G	A	G	A	G	G	G	G	G	G	G	G	G	G	G	G	G	G	G	G	G	G	G
AX-94565087	G/C	1A	6633436	+	NA	NA	NA	NA	NA	NA	G	G	S	G	G	G	G	G	N	S	G	S	C	N	G	S	S	G	N	G	G	G	G	C	C	N	G	G	G	S	C	C	G	G	G	N	G	G	C
AX-94566415	G/A	1A	301857663	+	NA	NA	NA	NA	NA	NA	G	G	A	G	G	G	G	G	G	G	A	G	G	G	G	G	G	G	A	A	G	G	A	A	G	G	A	A	G	G	G	G	G	G	G	G	A	G	G
AX-94567354	G/A	1A	44364952	+	NA	NA	NA	NA	NA	NA	R	G	R	R	R	G	R	G	R	R	G	R	R	R	R	A	R	R	G	R	R	R	R	R	R	R	R	R	N	R	R	R	G	R	R	R	G	R	N
AX-94568594	C/T	1A	577079086	+	NA	NA	NA	NA	NA	NA	T	C	C	C	C	T	T	T	C	C	C	T	T	C	C	T	C	T	T	C	T	C	C	C	T	T	C	C	C	C	C	C	C	C	C	T	C	C	T
AX-94570526	C/T	1A	58125058	+	NA	NA	NA	NA	NA	NA	N	T	T	C	T	N	C	T	N	Y	C	T	C	N	T	C	T	N	C	T	N	N	N	N	T	N	T	T	N	T	C	T	T	C	N	N	Y	N	C
AX-94571120	C/T	1A	506854816	+	NA	NA	NA	NA	NA	NA	C	T	C	T	C	T	C	T	C	T	C	T	C	C	T	C	T	Y	T	C	C	C	T	C	T	C	T	C	T	T	T	Y	T	T	T	C	C	C	T
AX-94571699	C/A	1A	83832619	+	NA	NA	NA	NA	NA	NA	C	A	A	C	A	C	C	A	C	C	C	A	C	C	A	C	A	C	C	A	C	C	A	C	A	C	A	A	C	A	C	A	A	C	A	C	C	C	C
AX-94574509	C/T	1A	9580155	+	NA	NA	NA	NA	NA	NA	C	C	C	T	C	C	C	C	C	C	C	C	C	C	C	C	C	C	C	C	C	C	C	T	C	T	C	C	C	C	C	C	C	C	C	C	C	T	T
AX-94575656	A/G	1A	119707460	+	NA	NA	NA	NA	NA	NA	N	G	G	A	G	A	A	G	A	A	A	G	N	A	G	A	G	A	A	G	A	A	G	A	G	A	G	G	A	G	N	G	G	A	R	A	A	A	A
AX-94577003	G/C	1A	167152597	+	NA	NA	NA	NA	NA	NA	G	C	C	G	C	G	G	C	G	G	G	C	G	G	C	G	C	G	G	C	G	G	C	G	C	G	C	N	G	C	G	C	C	G	S	G	G	G	G
AX-94579991	C/A	1A	58344097	+	NA	NA	NA	NA	NA	NA	C	C	C	N	C	C	C	A	C	C	C	A	A	A	A	C	C	C	C	C	C	C	C	C	A	C	C	C	C	A	C	A	A	C	N	A	C	C	C
AX-94580006	A/G	1A	131520197	+	NA	NA	NA	NA	NA	NA	A	G	G	A	G	A	A	G	A	A	A	G	A	A	G	A	G	A	A	G	A	A	G	A	G	A	G	G	A	G	A	G	G	A	G	A	A	A	A
AX-94580172	C/T	1A	227257674	+	NA	NA	NA	NA	NA	NA	N	C	C	Y	C	Y	Y	C	Y	Y	Y	C	Y	Y	C	Y	C	Y	Y	C	Y	Y	C	Y	C	Y	C	C	N	C	Y	C	N	Y	C	Y	N	Y	C
AX-94581035	G/C	1A	20538239	+	NA	NA	NA	NA	NA	NA	S	G	G	S	G	G	G	G	G	G	G	G	G	S	G	G	G	S	S	G	G	S	G	G	G	C	G	S	G	G	G	G	G	G	G	G	S	G	G
AX-94582597	G/A	1A	64413348	+	NA	NA	NA	NA	NA	NA	G	R	R	G	R	N	G	R	G	G	G	R	G	G	R	G	R	G	G	N	G	G	N	N	R	G	R	N	G	R	G	R	R	G	N	G	G	G	N
AX-94583145	G/A	1A	1211920	+	NA	NA	NA	NA	NA	NA	G	G	G	A	G	G	G	G	A	G	A	G	A	G	G	G	G	G	A	G	G	G	G	A	G	G	N	G	G	G	A	A	G	G	G	G	A	G	G
AX-94583334	G/A	1A	490414412	+	NA	NA	NA	NA	NA	NA	G	A	A	G	N	G	G	A	G	A	G	A	G	G	G	G	A	G	G	N	G	G	G	G	G	G	G	R	G	A	G	A	A	A	G	R	G	G	G
AX-94583506	C/T	1A	530236583	+	NA	NA	NA	NA	NA	NA	C	C	C	C	C	C	T	T	C	C	C	T	T	T	C	T	T	N	T	C	C	T	C	T	T	C	T	C	T	T	C	C	T	C	Y	C	T	C	T
AX-94584921	T/G	1A	124011380	+	NA	NA	NA	NA	NA	NA	T	T	T	K	K	T	T	T	T	K	K	K	K	T	T	T	T	T	T	T	T	T	T	T	T	T	T	T	T	T	K	T	T	T	T	T	K	T	N
AX-94585769	G/A	1A	471698414	+	NA	NA	NA	NA	NA	NA	G	R	G	G	R	G	G	R	G	R	G	R	R	R	G	R	R	N	G	R	G	G	G	N	G	G	G	G	R	R	R	R	R	R	G	R	G	G	N
AX-94585817	G/T	1A	279830670	+	NA	NA	NA	NA	NA	NA	G	K	T	G	K	K	K	K	K	K	K	K	G	K	K	K	K	G	T	K	K	K	K	G	K	K	K	K	K	K	K	K	K	G	K	K	K	K	G
AX-94586745	G/A	1A	592100067	+	NA	NA	NA	NA	NA	NA	G	R	G	G	R	G	G	G	G	R	G	G	G	G	R	G	G	G	G	G	R	A	R	G	G	G	G	G	G	R	R	R	N	R	R	G	G	G	N
AX-94587691	C/T	1A	482329227	+	NA	NA	NA	NA	NA	NA	Y	C	Y	C	N	Y	Y	C	Y	N	C	C	C	C	Y	C	C	C	C	N	Y	C	C	C	Y	Y	C	Y	C	C	C	C	C	C	Y	C	C	Y	N
AX-94590275	C/T	1A	494024152	+	NA	NA	NA	NA	NA	NA	C	C	C	C	C	N	C	C	C	C	C	C	C	C	C	C	T	C	C	C	C	C	C	T	C	C	C	C	C	C	T	C	C	C	C	C	C	C	T
AX-94590718	C/G	1A	591947826	+	NA	NA	NA	NA	NA	NA	C	S	C	C	S	C	C	S	S	S	C	S	S	S	S	S	S	S	S	S	S	C	S	C	S	C	S	S	S	S	S	S	S	S	S	S	N	S	S
AX-94591056	T/G	1A	62610351	+	NA	NA	NA	NA	NA	NA	T	G	G	T	G	T	T	G	T	T	T	G	T	T	G	T	G	T	T	G	T	T	G	T	G	T	G	G	T	G	T	G	G	T	G	T	T	T	T
AX-94592638	G/A	1A	584683076	+	NA	NA	NA	NA	NA	NA	G	R	R	G	R	G	G	R	R	G	G	G	G	G	R	R	R	G	G	G	R	A	R	G	G	N	G	G	R	R	R	R	R	R	R	R	G	R	G
AX-94592848	G/C	1A	333626089	+	NA	NA	NA	NA	NA	NA	G	G	G	G	S	G	G	G	G	G	G	G	C	G	G	C	G	G	G	G	G	G	G	G	G	G	G	G	C	G	G	G	G	G	G	G	G	G	C
AX-94593042	C/T	1A	86648402	+	NA	NA	NA	NA	NA	NA	C	T	T	C	T	C	C	T	C	C	C	T	C	C	T	C	T	C	C	T	C	C	T	C	T	C	T	T	C	T	C	T	T	C	T	C	C	C	C
AX-94594952	G/C	1A	581871312	+	NA	NA	NA	NA	NA	NA	C	G	C	C	G	C	C	G	G	G	C	G	G	G	G	G	G	S	G	G	G	C	G	C	G	C	G	G	G	G	G	G	N	G	G	G	C	G	N
AX-94596280	G/A	1A	149874242	+	NA	NA	NA	NA	NA	NA	R	G	A	R	G	R	R	G	R	R	R	G	R	R	G	R	G	R	A	G	R	R	G	R	G	R	G	R	R	G	R	G	G	R	G	R	R	R	R
AX-94596533	G/A	1A	573313503	+	NA	NA	NA	NA	NA	NA	G	R	G	R	R	N	N	R	R	R	R	R	G	R	R	R	R	R	R	R	N	R	R	G	R	R	R	R	R	R	R	R	R	R	R	R	R	R	R
AX-94596860	G/T	1A	112036473	+	NA	NA	NA	NA	NA	NA	G	T	N	G	T	G	G	T	G	G	G	T	G	G	T	G	T	G	G	K	G	G	T	G	T	G	N	T	G	T	G	T	T	G	K	G	G	G	G
AX-94599504	A/C	1A	551982287	+	NA	NA	NA	NA	NA	NA	M	A	M	A	A	A	A	A	A	M	A	N	A	A	A	A	A	M	A	A	A	M	A	A	A	M	A	A	A	A	A	A	A	A	A	M	A	A	A
AX-94599511	C/T	1A	130909672	+	NA	NA	NA	NA	NA	NA	C	T	T	C	T	C	C	T	C	C	C	T	C	C	T	C	T	C	C	T	C	C	T	C	T	C	T	T	C	T	C	T	T	C	Y	C	C	C	C
AX-94599588	A/G	1A	522472740	+	NA	NA	NA	NA	NA	NA	A	N	A	A	A	A	G	N	A	A	A	N	N	A	A	A	A	A	A	A	A	A	R	R	G	A	A	R	A	G	A	A	G	A	R	A	A	A	R
AX-94603312	A/C	1A	497227896	+	NA	NA	NA	NA	NA	NA	M	M	M	A	N	M	M	M	M	A	A	M	A	A	M	A	M	A	A	A	M	A	A	A	M	M	A	A	A	M	M	A	M	M	M	N	A	M	M
AX-94604036	A/G	1A	12098883	+	NA	NA	NA	NA	NA	NA	A	A	G	A	A	A	A	A	A	A	R	G	A	A	A	G	A	A	A	G	R	A	A	A	A	R	A	R	A	A	A	A	A	A	A	R	R	A	N
AX-94605082	C/T	1A	540337243	+	NA	NA	NA	NA	NA	NA	Y	C	C	N	N	N	N	N	C	C	Y	C	C	C	N	N	C	Y	N	N	C	C	C	Y	C	C	C	N	C	C	Y	C	C	Y	C	N	N	C	C
AX-94605845	A/C	1A	581829032	+	NA	NA	NA	NA	NA	NA	M	A	M	M	M	M	M	A	A	A	M	A	A	A	N	A	A	A	A	A	A	M	A	C	A	M	N	C	A	A	A	A	A	A	A	A	C	A	A
AX-94606615	C/G	1A	20158296	+	NA	NA	NA	NA	NA	NA	C	C	G	C	C	C	C	C	G	C	C	C	C	C	C	C	C	C	C	C	C	C	C	C	G	C	C	C	C	C	C	C	C	C	C	C	G	C	C
AX-94608100	C/T	1A	579830617	+	NA	NA	NA	NA	NA	NA	C	Y	Y	Y	N	C	C	C	Y	Y	Y	C	C	Y	C	Y	Y	C	C	Y	C	Y	Y	C	C	C	Y	C	Y	Y	Y	Y	Y	C	Y	C	Y	C	C
AX-94608698	A/G	1A	290555486	+	NA	NA	NA	NA	NA	NA	A	A	A	A	A	A	R	A	R	R	A	A	A	R	A	A	A	A	A	A	A	R	A	R	A	R	A	A	R	A	A	A	A	A	A	A	A	R	R
AX-94608897	G/C	1A	434423710	+	NA	NA	NA	NA	NA	NA	G	G	C	S	G	G	G	G	G	G	C	G	G	G	G	G	G	G	C	G	G	G	C	C	G	G	C	C	G	G	G	G	G	G	G	G	C	G	G
AX-94609877	T/C	1A	516770343	+	NA	NA	NA	NA	NA	NA	C	T	C	N	N	T	C	N	T	C	T	T	T	T	T	C	T	C	T	T	T	C	T	C	N	C	C	T	C	N	T	T	N	T	Y	C	T	C	C
AX-94615023	G/A	1A	35933999	+	NA	NA	NA	NA	NA	NA	G	A	N	G	A	G	R	A	G	G	G	A	G	G	A	G	A	G	G	A	G	G	A	G	A	G	A	A	G	A	G	A	A	G	R	G	G	G	G
AX-94615576	G/C	1A	363452600	+	NA	NA	NA	NA	NA	NA	N	G	G	C	G	G	G	G	G	G	C	G	G	G	G	C	G	C	G	G	G	G	G	C	G	G	G	G	G	G	G	G	G	C	S	G	G	G	C
AX-94615593	G/A	1A	268925999	+	NA	NA	NA	NA	NA	NA	N	G	G	A	G	G	G	G	G	G	A	G	A	G	G	G	G	A	G	G	G	G	G	G	G	G	G	G	G	G	G	G	G	A	R	G	A	G	R
AX-94616748	A/T	1A	535418403	+	NA	NA	NA	NA	NA	NA	A	A	A	T	A	A	A	A	A	T	T	A	A	A	A	T	A	T	T	A	A	T	A	T	A	A	A	T	T	A	A	A	A	A	A	A	T	A	N
AX-94618000	C/T	1A	562785148	+	NA	NA	NA	NA	NA	NA	C	Y	Y	C	Y	Y	Y	Y	Y	C	C	N	Y	C	Y	Y	N	C	Y	C	Y	Y	Y	Y	Y	Y	C	N	Y	Y	Y	Y	Y	Y	Y	Y	C	Y	Y
AX-94618053	C/A	1A	367874625	+	NA	NA	NA	NA	NA	NA	C	C	C	M	M	C	C	C	C	C	M	C	C	C	C	M	C	C	C	C	C	M	C	C	C	C	C	C	M	C	M	C	C	C	C	C	M	C	M
AX-94618537	C/G	1A	511102010	+	NA	NA	NA	NA	NA	NA	C	C	C	G	C	C	C	C	C	C	G	C	C	C	C	C	C	C	C	C	C	C	C	C	C	C	C	S	C	C	C	C	C	C	C	C	G	C	C
AX-94619003	C/T	1A	35542883	+	NA	NA	NA	NA	NA	NA	C	N	T	C	T	C	C	T	C	C	C	T	C	C	T	C	T	C	C	T	C	C	N	C	T	C	T	T	C	T	C	T	N	C	Y	C	C	C	C
AX-94621604	C/G	1A	375475215	+	NA	NA	NA	NA	NA	NA	C	C	C	G	S	C	C	C	C	C	G	C	C	C	C	G	C	C	C	G	C	G	C	C	C	C	C	C	G	C	G	C	C	C	C	C	C	C	G
AX-94621608	G/C	1A	584960943	+	NA	NA	NA	NA	NA	NA	G	C	G	G	S	G	G	G	G	G	G	N	C	G	S	G	C	G	C	N	C	G	C	N	G	G	G	N	G	G	G	G	G	N	N	G	G	G	S
AX-94622882	C/T	1A	6340825	+	NA	NA	NA	NA	NA	NA	N	N	Y	C	Y	C	C	Y	C	C	C	Y	Y	C	Y	C	T	Y	Y	Y	C	C	Y	Y	Y	Y	N	Y	C	T	Y	N	Y	C	Y	Y	C	C	Y
AX-94623356	T/A	1A	361185330	+	NA	NA	NA	NA	NA	NA	T	T	T	A	W	T	T	T	A	T	T	T	T	T	T	A	T	T	T	T	T	A	T	T	T	T	T	T	A	T	T	T	T	T	T	T	T	T	A
AX-94623727	C/T	1A	181778226	+	NA	NA	NA	NA	NA	NA	C	Y	Y	C	Y	C	C	Y	C	C	C	Y	C	C	Y	C	Y	C	C	Y	C	C	Y	C	Y	C	Y	Y	C	Y	C	Y	Y	C	Y	C	C	C	Y
AX-94624787	A/C	1A	590250429	+	NA	NA	NA	NA	NA	NA	A	M	A	A	M	A	M	M	M	M	A	C	M	M	C	M	M	M	M	M	M	A	M	A	M	M	M	M	M	C	M	M	M	C	M	C	A	C	M
AX-94624955	T/C	1A	516564171	+	NA	NA	NA	NA	NA	NA	T	C	C	T	T	T	T	C	T	T	T	C	T	T	T	T	C	T	C	C	T	T	N	T	C	T	T	Y	T	C	T	T	C	N	T	T	T	T	C
AX-94625328	T/C	1A	59857286	+	NA	NA	NA	NA	NA	NA	T	C	C	T	C	T	T	C	T	T	T	C	T	T	C	T	C	T	T	C	T	T	C	T	C	T	C	C	T	C	T	C	C	T	N	T	T	T	T
AX-94626802	A/C	1A	67469225	+	NA	NA	NA	NA	NA	NA	A	C	C	A	C	A	A	C	A	A	A	C	M	A	C	A	C	A	A	C	A	A	C	A	C	A	C	C	A	C	A	C	C	A	M	A	M	A	A
AX-94627776	A/G	1A	30193309	+	NA	NA	NA	NA	NA	NA	A	R	R	A	G	A	A	R	A	A	A	R	A	A	R	A	R	A	A	G	A	A	R	G	R	A	R	R	A	R	A	R	R	A	N	A	A	A	A
AX-94628265	A/G	1A	118509110	+	NA	NA	NA	NA	NA	NA	A	A	G	R	A	G	R	R	A	G	A	R	G	G	G	A	A	A	A	A	R	A	A	R	G	A	A	R	A	A	G	A	R	G	N	A	A	A	A
AX-94630858	T/C	1A	92567883	+	NA	NA	NA	NA	NA	NA	T	T	Y	C	T	T	T	T	C	T	C	T	C	T	T	C	T	T	C	Y	T	C	Y	C	T	T	Y	Y	C	T	T	T	T	T	T	T	C	T	C
AX-94631457	G/A	1A	14506440	+	NA	NA	NA	NA	NA	NA	N	G	A	R	G	G	G	G	G	G	R	A	A	N	G	N	G	N	R	G	G	N	G	A	N	G	G	A	R	G	A	A	G	N	G	R	R	G	G
AX-94632377	G/A	1A	506546934	+	NA	NA	NA	NA	NA	NA	G	G	G	G	G	G	G	G	A	A	G	G	G	G	G	G	G	A	G	G	G	A	G	G	G	A	G	G	A	G	G	G	G	G	G	G	G	G	G
AX-94633666	G/C	1A	533447892	+	NA	NA	NA	NA	NA	NA	C	G	C	C	G	C	N	G	G	G	C	G	C	C	G	C	G	N	G	N	G	G	G	G	G	G	C	G	N	N	C	N	G	G	G	C	C	C	N
AX-94633764	C/T	1A	412458177	+	NA	NA	NA	NA	NA	NA	C	C	Y	Y	Y	C	C	C	C	N	Y	C	C	C	C	Y	C	C	Y	N	C	Y	Y	Y	C	C	Y	Y	C	C	Y	C	C	C	C	C	C	C	Y
AX-94634418	C/T	1A	106229753	+	NA	NA	NA	NA	NA	NA	C	Y	Y	C	Y	C	C	Y	C	C	C	Y	C	C	Y	C	Y	C	C	Y	C	C	Y	C	Y	C	Y	Y	C	Y	C	Y	Y	C	Y	C	C	C	C
AX-94635059	A/G	1A	534565631	+	NA	NA	NA	NA	NA	NA	G	A	G	G	A	R	A	A	A	A	G	A	G	A	A	G	A	A	A	A	A	A	A	A	A	A	G	A	A	A	A	A	A	A	A	G	G	A	A
AX-94635507	A/G	1A	76486975	+	NA	NA	NA	NA	NA	NA	A	G	G	A	G	A	A	G	A	A	A	N	A	A	G	A	G	A	A	G	A	A	G	A	G	A	G	G	A	G	A	N	N	A	R	A	A	A	A
AX-94635693	T/C	1A	111151298	+	NA	NA	NA	NA	NA	NA	T	C	C	T	C	T	T	C	T	T	T	C	T	T	C	T	C	T	T	C	T	T	C	T	C	T	C	C	T	C	T	C	C	T	Y	T	T	T	T
AX-94636081	A/G	1A	362620531	+	NA	NA	NA	NA	NA	NA	R	N	A	G	R	A	N	R	G	A	N	R	A	A	A	G	R	R	N	N	R	G	R	A	A	R	A	A	G	R	A	A	R	A	A	R	A	A	G
AX-94637020	G/A	1A	566001760	+	NA	NA	NA	NA	NA	NA	N	G	G	G	G	N	N	G	G	G	G	G	G	A	G	G	G	G	G	G	G	A	G	A	G	G	A	G	G	A	A	G	A	G	R	N	G	G	G
AX-94637911	C/A	1A	69393103	+	NA	NA	NA	NA	NA	NA	C	N	A	C	A	C	C	M	C	C	C	A	C	C	N	C	A	C	C	M	C	C	M	C	N	C	A	A	N	A	C	M	A	C	M	C	C	C	C
AX-94638030	G/A	1A	491986222	+	NA	NA	NA	NA	NA	NA	G	G	G	G	G	R	G	G	G	G	G	G	G	G	G	G	A	G	G	G	G	A	G	R	G	G	G	G	G	G	A	G	G	G	G	G	G	G	N
AX-94638745	A/G	1A	521643778	+	NA	NA	NA	NA	NA	NA	A	A	A	A	A	A	A	G	A	A	A	G	G	G	A	A	G	R	G	A	A	G	A	A	A	A	G	A	G	G	A	A	G	A	A	A	A	A	G
AX-94639185	T/C	1A	368802987	+	NA	NA	NA	NA	NA	NA	N	T	T	Y	Y	T	T	T	T	T	Y	T	T	T	T	Y	T	T	T	T	T	Y	T	T	T	T	T	T	Y	T	Y	T	T	T	T	T	Y	T	Y
AX-94641695	C/T	1A	494450378	+	NA	NA	NA	NA	NA	NA	C	C	C	C	C	Y	C	C	C	C	C	C	C	C	C	C	T	C	C	C	C	C	C	T	C	C	C	C	C	C	T	C	N	C	C	C	C	C	T
AX-94641931	C/A	1A	496045062	+	NA	NA	NA	NA	NA	NA	C	N	N	C	N	M	C	C	C	N	C	C	C	C	C	C	A	C	C	C	C	C	N	A	N	C	C	M	C	C	N	N	C	C	M	M	C	C	A
AX-94642880	C/A	1A	544584071	+	NA	NA	NA	NA	NA	NA	M	M	M	N	C	N	C	M	M	M	C	M	C	C	M	M	N	M	C	M	C	M	N	M	M	M	C	N	M	M	C	C	M	C	M	M	C	C	M
AX-94643355	G/A	1A	522436368	+	NA	NA	NA	NA	NA	NA	G	G	G	R	G	G	G	R	G	G	R	A	R	R	G	G	R	R	R	G	G	R	G	R	G	G	R	G	R	R	G	G	R	G	G	G	G	G	R
AX-94643380	G/A	1A	46236244	+	NA	NA	NA	NA	NA	NA	R	R	G	G	R	R	G	G	G	G	G	G	R	R	R	R	G	R	G	R	G	G	R	R	N	G	N	R	G	G	G	N	G	G	R	G	G	R	R
AX-94645209	C/T	1A	146631386	+	NA	NA	NA	NA	NA	NA	C	T	T	C	T	C	C	T	Y	C	C	T	C	C	T	C	T	C	C	T	C	C	T	C	T	C	T	T	C	T	C	T	T	C	T	C	C	C	Y
AX-94645318	A/G	1A	342384145	+	NA	NA	NA	NA	NA	NA	R	R	A	A	N	R	R	R	A	R	A	R	A	R	R	A	R	R	A	R	R	A	R	R	R	R	R	N	A	R	R	R	R	R	R	R	A	R	N
AX-94645378	T/C	1A	554104887	+	NA	NA	NA	NA	NA	NA	T	T	T	T	C	C	C	T	T	T	N	N	T	C	N	C	N	T	C	C	C	T	C	T	T	T	T	N	T	N	C	C	T	C	Y	T	T	C	T
AX-94645762	A/G	1A	39407425	+	NA	NA	NA	NA	NA	NA	A	A	A	A	A	A	A	A	A	A	A	A	G	A	A	G	A	A	A	A	A	A	A	A	A	A	A	R	A	A	A	A	A	A	A	A	A	A	G
AX-94645932	T/G	1A	11633879	+	NA	NA	NA	NA	NA	NA	K	K	K	K	K	N	N	K	K	N	K	T	T	K	K	T	K	K	K	N	N	K	K	T	K	K	K	T	K	T	T	T	K	G	G	K	K	K	G
AX-94647868	G/A	1A	474792806	+	NA	NA	NA	NA	NA	NA	R	G	G	G	G	R	R	R	R	G	G	G	G	G	R	G	G	G	G	G	R	G	R	G	R	N	R	R	G	G	G	G	N	R	R	R	G	R	A
AX-94650064	C/T	1A	591089711	+	NA	NA	NA	NA	NA	NA	T	C	T	T	C	T	T	C	C	C	T	C	C	C	C	C	C	C	C	C	C	T	C	T	C	T	C	C	C	C	C	C	C	C	C	C	T	C	C
AX-94650089	C/A	1A	536439307	+	NA	NA	NA	NA	NA	NA	A	C	C	C	A	C	A	A	A	C	C	C	A	C	C	C	C	A	C	A	C	C	C	C	A	A	C	A	C	A	A	C	C	C	C	A	C	A	C
AX-94651154	C/T	1A	107777278	+	NA	NA	NA	NA	NA	NA	Y	C	C	C	C	Y	Y	C	Y	Y	C	C	Y	Y	C	Y	N	Y	Y	C	Y	Y	C	Y	C	Y	C	C	Y	C	Y	C	C	Y	C	Y	C	Y	Y
AX-94651424	C/T	1A	544723326	+	NA	NA	NA	NA	NA	NA	C	C	C	T	C	C	C	C	C	C	T	T	T	T	C	C	C	C	C	C	T	T	C	C	C	C	T	C	C	T	C	C	T	C	Y	C	T	C	C
AX-94652753	G/T	1A	104380025	+	NA	NA	NA	NA	NA	NA	G	T	T	G	T	G	G	T	G	G	G	T	G	G	T	G	T	G	G	T	G	G	T	G	T	G	T	T	G	T	G	T	T	G	N	G	G	G	G
AX-94654125	A/C	1A	258740905	+	NA	NA	NA	NA	NA	NA	A	M	M	A	N	M	M	M	M	M	A	M	A	M	M	M	M	A	M	A	M	M	M	M	M	N	M	N	M	M	N	M	M	A	A	M	N	M	M
AX-94654616	C/A	1A	150007512	+	NA	NA	NA	NA	NA	NA	C	M	M	N	M	C	N	M	M	N	C	M	C	C	M	C	M	C	C	M	C	C	M	N	M	C	N	M	C	M	C	M	M	C	M	C	C	C	M
AX-94657795	G/A	1A	39871420	+	NA	NA	NA	NA	NA	NA	G	A	A	G	A	G	G	A	G	G	G	A	G	G	A	G	A	G	G	A	G	G	A	G	A	G	A	A	G	A	G	A	A	G	A	G	G	G	G
AX-94658551	C/A	1A	14108394	+	NA	NA	NA	NA	NA	NA	M	M	M	M	M	M	M	M	M	M	M	N	M	M	N	M	M	M	M	M	M	M	N	M	N	M	M	N	N	A	M	M	N	C	M	M	M	M	M
AX-94659172	G/C	1A	592770679	+	NA	NA	NA	NA	NA	NA	G	S	G	G	S	G	G	S	S	S	G	C	N	S	C	S	S	S	S	S	S	G	S	G	S	G	N	S	S	C	S	S	S	C	S	C	G	N	S
AX-94659847	T/C	1A	71786774	+	NA	NA	NA	NA	NA	NA	T	C	C	T	C	T	T	C	Y	T	T	C	T	N	C	T	C	T	T	C	T	T	C	N	C	T	C	C	Y	C	N	C	C	T	C	T	T	T	Y
AX-94660066	C/T	1A	132785328	+	NA	NA	NA	NA	NA	NA	C	T	T	C	T	C	C	T	C	C	C	T	C	C	T	C	T	C	C	T	C	C	T	C	T	C	T	T	C	T	C	T	T	C	T	C	C	C	C
AX-94661960	A/G	1A	6067482	+	NA	NA	NA	NA	NA	NA	R	A	A	N	N	A	A	A	A	N	R	A	A	A	A	A	R	N	R	A	A	A	A	A	R	R	A	A	A	A	A	A	A	A	A	R	R	A	N
AX-94662212	T/A	1A	10069932	+	NA	NA	NA	NA	NA	NA	T	T	T	W	T	T	T	T	T	T	T	T	T	T	T	T	T	T	T	T	T	T	T	W	T	W	T	T	T	T	T	T	T	T	T	T	T	W	W
AX-94662759	C/A	1A	108690944	+	NA	NA	NA	NA	NA	NA	M	C	C	M	C	M	M	C	M	M	M	C	M	M	C	M	C	M	M	C	M	M	C	M	C	M	C	C	M	C	M	C	C	M	C	M	M	M	M
AX-94662935	G/A	1A	589041767	+	NA	NA	NA	NA	NA	NA	R	G	R	R	G	R	N	G	G	G	R	G	G	G	G	G	G	G	G	N	G	R	G	R	G	R	G	G	G	G	G	G	G	G	G	G	R	G	G
AX-94663476	G/A	1A	510457293	+	NA	NA	NA	NA	NA	NA	G	G	G	A	G	G	G	G	G	G	A	G	G	G	G	G	G	G	G	G	G	G	G	G	G	G	G	R	G	G	G	G	G	G	G	G	A	G	G
AX-94664194	C/A	1A	171007612	+	NA	NA	NA	NA	NA	NA	C	M	N	C	M	C	C	M	C	C	C	N	C	C	M	C	M	C	C	M	C	C	C	C	M	C	M	M	C	M	C	M	N	C	N	C	C	C	C
AX-94664571	C/T	1A	584683003	+	NA	NA	NA	NA	NA	NA	T	C	T	C	C	C	T	C	C	C	C	C	C	C	T	T	C	T	C	C	C	C	C	C	C	T	C	Y	T	C	C	T	C	T	Y	T	C	T	Y
AX-94665409	A/G	1A	313739062	+	NA	NA	NA	NA	NA	NA	A	A	G	A	A	A	A	A	A	A	G	A	A	A	A	A	A	A	G	G	A	A	A	A	A	A	A	A	A	A	A	A	A	A	A	A	G	A	A
AX-94665889	C/T	1A	151777819	+	NA	NA	NA	NA	NA	NA	C	T	T	C	T	C	C	T	C	C	C	T	C	C	T	C	T	C	C	T	C	C	T	C	T	C	T	T	C	T	C	T	T	C	Y	C	C	C	N
AX-94667626	G/C	1A	64595049	+	NA	NA	NA	NA	NA	NA	G	C	C	G	C	G	G	C	G	G	G	C	G	G	C	G	C	G	G	C	G	G	C	G	C	G	C	C	G	C	G	C	C	G	N	G	G	G	G
AX-94668245	G/C	1A	533447922	+	NA	NA	NA	NA	NA	NA	C	C	G	G	S	C	C	C	C	G	G	G	C	G	C	G	G	N	G	C	G	G	C	G	C	C	G	S	G	G	C	C	G	C	C	C	G	C	G
AX-94668931	G/C	1A	499979706	+	NA	NA	NA	NA	NA	NA	G	G	G	G	G	G	G	G	C	C	G	G	G	G	G	G	G	C	G	G	G	C	G	C	G	C	G	N	C	G	G	G	G	G	G	G	G	G	C
AX-94670671	T/G	1A	507080848	+	NA	NA	NA	NA	NA	NA	T	G	T	G	T	G	T	G	T	G	T	G	T	T	G	T	G	T	G	T	T	T	G	T	G	T	G	T	K	G	G	T	G	G	G	T	T	T	G
AX-94671410	G/A	1A	98243088	+	NA	NA	NA	NA	NA	NA	G	R	R	G	R	G	G	R	G	G	G	R	G	G	R	G	R	G	G	R	G	G	R	G	G	G	R	R	G	R	G	R	R	G	R	G	N	G	G
AX-94672901	A/G	1A	547906947	+	NA	NA	NA	NA	NA	NA	G	G	A	G	A	A	G	G	A	G	A	A	A	A	A	A	A	G	G	G	A	A	A	G	A	A	A	A	A	A	G	A	A	G	N	G	G	A	N
AX-94673150	G/A	1A	101380368	+	NA	NA	NA	NA	NA	NA	G	R	A	G	R	G	G	R	G	G	A	R	G	G	R	G	R	G	A	R	G	G	R	G	R	G	R	N	G	R	G	R	R	G	R	G	A	G	G
AX-94673659	G/A	1A	513661881	+	NA	NA	NA	NA	NA	NA	G	A	G	A	G	N	G	A	G	A	G	A	G	G	A	G	A	G	A	G	G	G	A	G	A	G	A	G	R	A	A	R	A	A	A	G	G	G	A
AX-94674308	G/A	1A	42511402	+	NA	NA	NA	NA	NA	NA	G	G	N	R	G	N	G	R	R	R	R	R	N	R	R	R	G	R	G	R	R	R	R	G	G	R	G	R	R	R	G	R	N	R	R	N	R	G	R
AX-94674333	A/G	1A	551607516	+	NA	NA	NA	NA	NA	NA	A	A	A	A	A	A	A	A	A	A	A	G	A	G	A	A	A	A	A	A	A	G	A	G	A	A	G	A	A	G	G	A	G	A	A	A	A	A	A
AX-94675197	A/G	1A	36279043	+	NA	NA	NA	NA	NA	NA	A	G	G	A	G	A	A	G	A	A	A	G	A	A	G	A	G	A	A	G	A	A	G	A	G	A	G	G	A	G	A	G	G	A	N	A	A	A	A
AX-94676999	C/T	1A	534265526	+	NA	NA	NA	NA	NA	NA	C	C	T	T	N	C	C	C	C	T	T	T	C	T	C	T	T	N	T	C	C	T	C	T	C	C	T	Y	T	T	C	C	T	C	C	C	T	C	T
AX-94678574	C/T	1A	61382042	+	NA	NA	NA	NA	NA	NA	Y	Y	Y	C	C	C	C	Y	Y	Y	Y	C	C	Y	C	C	Y	Y	C	C	C	Y	C	T	C	Y	Y	C	C	C	C	C	C	Y	C	Y	Y	Y	C
AX-94681397	C/G	1A	533147811	+	NA	NA	NA	NA	NA	NA	C	C	G	G	N	C	C	C	C	G	G	G	C	G	C	G	G	G	G	C	G	G	C	G	C	C	G	C	G	G	C	C	G	C	C	C	G	C	G
AX-94682772	G/A	1A	547967730	+	NA	NA	NA	NA	NA	NA	G	G	R	A	G	G	R	N	G	G	G	N	G	G	G	G	R	G	G	A	G	G	R	G	R	N	G	R	R	G	G	G	N	N	G	G	A	G	R
AX-94682787	T/C	1A	31154994	+	NA	NA	NA	NA	NA	NA	T	T	T	C	T	T	T	T	T	T	T	T	C	T	T	C	T	T	T	T	T	T	T	T	T	T	T	T	T	T	T	T	T	T	T	T	T	T	C
AX-94682929	G/A	1A	488621421	+	NA	NA	NA	NA	NA	NA	R	R	G	G	G	R	R	R	R	R	R	R	R	R	R	R	R	R	R	G	R	R	G	R	R	R	G	N	R	R	R	R	R	R	R	R	R	R	R
AX-94685470	C/T	1A	8676426	+	NA	NA	NA	NA	NA	NA	T	N	N	C	C	T	C	C	Y	C	C	N	C	C	C	C	N	C	C	C	C	C	Y	T	C	C	C	Y	C	C	T	N	C	T	T	C	T	C	N
AX-94686172	T/C	1A	12306213	+	NA	NA	NA	NA	NA	NA	T	T	T	T	T	T	T	T	C	T	T	T	T	T	T	C	T	T	T	T	T	C	T	T	T	T	T	T	C	T	T	T	T	C	Y	T	T	T	T
AX-94686328	T/G	1A	439931611	+	NA	NA	NA	NA	NA	NA	K	K	T	K	K	K	K	K	N	K	K	K	G	K	K	K	K	K	T	K	K	K	N	T	K	K	N	T	K	K	K	K	K	K	G	K	K	K	K
AX-94687380	A/G	1A	434641186	+	NA	NA	NA	NA	NA	NA	R	R	R	R	R	A	R	R	R	A	R	A	R	R	R	R	R	R	R	R	R	R	R	R	R	R	R	R	R	R	N	R	R	R	R	R	R	R	A
AX-94687563	G/T	1A	493511175	+	NA	NA	NA	NA	NA	NA	G	G	G	G	G	K	N	G	G	G	G	G	G	G	G	K	K	G	G	G	G	K	G	K	G	G	G	G	G	G	K	G	G	G	G	G	G	G	K
AX-94687956	C/T	1A	586997178	+	NA	NA	NA	NA	NA	NA	C	T	C	C	Y	C	C	Y	Y	Y	C	Y	T	Y	Y	Y	T	Y	T	Y	T	C	T	T	Y	C	T	Y	Y	Y	Y	Y	Y	Y	T	Y	C	Y	T
AX-94689377	T/A	1A	589447410	+	NA	NA	NA	NA	NA	NA	N	T	W	W	T	W	T	T	T	T	W	T	T	T	T	T	T	T	T	T	T	W	T	W	T	T	T	T	T	T	T	T	T	T	T	T	W	T	T
AX-94689744	G/T	1A	575777743	+	NA	NA	NA	NA	NA	NA	N	G	G	G	G	G	G	G	G	G	T	K	G	G	G	G	G	T	G	G	G	G	G	G	G	G	G	T	G	G	G	G	G	G	G	G	T	G	G
AX-94691247	C/T	1A	432198693	+	NA	NA	NA	NA	NA	NA	Y	Y	Y	C	N	C	C	Y	C	C	Y	Y	Y	C	Y	Y	C	C	C	C	Y	Y	Y	Y	Y	C	Y	Y	C	Y	C	Y	Y	C	Y	C	Y	C	Y
AX-94692394	C/T	1A	7186211	+	NA	NA	NA	NA	NA	NA	Y	Y	Y	Y	Y	Y	Y	Y	Y	Y	T	Y	C	C	Y	C	Y	Y	Y	Y	Y	Y	Y	C	Y	Y	Y	Y	Y	C	C	C	Y	Y	Y	Y	T	Y	Y
AX-94694208	G/A	1A	32088807	+	NA	NA	NA	NA	NA	NA	N	G	G	A	G	G	G	G	G	G	G	G	G	G	G	A	G	G	G	G	G	G	G	G	G	G	G	G	G	G	G	G	G	G	G	G	G	G	A
AX-94694621	C/T	1A	490087930	+	NA	NA	NA	NA	NA	NA	C	T	T	C	Y	C	C	T	C	T	C	T	C	C	C	C	T	C	C	T	C	C	C	C	C	C	C	Y	C	N	C	T	T	T	Y	Y	C	C	C
AX-94694721	G/A	1A	558539027	+	NA	NA	NA	NA	NA	NA	G	G	N	G	A	A	G	G	A	G	G	G	G	G	A	A	A	G	G	G	G	G	A	G	A	A	G	A	N	G	G	A	G	G	R	G	G	N	G
AX-94695537	G/A	1A	344299187	+	NA	NA	NA	NA	NA	NA	A	G	G	A	G	N	G	G	A	A	G	A	G	G	A	A	G	A	N	G	G	A	G	A	A	A	G	A	G	A	G	G	A	G	G	A	G	A	A
AX-94695673	G/C	1A	584845856	+	NA	NA	NA	NA	NA	NA	G	S	G	G	S	G	G	S	S	N	G	S	N	N	S	S	S	N	N	S	S	G	S	G	S	G	N	S	S	S	S	N	S	S	S	S	G	N	S
AX-94696634	G/A	1A	469370278	+	NA	NA	NA	NA	NA	NA	G	R	R	R	G	G	G	R	G	G	G	R	G	G	G	G	G	G	G	G	G	G	N	G	R	G	G	R	G	R	G	N	R	R	R	G	R	G	G
AX-94697017	T/C	1A	36780238	+	NA	NA	NA	NA	NA	NA	T	Y	C	T	C	T	T	C	T	T	T	N	T	T	C	T	C	T	T	C	T	T	C	T	C	T	C	N	T	C	T	N	C	T	Y	T	T	T	T
AX-94697055	C/A	1A	409854107	+	NA	NA	NA	NA	NA	NA	M	C	C	C	C	C	C	M	M	M	C	C	C	M	C	M	C	M	C	M	C	M	C	M	M	M	N	C	C	C	M	N	C	C	C	M	C	M	M
AX-94697097	C/G	1A	585987261	+	NA	NA	NA	NA	NA	NA	C	G	C	C	G	C	C	G	N	G	C	G	N	G	G	G	G	S	N	S	G	C	G	C	G	C	G	G	G	G	G	G	G	G	G	G	C	G	N
AX-94698847	C/T	1A	77063586	+	NA	NA	NA	NA	NA	NA	C	T	C	C	C	C	C	C	N	C	C	N	C	C	C	C	C	C	C	N	C	T	N	N	T	C	C	N	C	C	N	N	N	C	C	C	N	C	T
AX-94702084	T/C	1A	24321188	+	NA	NA	NA	NA	NA	NA	T	C	C	T	C	T	T	C	T	T	T	C	T	T	C	T	C	T	T	C	T	T	C	T	C	T	C	C	T	C	T	C	C	T	Y	T	T	T	T
AX-94702383	T/G	1A	73352111	+	NA	NA	NA	NA	NA	NA	T	G	G	T	G	T	T	G	T	T	T	G	T	T	G	T	G	T	T	G	T	T	G	T	G	T	G	G	T	G	T	G	G	T	K	T	T	T	T
AX-94702650	T/G	1A	22615534	+	NA	NA	NA	NA	NA	NA	K	K	K	K	K	K	K	K	K	G	K	K	K	K	K	T	K	K	K	T	T	K	K	K	K	N	K	K	K	K	K	K	K	K	K	K	K	G	N
AX-94703862	G/C	1A	469394488	+	NA	NA	NA	NA	NA	NA	G	G	G	C	G	C	G	C	G	G	S	N	C	C	G	G	G	G	C	G	G	G	G	C	C	G	N	N	G	G	G	C	C	G	G	C	C	N	C
AX-94704464	A/G	1A	308347954	+	NA	NA	NA	NA	NA	NA	A	A	G	A	A	A	A	A	A	A	G	A	A	A	A	A	A	A	G	G	A	A	G	G	A	A	G	G	A	A	A	A	A	A	A	A	G	A	A
AX-94705107	G/C	1A	576637193	+	NA	NA	NA	NA	NA	NA	C	G	G	G	G	S	C	C	G	G	G	S	C	G	G	C	G	C	C	G	C	G	G	G	G	C	G	G	G	G	G	G	G	G	G	C	G	G	N
AX-94705481	C/G	1A	269581081	+	NA	NA	NA	NA	NA	NA	G	C	C	G	C	C	C	C	C	C	G	C	G	C	C	C	C	G	C	C	C	C	C	C	C	C	C	C	C	C	C	C	C	G	C	C	G	C	S
AX-94706443	G/A	1A	12918599	+	NA	NA	NA	NA	NA	NA	G	R	R	G	G	G	G	G	R	G	G	R	G	G	G	R	R	G	G	R	G	G	G	G	R	R	G	R	R	R	G	R	R	G	G	R	G	G	G
AX-94706964	G/C	1A	521258770	+	NA	NA	NA	NA	NA	NA	C	G	G	G	S	C	C	G	C	G	G	G	G	G	C	G	G	S	G	N	C	G	G	C	S	C	G	C	G	N	C	C	G	C	C	N	G	C	G
AX-94707091	G/A	1A	486342719	+	NA	NA	NA	NA	NA	NA	G	G	A	A	G	G	G	G	G	G	G	G	G	G	N	G	G	G	G	G	G	G	A	G	G	G	A	R	G	G	G	G	G	G	R	G	G	G	G
AX-94709162	C/T	1A	544367599	+	NA	NA	NA	NA	NA	NA	C	C	C	T	N	T	C	C	C	C	T	T	T	T	T	C	T	C	C	C	T	C	T	C	C	C	T	N	C	N	C	T	T	C	Y	C	T	C	C
AX-94709271	A/G	1A	558591627	+	NA	NA	NA	NA	NA	NA	R	A	G	A	G	G	N	A	G	N	A	A	A	A	G	G	G	A	A	A	A	A	G	A	G	G	A	G	G	A	A	G	A	A	N	A	A	N	A
AX-94709923	G/T	1A	98021481	+	NA	NA	NA	NA	NA	NA	K	G	G	N	G	K	K	G	K	K	T	G	N	K	G	K	G	K	K	G	K	K	G	K	G	K	G	G	K	G	K	G	G	K	G	G	K	K	K
AX-94710260	T/C	1A	22045362	+	NA	NA	NA	NA	NA	NA	T	T	T	T	T	T	T	T	C	T	T	T	T	T	T	C	T	T	T	C	T	T	T	T	C	T	T	T	C	T	C	T	T	T	T	C	C	T	T
AX-94710443	T/A	1A	22597045	+	NA	NA	NA	NA	NA	NA	T	T	T	N	T	T	T	T	A	T	T	T	A	T	T	A	T	T	T	A	T	T	T	T	A	T	T	T	A	T	A	T	T	T	T	A	A	T	T
AX-94712238	A/C	1A	591611726	+	NA	NA	NA	NA	NA	NA	A	M	A	A	N	A	A	M	M	M	A	M	C	M	M	C	M	M	C	M	M	A	A	A	M	A	M	M	M	M	N	M	A	M	A	M	A	M	A
AX-94715511	T/G	1A	353626131	+	NA	NA	NA	NA	NA	NA	T	T	T	G	K	T	T	T	G	T	G	T	G	T	T	G	T	T	T	T	T	G	T	T	T	T	T	T	G	T	T	T	T	T	T	T	G	T	G
AX-94716175	C/G	1A	80195453	+	NA	NA	NA	NA	NA	NA	C	G	G	C	G	C	C	G	C	C	C	G	C	C	G	C	G	C	C	G	C	C	G	C	G	C	G	G	C	G	C	G	G	C	S	C	C	C	S
AX-94717608	G/T	1A	241747999	+	NA	NA	NA	NA	NA	NA	G	T	N	G	N	G	G	G	T	G	G	G	T	G	G	T	G	G	G	T	G	T	K	T	T	T	T	T	G	T	G	G	G	G	T	T	G	T	T
AX-94719212	A/C	1A	343408778	+	NA	NA	NA	NA	NA	NA	A	A	C	C	M	A	A	A	C	A	C	A	C	A	A	C	A	A	C	A	A	C	A	A	A	A	A	A	C	A	A	A	A	A	A	A	C	A	C
AX-94720138	C/T	1A	579864400	+	NA	NA	NA	NA	NA	NA	C	C	C	C	Y	C	C	C	N	N	C	C	C	C	T	C	C	C	C	C	C	C	Y	T	C	C	C	T	C	N	C	C	C	T	Y	C	C	C	C
AX-94722837	T/G	1A	549840376	+	NA	NA	NA	NA	NA	NA	T	T	K	T	K	K	T	T	K	T	K	T	T	T	K	K	K	T	T	T	T	T	K	T	K	K	T	K	K	T	T	K	T	T	K	T	T	K	T
AX-94722894	A/G	1A	563755082	+	NA	NA	NA	NA	NA	NA	A	A	A	G	N	R	A	A	A	G	G	A	G	A	A	G	A	A	A	G	G	G	A	G	A	G	G	A	G	G	A	A	G	A	A	G	G	A	A
AX-94724771	A/T	1A	351347602	+	NA	NA	NA	NA	NA	NA	W	W	A	A	A	W	W	W	A	W	W	W	A	W	W	A	W	W	A	W	W	A	W	W	W	W	W	N	A	W	W	W	W	W	W	W	W	W	A
AX-94725691	C/T	1A	558188764	+	NA	NA	NA	NA	NA	NA	C	C	T	C	T	T	C	C	T	C	C	C	C	C	T	T	T	C	C	C	C	C	T	C	T	T	C	T	T	C	C	T	C	C	Y	C	C	T	Y
AX-94726902	C/G	1A	58368730	+	NA	NA	NA	NA	NA	NA	C	G	G	C	G	C	C	G	C	C	C	G	S	C	G	C	G	C	C	G	C	C	G	C	G	C	G	G	N	G	C	G	G	C	S	C	S	C	C
AX-94727581	C/G	1A	30795348	+	NA	NA	NA	NA	NA	NA	S	C	C	S	C	S	S	C	S	S	S	C	S	S	C	S	C	S	S	C	S	S	C	S	C	S	C	C	S	C	S	C	C	S	C	S	S	S	S
AX-94727697	G/A	1A	41709875	+	NA	NA	NA	NA	NA	NA	G	A	R	G	A	R	G	A	G	G	G	R	G	G	R	G	R	G	G	R	G	G	R	G	R	G	R	R	R	R	G	R	A	G	R	G	G	G	G
AX-94730854	G/A	1A	20436437	+	NA	NA	NA	NA	NA	NA	R	A	N	G	A	R	G	A	G	R	N	A	G	R	A	R	A	R	G	A	R	R	N	G	G	R	A	A	R	A	R	A	N	R	R	R	G	R	R
AX-94731227	T/C	1A	474199177	+	NA	NA	NA	NA	NA	NA	T	T	C	C	T	T	T	T	T	T	T	T	T	T	T	T	T	T	C	T	T	C	C	T	T	T	C	Y	T	T	T	T	T	T	T	T	T	T	T
AX-94733072	T/C	1A	2378265	+	NA	NA	NA	NA	NA	NA	Y	Y	Y	Y	Y	Y	Y	Y	Y	Y	Y	Y	T	Y	Y	Y	Y	Y	Y	Y	Y	Y	Y	T	Y	Y	Y	Y	Y	Y	T	T	Y	Y	Y	Y	Y	Y	Y
AX-94733147	A/G	1A	337776405	+	NA	NA	NA	NA	NA	NA	N	R	R	A	R	R	N	R	A	A	R	N	A	N	R	N	R	R	A	R	N	A	R	A	R	A	R	R	A	R	A	R	R	A	A	A	R	A	N
AX-94736642	A/G	1A	549666415	+	NA	NA	NA	NA	NA	NA	R	R	A	A	A	N	G	R	A	R	A	N	R	R	A	A	A	R	G	A	G	R	A	R	A	A	G	A	A	R	R	A	R	G	R	R	A	A	R
AX-94737617	A/G	1A	581754839	+	NA	NA	NA	NA	NA	NA	G	A	R	R	N	R	R	A	A	A	R	A	A	A	A	A	A	R	A	R	A	N	A	R	A	N	A	A	N	A	N	A	A	A	A	A	R	A	A
AX-94737712	C/G	1A	514691778	+	NA	NA	NA	NA	NA	NA	C	C	C	G	C	C	C	C	C	C	G	C	G	C	C	G	C	C	C	C	C	C	C	C	C	C	C	G	C	C	C	C	C	C	C	C	G	C	C
AX-94739433	T/C	1A	49526844	+	NA	NA	NA	NA	NA	NA	T	Y	Y	T	Y	T	T	Y	C	T	T	Y	C	T	Y	C	Y	T	C	Y	C	C	Y	T	Y	C	Y	Y	T	Y	T	Y	Y	T	Y	T	T	T	C
AX-94741322	G/A	1A	16375065	+	NA	NA	NA	NA	NA	NA	R	G	G	R	G	R	R	G	R	G	R	G	A	R	G	R	G	R	R	G	R	R	G	A	G	G	G	G	R	G	A	R	G	R	R	G	R	G	R
AX-94742021	A/G	1A	14360991	+	NA	NA	NA	NA	NA	NA	A	R	N	N	R	R	G	R	G	R	A	G	G	N	R	A	R	A	A	R	A	A	N	G	N	N	R	R	N	R	G	G	R	N	N	N	A	R	N
AX-94742520	C/T	1A	22656672	+	NA	NA	NA	NA	NA	NA	N	C	C	C	Y	Y	Y	Y	C	Y	Y	N	C	Y	Y	C	C	N	C	C	Y	Y	Y	C	C	C	Y	C	C	C	Y	N	C	Y	N	C	Y	N	N
AX-94742787	G/T	1A	563609070	+	NA	NA	NA	NA	NA	NA	T	G	G	T	N	G	K	G	G	T	T	N	K	T	G	T	T	T	G	T	G	G	G	G	G	G	T	N	G	T	G	K	G	G	G	G	N	N	G
AX-94742840	C/A	1A	369494850	+	NA	NA	NA	NA	NA	NA	C	C	C	M	C	C	C	C	C	C	M	C	C	C	C	M	C	C	C	C	C	M	C	C	C	C	C	C	M	C	M	C	C	C	C	C	N	C	M
AX-94743457	T/C	1A	27252848	+	NA	NA	NA	NA	NA	NA	N	C	C	T	C	N	T	C	T	T	T	C	T	T	C	T	C	T	T	C	T	T	C	T	C	T	C	C	T	C	T	C	C	T	Y	T	T	T	T
AX-94745699	T/C	1A	1235934	+	NA	NA	NA	NA	NA	NA	C	T	T	C	T	T	T	T	T	T	C	T	N	T	T	C	T	C	T	T	T	C	T	C	T	C	T	T	C	T	C	C	T	T	T	T	C	C	T
AX-94746239	A/G	1A	49252519	+	NA	NA	NA	NA	NA	NA	A	G	G	A	G	A	A	G	N	N	A	G	A	A	G	A	G	A	A	G	A	A	G	A	G	A	G	G	A	G	A	G	G	A	G	A	A	N	A
AX-94747858	G/A	1A	551656495	+	NA	NA	NA	NA	NA	NA	G	G	G	G	A	A	A	G	G	G	G	G	G	A	G	A	G	G	A	G	A	G	A	G	G	G	G	G	G	G	A	A	G	A	A	G	G	A	G
AX-94749673	T/G	1A	543961388	+	NA	NA	NA	NA	NA	NA	T	T	T	G	N	G	T	T	T	T	G	G	G	G	G	T	G	T	T	T	G	T	G	T	T	T	G	N	T	G	T	G	G	T	G	T	G	T	K
AX-94749766	C/T	1A	533148069	+	NA	NA	NA	NA	NA	NA	Y	C	Y	Y	Y	C	Y	C	C	C	Y	C	C	Y	C	Y	C	C	C	Y	Y	C	C	C	C	C	C	Y	C	C	C	Y	C	C	C	C	Y	Y	Y
AX-94751395	A/G	1A	304030647	+	NA	NA	NA	NA	NA	NA	N	A	G	A	A	A	A	A	A	A	A	A	N	A	A	A	A	A	G	G	A	A	G	G	A	A	G	G	A	A	N	A	A	A	A	A	A	A	N
AX-94753347	T/C	1A	464797460	+	NA	NA	NA	NA	NA	NA	T	T	T	T	T	T	T	T	T	T	C	T	T	T	T	T	T	T	T	C	T	C	C	T	T	T	C	T	T	T	T	T	T	T	T	T	C	T	T
AX-94753633	A/G	1A	44410899	+	NA	NA	NA	NA	NA	NA	A	G	G	A	G	A	A	G	A	A	A	G	A	A	G	A	G	A	A	G	A	A	G	A	G	A	G	G	A	G	A	G	G	A	R	A	A	A	A
AX-94755260	G/A	1A	433555794	+	NA	NA	NA	NA	NA	NA	G	G	R	G	N	G	G	N	G	G	A	R	G	G	R	G	N	G	R	A	G	N	A	N	N	G	A	R	G	N	G	N	R	G	R	N	A	G	G
AX-94757270	G/C	1A	514691748	+	NA	NA	NA	NA	NA	NA	G	C	G	G	G	G	G	C	G	G	G	C	G	G	G	G	G	G	G	G	G	G	C	G	C	G	G	G	G	C	G	C	C	G	S	G	G	G	G
AX-94757616	C/T	1A	64596539	+	NA	NA	NA	NA	NA	NA	C	T	T	C	T	C	C	T	C	C	C	T	C	C	T	C	T	C	C	T	C	C	T	C	T	C	T	T	C	T	C	T	T	C	T	C	C	C	C
AX-94759570	A/G	1A	48588594	+	NA	NA	NA	NA	NA	NA	A	A	G	G	A	A	N	G	G	G	G	G	A	A	A	A	G	A	G	A	G	G	A	A	A	G	A	R	G	G	G	A	G	G	N	G	G	A	A
AX-94760290	G/C	1A	580424795	+	NA	NA	NA	NA	NA	NA	G	G	C	C	C	G	G	G	C	C	C	G	G	G	C	C	G	G	G	C	G	G	G	C	G	G	G	N	C	G	G	C	G	C	G	G	C	G	G
AX-94761052	A/G	1A	32893897	+	NA	NA	NA	NA	NA	NA	G	G	A	A	R	G	A	A	A	G	A	A	G	G	G	A	A	G	A	A	A	A	A	A	G	A	A	R	A	A	A	A	A	A	R	A	A	G	A
AX-94764416	G/A	1A	9551620	+	NA	NA	NA	NA	NA	NA	R	R	G	R	R	R	R	G	G	R	R	G	G	R	R	R	G	R	R	R	G	G	R	G	G	R	R	R	R	R	G	G	R	R	R	G	R	G	G
AX-94766336	A/G	1A	9357687	+	NA	NA	NA	NA	NA	NA	A	A	G	A	R	A	A	G	G	A	A	N	G	A	A	A	G	A	A	A	G	G	A	G	G	A	A	N	N	A	G	G	A	A	A	G	A	G	G
AX-94766720	A/C	1A	309709753	+	NA	NA	NA	NA	NA	NA	A	A	C	M	A	A	N	A	A	M	C	A	M	M	A	A	A	A	C	C	A	A	A	N	M	A	A	M	A	A	M	N	A	M	A	A	C	A	A
AX-94767509	C/T	1A	572335704	+	NA	NA	NA	NA	NA	NA	C	T	C	T	C	C	C	C	C	T	T	T	C	T	C	C	C	C	C	C	T	T	C	C	C	C	T	C	C	T	T	C	T	C	N	C	T	C	C
AX-94767652	G/C	1A	86647285	+	NA	NA	NA	NA	NA	NA	G	C	C	G	C	G	G	C	G	G	G	C	G	G	C	G	C	G	G	C	G	G	C	G	C	G	C	C	G	C	G	C	C	G	C	G	G	G	G
AX-94768106	C/T	1A	100271519	+	NA	NA	NA	NA	NA	NA	C	T	T	C	T	C	C	T	C	C	C	T	C	C	T	C	N	C	C	T	C	C	T	C	T	C	T	T	C	T	C	T	T	C	Y	C	C	C	C
AX-94768180	T/C	1A	586512563	+	NA	NA	NA	NA	NA	NA	T	T	T	T	T	Y	T	C	T	T	T	C	T	C	T	T	T	T	T	T	T	C	T	T	C	T	C	T	T	C	C	T	C	T	T	T	T	T	T
AX-94768467	A/G	1A	350411656	+	NA	NA	NA	NA	NA	NA	A	A	G	G	R	A	A	A	G	A	A	A	G	A	A	G	A	A	G	A	A	G	A	A	A	A	A	N	G	A	A	A	A	A	A	A	A	A	R
AX-94768967	C/G	1A	347320147	+	NA	NA	NA	NA	NA	NA	S	S	C	C	C	S	S	S	C	S	N	S	C	S	S	C	S	S	C	S	S	C	N	N	S	N	S	N	C	N	S	N	S	S	S	N	S	S	C
AX-94769734	C/A	1A	9754651	+	NA	NA	NA	NA	NA	NA	M	C	C	M	C	C	C	C	C	C	C	N	C	M	C	C	C	M	M	N	C	M	N	C	C	C	N	C	C	M	C	N	C	C	N	C	C	C	C
AX-94770891	A/T	1A	547215812	+	NA	NA	NA	NA	NA	NA	A	A	W	A	W	W	A	A	W	A	A	A	A	A	W	W	W	A	A	A	A	A	W	A	W	W	A	W	W	A	A	W	A	A	W	A	A	W	A
AX-94773373	C/T	1A	581574039	+	NA	NA	NA	NA	NA	NA	T	C	T	T	C	T	T	C	C	C	T	C	C	C	C	C	C	N	C	C	C	T	N	T	C	T	C	C	C	C	C	C	C	C	C	C	T	C	C
AX-94773493	T/C	1A	544054485	+	NA	NA	NA	NA	NA	NA	T	T	C	T	N	T	T	T	C	N	T	T	T	T	T	C	T	T	T	T	T	C	T	T	C	C	T	Y	C	T	T	T	T	T	T	T	T	C	N
AX-94773707	G/C	1A	582294972	+	NA	NA	NA	NA	NA	NA	C	G	C	C	G	C	C	G	G	G	C	G	G	G	G	G	G	G	G	G	G	C	G	C	G	C	G	G	G	G	G	G	G	G	G	G	C	G	G
AX-94773962	A/G	1A	497507788	+	NA	NA	NA	NA	NA	NA	A	A	R	N	A	A	A	A	A	A	A	A	R	R	A	R	A	R	N	A	A	N	A	R	A	A	A	R	R	A	A	A	A	A	A	R	A	A	A
AX-94774940	T/C	1A	543055492	+	NA	NA	NA	NA	NA	NA	T	T	T	C	Y	C	T	T	T	T	C	C	C	C	C	T	C	T	T	T	C	T	C	T	T	T	C	N	T	C	T	C	C	T	Y	T	C	T	T
AX-94775023	A/T	1A	568112201	+	NA	NA	NA	NA	NA	NA	N	W	A	A	A	A	A	A	A	W	W	W	A	W	A	A	A	A	A	A	A	W	A	A	A	A	W	A	A	W	W	A	W	A	A	A	A	A	A
AX-94777053	T/C	1A	577474249	+	NA	NA	NA	NA	NA	NA	C	T	T	T	Y	C	C	C	T	T	T	C	C	T	T	T	T	C	C	T	C	T	T	T	C	C	T	T	T	T	T	T	T	C	T	C	T	T	C
AX-94778455	C/T	1A	438685359	+	NA	NA	NA	NA	NA	NA	C	C	C	C	C	C	C	C	C	C	T	C	C	C	C	C	C	C	C	C	C	T	C	T	C	C	C	C	C	C	C	C	C	T	Y	T	C	T	T
AX-94778966	T/C	1A	10067468	+	NA	NA	NA	NA	NA	NA	T	T	Y	T	Y	T	T	Y	C	T	T	T	C	T	Y	T	Y	T	T	T	C	C	T	C	Y	T	T	N	T	T	C	Y	T	T	T	C	T	C	C
AX-94779447	A/G	1A	539762241	+	NA	NA	NA	NA	NA	NA	A	G	A	A	N	R	G	R	R	A	R	R	G	R	R	G	R	A	N	N	R	A	N	R	R	A	R	R	A	R	N	R	R	R	R	A	R	A	R
AX-94779519	A/G	1A	308209094	+	NA	NA	NA	NA	NA	NA	R	A	A	R	A	A	A	A	A	A	R	A	R	A	A	R	A	R	A	A	A	A	A	R	A	A	A	A	A	A	A	A	A	R	A	A	R	A	R
AX-94779840	A/G	1A	590649709	+	NA	NA	NA	NA	NA	NA	R	A	G	G	G	A	A	A	R	R	R	A	R	R	R	R	A	R	R	G	R	R	G	N	R	R	G	R	R	N	R	R	A	N	A	R	R	N	A
AX-94781690	A/C	1A	78547677	+	NA	NA	NA	NA	NA	NA	A	C	C	A	C	A	A	C	A	A	A	C	A	A	C	A	C	A	A	C	A	A	C	A	C	A	C	C	A	C	A	C	C	M	C	A	A	A	A
AX-94781823	C/T	1A	274785586	+	NA	NA	NA	NA	NA	NA	C	C	T	C	C	C	C	C	C	C	T	C	C	C	C	C	C	C	T	C	C	C	C	C	C	C	C	Y	C	C	C	C	C	C	C	C	T	C	C
AX-94782852	C/G	1A	119664509	+	NA	NA	NA	NA	NA	NA	C	C	S	S	C	S	C	C	C	S	S	S	S	C	C	S	C	C	C	C	S	C	C	C	C	C	C	C	C	C	C	C	C	C	C	C	S	C	C
AX-94785197	T/C	1A	566687574	+	NA	NA	NA	NA	NA	NA	N	Y	Y	Y	N	Y	Y	Y	Y	Y	Y	Y	Y	Y	T	Y	T	Y	Y	Y	Y	Y	T	Y	T	Y	Y	T	Y	Y	Y	T	Y	Y	T	Y	Y	Y	Y
AX-94788387	A/C	1A	283859229	+	NA	NA	NA	NA	NA	NA	M	M	M	M	N	A	M	N	N	M	M	N	M	A	N	N	N	N	N	N	N	A	M	A	A	A	N	A	N	N	M	N	M	N	N	N	M	A	A
AX-94788925	G/A	1A	593298786	+	NA	NA	NA	NA	NA	NA	G	R	R	G	R	N	G	R	G	G	G	G	R	R	G	R	R	G	G	R	G	R	R	R	R	G	R	G	R	G	R	R	R	G	N	G	G	G	R
AX-94790278	T/C	1A	307481854	+	NA	NA	NA	NA	NA	NA	T	T	C	T	T	T	T	T	T	T	C	T	T	T	T	T	T	T	C	C	T	T	C	C	T	T	C	C	T	T	T	T	T	T	T	T	C	T	T
AX-94793167	C/T	1A	550970094	+	NA	NA	NA	NA	NA	NA	C	C	C	C	C	C	C	C	C	C	C	N	T	C	C	C	T	C	C	T	C	C	C	T	C	C	C	C	C	C	C	C	C	C	C	C	C	C	T
AX-94793337	G/A	1A	208725662	+	NA	NA	NA	NA	NA	NA	R	G	G	R	G	G	G	G	G	G	G	G	G	R	G	G	G	R	R	R	G	G	G	G	R	G	G	R	G	G	G	G	G	G	G	G	G	G	G
AX-94793478	C/T	1A	496089618	+	NA	NA	NA	NA	NA	NA	T	C	C	C	C	C	Y	C	T	T	C	C	C	C	C	C	C	T	C	C	C	T	T	C	C	T	T	C	C	T	C	T	C	T	T	T	N	T	C
AX-94793674	T/C	1A	544376526	+	NA	NA	NA	NA	NA	NA	C	C	C	T	T	T	T	C	C	C	T	C	T	T	C	C	T	C	T	C	T	C	T	C	C	C	T	C	C	C	T	T	C	T	N	C	T	T	Y
AX-94793862	T/C	1A	12369467	+	NA	NA	NA	NA	NA	NA	T	N	C	N	T	T	T	N	T	T	T	C	C	T	T	C	T	T	T	C	C	T	N	C	T	C	T	C	T	N	C	C	N	T	T	C	C	T	T
AX-94796047	G/A	1A	499632036	+	NA	NA	NA	NA	NA	NA	R	G	G	R	R	R	R	G	G	G	R	G	R	R	R	G	R	G	R	R	R	G	G	G	G	G	G	G	G	G	R	G	G	R	G	R	R	R	G
AX-94799631	C/T	1A	53996342	+	NA	NA	NA	NA	NA	NA	Y	C	C	Y	C	Y	Y	C	Y	Y	Y	C	N	Y	C	Y	C	Y	Y	C	Y	Y	C	Y	C	Y	C	C	Y	C	Y	C	C	Y	C	Y	C	Y	N
AX-94800178	C/T	1A	579864815	+	NA	NA	NA	NA	NA	NA	C	C	C	C	Y	C	C	C	C	C	C	C	C	C	T	C	C	C	C	C	C	C	C	T	C	C	C	T	C	C	C	C	C	T	Y	C	C	C	C
AX-94801911	T/A	1A	590560656	+	NA	NA	NA	NA	NA	NA	A	T	A	A	T	A	A	T	T	T	A	T	T	T	T	T	T	T	T	T	T	A	T	A	T	A	T	T	T	T	T	T	T	T	T	T	A	T	T
AX-94801998	T/C	1A	551746213	+	NA	NA	NA	NA	NA	NA	T	T	T	T	Y	Y	Y	T	T	T	C	T	T	Y	T	T	T	T	Y	T	C	T	Y	T	T	T	T	T	T	T	Y	Y	T	Y	Y	T	T	Y	T
AX-94802647	A/C	1A	581584364	+	NA	NA	NA	NA	NA	NA	C	A	C	C	A	C	C	A	A	A	C	A	N	A	A	A	A	A	A	A	A	C	A	C	A	C	A	A	A	A	A	A	A	A	A	A	C	A	A
AX-94804842	C/T	1A	29801440	+	NA	NA	NA	NA	NA	NA	C	T	Y	C	T	N	C	T	C	C	C	T	C	C	T	C	T	C	N	T	C	Y	T	T	T	C	T	T	C	T	C	T	N	T	T	C	C	C	T
AX-94805209	T/G	1A	84014562	+	NA	NA	NA	NA	NA	NA	T	G	G	T	G	T	T	G	T	T	T	G	T	T	G	T	G	T	T	G	T	T	G	T	G	T	G	G	T	G	T	G	G	T	K	T	T	T	T
AX-94807118	A/G	1A	474700655	+	NA	NA	NA	NA	NA	NA	A	G	G	G	A	A	A	G	A	G	A	G	G	G	A	G	G	G	A	A	A	A	A	G	A	A	A	N	G	G	N	G	G	G	R	G	A	A	G
AX-94810269	C/T	1A	119496709	+	NA	NA	NA	NA	NA	NA	C	C	T	C	C	C	C	C	C	C	T	C	C	C	C	C	C	C	T	C	C	C	C	C	C	C	C	Y	C	C	C	C	C	C	C	C	N	C	C
AX-94810466	C/T	1A	556793974	+	NA	NA	NA	NA	NA	NA	T	C	T	T	C	C	C	C	C	T	T	C	C	C	C	C	C	T	C	T	C	T	C	C	C	T	C	C	C	C	C	C	C	C	C	C	C	C	C
AX-94813152	C/T	1A	568013319	+	NA	NA	NA	NA	NA	NA	C	C	C	N	T	C	C	C	C	C	C	C	C	T	C	C	C	T	C	C	T	C	C	T	C	C	T	T	T	C	C	C	C	T	N	C	Y	C	C
AX-94814137	G/A	1A	481757581	+	NA	NA	NA	NA	NA	NA	R	G	R	R	R	R	R	G	R	G	G	G	G	G	R	G	G	G	G	G	R	G	G	G	R	R	G	N	G	G	G	N	N	G	R	G	G	R	N
AX-94815202	C/A	1A	14468121	+	NA	NA	NA	NA	NA	NA	M	M	M	M	M	C	C	M	C	C	C	M	C	C	M	M	M	M	M	M	C	M	M	C	M	C	M	M	M	M	C	M	M	C	M	C	C	N	N
AX-94815518	A/G	1A	155080609	+	NA	NA	NA	NA	NA	NA	A	A	G	R	N	R	R	A	A	A	R	A	A	A	A	R	A	A	G	R	R	A	A	A	A	R	R	A	A	A	A	A	R	A	A	A	N	A	R
AX-94817139	C/T	1A	584373630	+	NA	NA	NA	NA	NA	NA	T	Y	C	C	T	C	C	Y	C	T	C	C	Y	N	C	T	Y	T	C	C	T	T	T	Y	Y	C	Y	Y	T	T	Y	C	N	C	T	C	C	C	N
AX-94817261	G/C	1A	583364904	+	NA	NA	NA	NA	NA	NA	G	C	G	G	C	G	S	N	N	N	G	N	C	N	N	C	N	N	C	C	C	G	N	G	N	G	C	N	C	C	C	N	N	N	N	C	G	N	S
AX-94820348	C/G	1A	20538139	+	NA	NA	NA	NA	NA	NA	C	C	N	G	C	C	G	C	G	C	C	C	G	C	C	C	C	C	G	C	C	C	C	G	G	C	C	C	C	C	C	C	C	C	C	C	G	C	C
AX-94823205	T/C	1A	64693022	+	NA	NA	NA	NA	NA	NA	T	C	C	T	C	T	T	C	T	T	T	C	T	T	C	T	C	T	T	C	T	T	C	T	C	T	C	C	T	C	T	C	C	T	Y	T	T	T	T
AX-94823774	A/G	1A	20158202	+	NA	NA	NA	NA	NA	NA	G	R	G	N	G	A	A	R	G	A	R	G	N	N	R	R	G	N	N	R	A	A	G	R	G	A	R	R	A	G	G	G	R	A	A	R	G	A	R
AX-94824939	G/A	1A	497497306	+	NA	NA	NA	NA	NA	NA	G	G	N	A	G	G	R	G	N	G	G	G	A	A	G	A	G	N	A	R	G	A	R	A	G	G	G	G	A	G	G	G	G	N	R	R	G	N	N
AX-94825050	G/A	1A	53188535	+	NA	NA	NA	NA	NA	NA	G	A	A	G	A	G	G	A	G	G	G	A	G	G	A	G	A	G	G	A	G	G	A	G	A	G	A	A	G	A	G	R	A	G	R	G	G	G	G
AX-94826210	C/T	1A	30197250	+	NA	NA	NA	NA	NA	NA	Y	Y	Y	Y	C	Y	C	C	C	Y	Y	C	Y	Y	Y	N	C	Y	Y	C	Y	Y	C	C	Y	Y	C	Y	C	C	Y	C	C	C	N	C	Y	Y	C
AX-94826839	G/A	1A	513624161	+	NA	NA	NA	NA	NA	NA	G	G	A	A	G	G	G	G	G	A	A	G	A	A	G	A	G	R	G	G	G	G	A	G	G	G	G	R	A	G	G	G	G	G	G	G	A	G	G
AX-94829443	C/T	1A	42546381	+	NA	NA	NA	NA	NA	NA	C	Y	C	C	Y	T	C	Y	C	C	T	C	C	C	C	C	C	C	T	C	C	C	C	C	C	C	C	C	T	C	C	C	Y	C	N	C	N	C	C
AX-94831368	C/T	1A	452020336	+	NA	NA	NA	NA	NA	NA	C	T	C	C	C	Y	C	T	C	T	C	T	T	C	C	C	T	C	C	C	C	C	C	C	C	C	C	C	C	T	C	T	T	T	C	T	N	C	C
AX-94834421	A/G	1A	590995696	+	NA	NA	NA	NA	NA	NA	G	A	G	G	A	G	G	A	A	A	G	A	A	A	A	A	A	A	A	A	A	G	A	G	A	G	A	A	A	A	A	A	A	A	A	A	G	A	A
AX-94834787	T/G	1A	554527529	+	NA	NA	NA	NA	NA	NA	K	K	K	K	T	T	T	K	K	K	K	K	K	T	K	T	K	K	T	T	T	K	K	K	K	K	K	T	K	K	T	K	K	T	K	K	K	T	K
AX-94837039	A/G	1A	347634623	+	NA	NA	NA	NA	NA	NA	A	R	R	A	R	R	R	R	R	R	A	R	A	R	R	A	R	A	R	R	R	R	R	A	R	R	R	R	R	R	R	R	R	A	R	R	A	R	A
AX-94837068	T/C	1A	582749079	+	NA	NA	NA	NA	NA	NA	T	T	C	C	T	T	Y	T	C	C	C	T	T	T	T	T	T	T	T	C	T	T	T	T	T	T	T	T	C	T	T	C	T	T	T	T	C	T	T
AX-94839014	G/A	1A	270008310	+	NA	NA	NA	NA	NA	NA	A	G	G	A	G	G	G	G	G	G	A	G	A	G	G	G	G	A	G	G	G	G	G	A	G	G	G	G	G	G	G	G	G	A	G	G	A	G	A
AX-94841479	C/T	1A	45797136	+	NA	NA	NA	NA	NA	NA	C	C	C	T	C	C	T	T	T	T	T	T	C	C	C	C	T	C	T	C	T	T	C	C	C	T	C	C	T	T	T	C	T	T	C	T	T	C	C
AX-94841522	T/C	1A	472168995	+	NA	NA	NA	NA	NA	NA	Y	T	C	C	T	T	T	T	T	T	T	T	T	T	T	T	T	T	C	T	T	C	C	T	T	T	C	Y	T	T	T	T	T	T	T	T	T	T	T
AX-94842833	C/G	1A	548675689	+	NA	NA	NA	NA	NA	NA	C	C	C	C	G	G	C	C	C	C	C	N	C	C	C	C	C	C	S	C	N	C	N	C	C	C	N	C	C	C	C	S	C	G	S	C	S	S	C
AX-94843910	T/C	1A	29191497	+	NA	NA	NA	NA	NA	NA	T	T	T	T	Y	T	Y	C	Y	T	Y	C	T	T	T	T	C	T	T	C	T	T	C	Y	T	T	C	Y	Y	C	T	C	C	Y	Y	Y	Y	T	T
AX-94845322	C/T	1A	82948022	+	NA	NA	NA	NA	NA	NA	C	T	T	C	T	C	C	T	C	C	C	T	C	C	T	C	T	C	C	T	C	C	T	C	T	C	T	T	C	T	C	T	T	C	T	C	C	C	C
AX-94847170	T/C	1A	29611634	+	NA	NA	NA	NA	NA	NA	C	T	N	T	T	C	N	T	T	T	T	C	Y	T	T	T	T	Y	T	T	T	Y	T	N	T	Y	T	C	T	T	N	T	T	T	T	Y	N	Y	C
AX-94847787	C/T	1A	117247734	+	NA	NA	NA	NA	NA	NA	Y	N	C	Y	C	Y	Y	C	Y	Y	Y	C	N	Y	C	Y	C	Y	Y	C	Y	Y	N	Y	C	Y	C	C	Y	N	Y	N	C	Y	N	Y	Y	Y	N
AX-94852104	A/C	1A	7962790	+	NA	NA	NA	NA	NA	NA	A	C	C	A	C	A	A	C	A	A	A	C	A	A	C	A	C	A	A	C	A	A	N	N	C	N	C	C	A	C	A	C	C	A	M	A	A	A	N
AX-94854230	C/T	1A	73299817	+	NA	NA	NA	NA	NA	NA	N	T	T	C	T	N	C	T	N	C	C	T	T	C	T	C	T	C	C	T	C	C	T	C	T	N	T	T	C	T	N	T	T	C	T	C	T	C	N
AX-94856372	C/T	1A	16390688	+	NA	NA	NA	NA	NA	NA	C	Y	Y	C	Y	C	C	Y	C	C	C	Y	T	C	Y	C	Y	C	C	Y	C	C	Y	T	Y	C	Y	Y	C	Y	T	T	Y	C	N	C	C	C	C
AX-94858130	G/A	1A	32281136	+	NA	NA	NA	NA	NA	NA	G	G	G	G	R	N	G	A	N	A	G	G	G	N	G	A	G	A	G	G	A	G	G	G	G	G	G	R	G	G	G	G	G	A	R	A	G	G	R
AX-94860056	A/G	1A	104580689	+	NA	NA	NA	NA	NA	NA	N	A	A	R	A	R	R	A	R	R	R	A	R	R	A	R	N	R	R	A	R	R	A	R	A	R	N	N	R	N	R	A	A	R	N	R	N	R	R
AX-94860985	C/T	1A	53677198	+	NA	NA	NA	NA	NA	NA	C	T	T	C	T	C	C	T	C	C	C	T	C	C	T	C	T	C	C	T	C	C	T	C	T	C	T	T	C	T	C	T	T	C	Y	C	C	C	C
AX-94861918	G/A	1A	540124486	+	NA	NA	NA	NA	NA	NA	R	G	R	R	G	R	G	G	G	R	R	G	G	G	G	R	G	R	G	G	G	R	G	N	G	R	R	G	R	G	G	G	N	G	G	R	R	R	G
AX-94862971	T/C	1A	37467128	+	NA	NA	NA	NA	NA	NA	Y	T	T	T	T	Y	Y	T	Y	Y	T	T	Y	Y	T	T	T	Y	T	T	Y	T	T	T	T	Y	T	T	Y	T	Y	T	T	T	T	Y	T	Y	T
AX-94863732	A/G	1A	577841266	+	NA	NA	NA	NA	NA	NA	A	G	G	A	R	A	A	A	A	G	G	A	A	G	G	G	G	A	A	A	A	G	G	A	A	A	G	A	G	G	G	G	N	A	R	A	G	A	A
AX-94864348	A/G	1A	130345881	+	NA	NA	NA	NA	NA	NA	R	R	A	R	A	A	R	R	A	R	R	R	R	R	A	A	A	R	R	R	R	R	A	R	A	A	R	A	A	R	R	A	R	R	A	R	R	A	N
AX-94865405	A/G	1A	202073029	+	NA	NA	NA	NA	NA	NA	A	G	G	A	G	A	A	G	A	A	A	G	A	A	G	A	G	A	A	G	A	A	R	A	G	A	G	G	A	G	A	G	G	A	R	A	A	A	A
AX-94865782	C/G	1A	356474603	+	NA	NA	NA	NA	NA	NA	C	C	C	G	S	C	C	C	G	C	G	C	C	C	C	G	C	C	C	C	C	G	C	C	C	C	C	C	G	C	C	C	C	C	N	C	G	C	N
AX-94866998	C/T	1A	14520867	+	NA	NA	NA	NA	NA	NA	Y	C	C	Y	C	N	C	C	C	Y	N	C	Y	C	N	N	N	N	N	C	C	N	N	Y	C	Y	C	C	N	C	N	C	C	N	Y	Y	Y	N	Y
AX-94867055	T/G	1A	500367072	+	NA	NA	NA	NA	NA	NA	G	T	T	T	G	G	G	T	G	T	T	T	T	T	G	T	T	T	T	N	G	T	T	T	G	G	T	T	T	T	G	G	T	G	K	T	T	G	K
AX-94867479	A/G	1A	592099984	+	NA	NA	NA	NA	NA	NA	A	G	A	A	R	A	A	R	R	G	A	R	R	R	G	R	R	R	R	R	G	N	G	A	R	A	R	R	R	G	G	G	G	G	G	R	A	R	G
AX-94868122	G/A	1A	504615744	+	NA	NA	NA	NA	NA	NA	A	A	G	A	G	A	G	A	G	A	G	A	G	G	A	G	A	R	A	G	G	G	A	R	A	G	A	G	A	A	A	N	A	A	A	G	G	G	A
AX-94868310	T/G	1A	370097161	+	NA	NA	NA	NA	NA	NA	T	T	T	G	K	T	T	T	T	T	G	T	T	T	T	G	T	T	T	G	T	G	T	T	T	T	T	T	G	T	G	T	T	T	T	T	G	T	N
AX-94870284	T/C	1A	22627401	+	NA	NA	NA	NA	NA	NA	Y	T	T	T	T	T	T	T	C	T	T	T	Y	T	T	Y	T	Y	N	Y	T	T	T	T	C	T	T	T	N	T	T	T	T	T	T	Y	N	T	T
AX-94870799	A/C	1A	363011289	+	NA	NA	NA	NA	NA	NA	M	N	M	M	M	N	M	A	N	N	N	N	M	N	N	M	N	N	N	M	M	A	N	A	A	N	N	A	N	N	M	N	A	A	N	N	N	M	M
AX-94872031	C/G	1A	493737455	+	NA	NA	NA	NA	NA	NA	S	S	S	S	S	C	S	S	S	S	S	S	S	S	S	S	C	S	S	S	S	C	S	C	S	S	S	S	S	S	C	S	S	S	S	S	S	S	N
AX-94872835	A/G	1A	369994235	+	NA	NA	NA	NA	NA	NA	A	A	A	R	R	A	A	A	A	A	R	A	A	A	A	N	A	A	A	R	A	R	A	A	A	A	A	A	R	A	N	A	A	A	A	A	R	A	A
AX-94873283	T/C	1A	538783060	+	NA	NA	NA	NA	NA	NA	T	T	C	C	T	T	T	T	C	C	C	C	T	C	T	T	T	T	T	T	C	T	T	T	T	T	C	N	T	T	T	T	C	T	T	T	C	T	T
AX-94875417	G/A	1A	49746978	+	NA	NA	NA	NA	NA	NA	R	G	G	G	G	G	G	G	G	G	R	G	R	G	G	G	A	N	G	G	G	A	A	N	G	G	G	A	R	G	G	A	G	A	A	A	R	G	A
AX-94877657	T/G	1A	57768853	+	NA	NA	NA	NA	NA	NA	T	K	K	T	K	T	T	K	T	T	T	K	K	T	K	T	K	T	T	K	T	T	K	T	K	T	K	K	T	N	T	K	K	T	K	T	K	T	T
AX-94879666	T/G	1A	558261464	+	NA	NA	NA	NA	NA	NA	K	T	T	T	T	T	K	K	T	K	K	K	K	K	T	T	T	K	K	T	K	K	T	K	T	T	K	T	T	K	K	T	K	K	T	K	T	T	T
AX-94882681	C/G	1A	397773040	+	NA	NA	NA	NA	NA	NA	G	S	S	S	S	S	S	S	S	S	C	S	S	S	S	S	S	N	N	G	S	N	S	S	N	C	S	N	S	S	G	N	S	S	S	S	S	S	S
AX-94885606	T/C	1A	127075366	+	NA	NA	NA	NA	NA	NA	N	C	C	T	C	T	T	C	T	T	T	C	T	T	C	T	C	T	T	C	T	T	C	T	C	T	C	C	T	C	T	C	C	T	Y	T	Y	T	N
AX-94887841	C/T	1A	385668738	+	NA	NA	NA	NA	NA	NA	C	C	C	Y	Y	C	C	C	C	C	Y	C	C	C	C	Y	C	C	C	Y	C	Y	C	C	C	C	C	C	Y	C	Y	C	C	C	C	C	C	C	Y
AX-94889305	A/C	1A	480755318	+	NA	NA	NA	NA	NA	NA	C	A	C	A	M	C	C	A	C	A	A	A	A	A	C	A	A	A	A	A	C	A	A	A	C	C	A	M	A	A	A	A	A	A	M	A	A	C	A
AX-94890423	A/G	1A	479544575	+	NA	NA	NA	NA	NA	NA	G	A	G	A	R	N	G	A	G	A	A	A	A	A	G	A	A	N	A	A	G	A	A	A	G	G	A	R	A	A	A	A	A	A	N	A	A	G	A
AX-94894053	T/C	1A	566602640	+	NA	NA	NA	NA	NA	NA	C	Y	Y	N	N	Y	C	C	Y	N	Y	N	C	C	N	N	N	C	C	C	Y	C	N	N	N	T	Y	T	N	Y	C	N	C	N	Y	C	Y	Y	N
AX-94897165	G/C	1A	149510453	+	NA	NA	NA	NA	NA	NA	G	C	C	G	C	G	G	C	G	G	G	C	G	G	C	G	C	G	G	C	G	G	C	G	C	G	C	C	G	C	G	C	C	G	S	G	G	G	G
AX-94901922	A/G	1A	12303881	+	NA	NA	NA	NA	NA	NA	A	A	A	A	A	A	A	A	A	A	R	A	A	A	A	R	A	A	A	R	R	A	A	A	A	R	A	A	A	A	A	A	A	A	A	R	R	A	A
AX-94906054	A/T	1A	10067369	+	NA	NA	NA	NA	NA	NA	A	A	W	A	W	A	A	W	W	A	A	W	A	A	W	A	W	A	A	A	W	W	A	A	W	A	A	A	A	A	W	W	A	A	A	W	A	W	W
AX-94906452	G/T	1A	567975549	+	NA	NA	NA	NA	NA	NA	G	N	G	G	T	G	N	G	G	G	G	G	G	T	G	G	G	T	G	G	G	G	G	T	G	G	T	T	T	G	G	G	G	T	K	G	G	G	K
AX-94906803	C/A	1A	30772197	+	NA	NA	NA	NA	NA	NA	M	M	N	C	C	C	C	C	C	C	M	N	N	N	C	C	C	C	M	C	M	N	M	N	C	M	C	N	C	C	M	C	M	C	N	C	M	C	M
AX-94907052	G/C	1A	320224080	+	NA	NA	NA	NA	NA	NA	G	G	G	C	S	G	G	G	C	G	C	G	C	G	G	C	G	G	C	G	G	C	C	C	G	G	C	S	C	G	G	G	G	G	G	G	C	G	C
AX-94907922	T/G	1A	574481866	+	NA	NA	NA	NA	NA	NA	T	T	T	G	T	T	T	T	T	K	G	T	T	T	T	T	T	T	T	T	G	T	T	N	T	T	T	K	T	T	T	T	N	T	N	T	G	T	N
AX-94908840	G/A	1A	573215555	+	NA	NA	NA	NA	NA	NA	G	G	G	A	G	G	G	G	G	A	A	G	G	A	G	G	G	G	G	G	A	A	G	G	G	G	A	G	G	A	A	G	A	G	N	G	A	G	G
AX-94909283	C/G	1A	53437619	+	NA	NA	NA	NA	NA	NA	C	G	G	C	G	C	C	G	C	C	C	G	C	C	G	C	G	C	C	G	C	C	G	C	G	C	G	G	C	G	C	G	N	C	S	C	C	C	C
AX-94909396	C/T	1A	387523580	+	NA	NA	NA	NA	NA	NA	C	C	C	T	Y	C	C	C	C	C	C	C	C	C	C	T	C	C	C	T	C	T	C	C	C	C	C	C	T	C	T	C	C	C	C	C	C	C	T
AX-94909603	C/T	1A	368198252	+	NA	NA	NA	NA	NA	NA	C	C	C	T	Y	C	C	C	C	C	T	C	C	C	C	T	C	C	C	C	C	T	C	C	C	C	C	C	T	C	T	C	C	C	C	C	T	C	T
AX-94909913	A/G	1A	581830820	+	NA	NA	NA	NA	NA	NA	G	A	G	G	A	G	G	A	A	A	G	A	A	A	A	A	A	A	A	A	A	G	A	G	A	G	A	A	A	A	A	A	A	A	A	A	G	A	A
AX-94910690	C/T	1A	531224496	+	NA	NA	NA	NA	NA	NA	N	C	C	C	C	C	Y	C	C	C	C	Y	Y	Y	C	Y	Y	N	Y	C	C	N	C	N	Y	C	Y	Y	N	Y	C	C	Y	C	C	C	C	C	Y
AX-94911243	G/C	1A	219364969	+	NA	NA	NA	NA	NA	NA	N	G	G	G	S	N	S	G	G	G	G	G	C	G	G	G	G	C	G	G	G	G	G	G	C	G	G	C	G	N	G	G	G	G	N	G	G	G	N
AX-94911518	A/C	1A	9122836	+	NA	NA	NA	NA	NA	NA	A	C	C	A	C	A	A	C	A	A	A	C	A	A	C	A	C	A	A	C	A	A	C	A	C	A	C	C	A	C	A	C	C	A	C	A	A	A	N
AX-94911855	A/G	1A	9642808	+	NA	NA	NA	NA	NA	NA	A	G	G	A	G	A	A	G	A	A	A	G	A	A	G	A	G	A	A	G	A	A	G	A	G	A	G	G	A	G	A	G	G	A	G	A	A	A	A
AX-94912356	G/A	1A	13670192	+	NA	NA	NA	NA	NA	NA	G	R	R	G	R	N	N	N	G	G	G	R	G	G	R	G	R	G	G	R	G	G	N	N	R	G	R	R	G	R	G	R	R	G	N	G	G	G	R
AX-94912358	T/C	1A	10127696	+	NA	NA	NA	NA	NA	NA	Y	Y	Y	T	Y	Y	Y	Y	N	T	Y	Y	C	Y	Y	Y	Y	Y	T	Y	Y	Y	Y	C	Y	T	Y	C	Y	Y	C	C	Y	Y	Y	T	Y	Y	Y
AX-94912730	C/T	1A	345309174	+	NA	NA	NA	NA	NA	NA	C	C	T	T	N	C	N	C	T	C	C	C	T	C	C	T	C	C	T	C	C	T	C	C	C	C	C	Y	N	C	C	C	C	C	C	C	C	C	N
AX-94913979	T/C	1A	115976859	+	NA	NA	NA	NA	NA	NA	T	Y	Y	T	Y	T	T	Y	N	T	T	Y	T	T	Y	T	N	T	T	Y	T	T	Y	T	Y	T	Y	Y	T	Y	T	Y	Y	T	Y	T	Y	T	Y
AX-94914663	G/A	1A	498807583	+	NA	NA	NA	NA	NA	NA	G	A	A	A	G	G	G	A	G	A	G	A	A	A	G	G	A	A	A	G	G	G	A	A	G	G	A	A	A	A	G	G	A	G	G	N	R	G	A
AX-94916500	T/G	1A	131965506	+	NA	NA	NA	NA	NA	NA	K	T	T	K	T	K	K	T	K	K	K	T	K	K	T	K	T	N	K	T	K	K	T	K	T	K	T	T	K	T	K	T	T	K	T	K	K	K	K
AX-94918202	C/T	1A	570426744	+	NA	NA	NA	NA	NA	NA	Y	Y	Y	C	Y	Y	Y	Y	Y	C	C	Y	Y	C	Y	Y	Y	C	Y	C	Y	Y	Y	C	Y	Y	C	C	Y	Y	C	Y	Y	C	Y	Y	C	Y	Y
AX-94919538	A/G	1A	87200130	+	NA	NA	NA	NA	NA	NA	A	G	G	A	G	A	A	G	A	A	A	G	A	A	G	A	G	A	A	G	A	A	G	A	G	A	G	G	A	G	A	G	G	A	G	A	A	A	A
AX-94923159	A/T	1A	22535008	+	NA	NA	NA	NA	NA	NA	W	A	A	W	A	W	W	A	W	W	W	A	N	W	A	W	A	W	N	A	W	W	A	W	A	W	A	A	W	A	W	A	A	W	A	W	W	W	W
AX-94923681	G/A	1A	17010705	+	NA	NA	NA	NA	NA	NA	A	G	G	G	G	G	G	G	A	G	G	N	G	N	G	A	G	A	G	G	A	A	G	A	G	G	G	G	A	G	A	G	G	A	N	G	G	G	A
AX-94923976	C/T	1A	256679513	+	NA	NA	NA	NA	NA	NA	Y	C	C	C	C	C	C	C	C	Y	Y	C	C	Y	C	Y	C	Y	Y	C	Y	Y	Y	Y	Y	C	Y	Y	Y	C	C	C	C	Y	Y	C	Y	C	Y
AX-94925165	C/G	1A	574666205	+	NA	NA	NA	NA	NA	NA	C	C	C	S	G	C	C	C	G	G	G	G	G	G	C	C	C	G	G	G	G	C	C	G	G	C	G	C	G	C	G	C	C	C	C	C	G	C	G
AX-94926541	G/C	1A	31252951	+	NA	NA	NA	NA	NA	NA	S	G	G	G	G	S	S	N	S	S	G	N	S	S	G	G	N	S	S	N	S	N	G	S	G	S	G	N	S	G	S	G	G	S	N	S	G	S	S
AX-94926933	A/G	1A	23130926	+	NA	NA	NA	NA	NA	NA	G	A	A	A	A	N	A	A	G	A	A	A	N	G	A	G	A	G	A	G	A	A	A	G	G	A	A	N	G	A	G	G	A	A	A	G	A	A	N
AX-94927265	T/G	1A	520413112	+	NA	NA	NA	NA	NA	NA	T	T	G	G	T	T	T	T	T	T	G	T	G	G	T	G	T	N	T	G	T	G	T	T	T	G	G	K	G	T	T	T	T	T	T	T	G	T	T
AX-94927315	G/A	1A	431432621	+	NA	NA	NA	NA	NA	NA	G	G	G	A	G	G	A	G	A	A	G	G	G	A	G	G	G	A	A	G	G	G	G	G	G	A	G	G	A	G	G	G	G	G	G	A	G	A	G
AX-94929285	C/T	1A	452756547	+	NA	NA	NA	NA	NA	NA	T	C	C	C	C	N	C	C	C	C	T	C	T	C	C	C	T	C	C	C	C	T	C	T	C	C	C	C	C	C	T	C	C	T	C	T	T	T	T
AX-94929421	T/C	1A	550331092	+	NA	NA	NA	NA	NA	NA	T	Y	T	T	T	T	Y	Y	T	Y	T	T	T	T	T	T	T	T	Y	T	T	T	T	Y	T	T	T	T	T	T	T	T	T	Y	T	Y	T	T	Y
AX-94931570	A/C	1A	558516263	+	NA	NA	NA	NA	NA	NA	M	A	M	A	A	M	N	M	M	A	N	A	A	N	M	A	A	M	A	M	A	A	A	M	M	A	M	A	M	M	N	N	M	M	M	A	M	A	M
AX-94932678	A/G	1A	557954056	+	NA	NA	NA	NA	NA	NA	R	A	R	A	A	A	A	A	A	R	A	A	A	A	A	A	A	R	A	R	A	A	A	A	A	A	A	R	A	A	A	A	A	A	A	A	A	A	A
AX-94934397	C/G	1A	70040759	+	NA	NA	NA	NA	NA	NA	S	S	S	S	S	S	S	S	S	S	S	N	N	N	S	N	S	N	S	S	S	N	C	S	N	S	S	N	N	S	S	S	S	S	S	S	S	S	C
AX-94934504	A/C	1A	112203837	+	NA	NA	NA	NA	NA	NA	M	M	C	M	N	M	M	M	N	N	A	C	N	A	N	M	N	N	C	M	M	A	M	A	A	A	N	M	M	N	M	N	A	N	N	A	N	N	A
AX-94935017	T/A	1A	571654290	+	NA	NA	NA	NA	NA	NA	A	A	T	A	T	T	N	A	T	A	W	A	A	T	T	T	T	A	A	A	A	T	T	T	T	T	N	T	T	T	T	T	T	N	W	A	W	T	A
AX-94937776	T/C	1A	353256314	+	NA	NA	NA	NA	NA	NA	T	T	T	C	Y	T	T	T	C	T	C	T	C	T	T	C	T	T	T	T	T	C	T	T	T	T	T	T	C	T	T	T	T	T	T	T	C	T	Y
AX-94938408	C/T	1A	482335951	+	NA	NA	NA	NA	NA	NA	C	T	C	T	C	C	C	T	C	T	C	T	T	T	C	T	T	T	T	C	C	C	T	T	C	C	T	Y	T	T	T	T	T	T	Y	T	C	C	T
AX-94939233	G/A	1A	10084796	+	NA	NA	NA	NA	NA	NA	G	A	A	G	N	A	N	N	G	R	G	N	A	A	N	G	A	G	N	R	N	G	A	G	A	G	A	A	G	A	A	R	A	A	A	N	G	G	G
AX-94939314	A/G	1A	426923902	+	NA	NA	NA	NA	NA	NA	A	G	G	A	G	A	A	G	A	A	A	G	A	A	G	A	G	A	A	G	A	A	G	A	G	A	G	G	A	G	A	G	G	A	G	A	A	A	A
AX-94942875	C/G	1A	592089040	+	NA	NA	NA	NA	NA	NA	S	C	S	S	C	S	S	C	N	C	S	C	C	C	C	C	C	C	S	C	C	N	C	S	C	S	C	C	C	C	C	C	C	C	C	C	S	C	C
AX-94943789	G/A	1A	481655120	+	NA	NA	NA	NA	NA	NA	A	G	A	A	N	A	A	G	A	G	G	G	G	G	A	G	G	G	G	G	A	G	G	G	A	A	G	R	G	G	G	G	G	G	R	G	G	A	G
AX-94944647	C/T	1A	9984377	+	NA	NA	NA	NA	NA	NA	Y	Y	C	Y	Y	Y	Y	C	C	Y	Y	T	Y	Y	T	Y	C	Y	Y	Y	C	C	T	Y	C	Y	T	Y	Y	Y	Y	Y	T	Y	T	C	Y	C	C
AX-94945293	C/T	1A	582294914	+	NA	NA	NA	NA	NA	NA	T	C	C	C	C	C	C	C	C	T	T	C	C	T	C	T	C	Y	T	C	C	C	C	T	T	C	T	C	C	C	C	C	C	C	C	C	T	C	Y
AX-94947927	T/C	1A	385355637	+	NA	NA	NA	NA	NA	NA	T	T	T	C	Y	T	T	T	T	T	C	T	T	T	T	C	T	T	T	C	T	C	T	T	T	T	T	T	C	T	C	T	T	T	T	T	T	T	C
AX-94948241	C/A	1A	557155078	+	NA	NA	NA	NA	NA	NA	M	C	C	M	M	M	M	C	M	C	M	N	M	M	C	M	C	C	M	C	M	C	C	C	C	C	M	C	C	C	M	C	C	M	C	M	M	M	C
AX-94950355	C/G	1A	12918663	+	NA	NA	NA	NA	NA	NA	N	S	S	N	S	N	S	S	C	N	C	S	N	N	S	C	S	C	C	C	S	C	S	C	S	N	S	N	C	S	S	S	S	N	S	S	C	N	C
AX-94950558	T/C	1A	9204515	+	NA	NA	NA	NA	NA	NA	N	N	C	T	Y	T	T	C	C	T	T	C	C	T	T	T	C	T	T	T	C	C	T	C	C	T	T	T	T	T	C	C	T	T	T	C	T	C	C
AX-94950893	A/G	1A	554889237	+	NA	NA	NA	NA	NA	NA	A	G	A	A	A	A	A	G	G	A	G	G	A	A	G	A	G	A	A	A	A	A	A	G	G	A	G	N	G	G	A	A	R	A	A	A	G	A	G
AX-94952105	C/T	1A	547978136	+	NA	NA	NA	NA	NA	NA	Y	Y	C	Y	C	C	Y	Y	C	Y	C	C	C	C	C	C	C	Y	Y	Y	C	C	C	Y	C	C	C	C	C	C	Y	C	C	Y	C	Y	Y	C	Y
AX-94952968	G/C	1A	16300867	+	NA	NA	NA	NA	NA	NA	G	G	G	C	G	G	G	G	G	G	N	G	C	C	G	G	C	G	G	G	G	G	G	C	G	G	G	S	G	G	C	C	G	G	G	G	G	G	G
AX-94957092	A/G	1A	8296976	+	NA	NA	NA	NA	NA	NA	A	A	G	A	R	A	A	G	G	A	A	G	G	A	A	G	G	A	A	A	G	G	A	G	G	A	A	A	A	A	G	G	A	A	A	G	A	A	G
AX-94958346	T/G	1A	365492357	+	NA	NA	NA	NA	NA	NA	G	T	T	G	T	N	N	T	K	T	G	K	T	T	T	G	T	G	T	T	T	T	T	T	N	T	N	N	T	T	T	N	T	G	K	T	N	K	K
AX-94958726	T/C	1A	394482073	+	NA	NA	NA	NA	NA	NA	T	Y	Y	T	Y	Y	N	Y	Y	Y	T	N	T	Y	Y	T	Y	T	Y	Y	Y	T	Y	T	Y	Y	Y	Y	Y	Y	Y	N	Y	T	Y	Y	T	Y	T
AX-94960090	T/G	1A	530173397	+	NA	NA	NA	NA	NA	NA	T	T	T	T	T	T	G	G	T	T	T	G	G	G	T	G	G	G	G	T	T	G	T	G	T	T	G	T	G	G	T	T	G	T	T	T	G	T	G
AX-94960626	A/G	1A	9642953	+	NA	NA	NA	NA	NA	NA	R	A	A	A	A	A	A	A	R	A	R	A	A	A	A	R	A	R	A	A	A	R	A	A	A	A	A	A	N	A	A	A	A	R	A	A	R	A	A
AX-94960729	C/G	1A	512658578	+	NA	NA	NA	NA	NA	NA	N	N	G	N	N	N	N	S	C	N	N	N	N	N	N	N	N	S	N	N	N	N	C	C	S	C	C	N	C	C	N	N	C	S	C	N	N	C	C
AX-94962498	T/C	1A	307706558	+	NA	NA	NA	NA	NA	NA	T	T	C	T	T	T	T	T	T	T	T	T	T	T	T	T	T	T	C	C	T	T	C	C	T	T	C	C	T	T	T	T	T	T	T	T	T	T	T
AX-94962749	G/T	1A	11566958	+	NA	NA	NA	NA	NA	NA	G	T	T	G	N	K	K	T	K	K	G	G	K	G	T	G	T	G	G	G	K	K	N	K	T	G	T	K	K	G	K	T	T	K	K	K	G	K	K
AX-94963297	C/T	1A	12093331	+	NA	NA	NA	NA	NA	NA	C	C	T	C	C	C	C	C	C	C	T	T	C	C	C	T	C	C	C	T	T	C	C	C	C	T	C	Y	C	C	C	C	C	C	C	T	N	C	C
AX-94963312	T/C	1A	579299304	+	NA	NA	NA	NA	NA	NA	Y	T	T	T	T	N	N	T	T	T	T	Y	Y	T	Y	T	T	N	N	T	Y	T	T	C	Y	Y	T	Y	T	T	T	T	T	Y	T	N	T	Y	N
AX-94964398	T/C	1A	545475040	+	NA	NA	NA	NA	NA	NA	C	C	N	T	T	T	C	C	T	C	T	T	N	T	T	T	T	C	T	T	T	T	N	C	T	T	T	T	T	N	C	T	N	C	N	C	T	T	C
AX-94964616	C/T	1A	517415353	+	NA	NA	NA	NA	NA	NA	T	C	C	T	Y	T	T	C	T	C	T	C	C	C	N	T	C	C	C	C	T	T	C	T	C	T	C	C	C	C	T	T	C	T	Y	T	C	T	C
AX-94969029	G/T	1A	585057839	+	NA	NA	NA	NA	NA	NA	K	G	K	K	G	K	K	K	K	K	K	G	G	K	K	K	G	K	G	K	G	K	G	G	K	K	K	N	K	K	K	K	K	K	N	K	K	K	G
AX-94969179	A/G	1A	546512972	+	NA	NA	NA	NA	NA	NA	R	R	A	R	A	A	A	R	A	R	R	R	R	R	A	A	A	R	R	R	R	R	N	R	A	A	R	A	A	R	R	A	R	R	A	R	R	A	N
AX-94970276	A/G	1A	304996586	+	NA	NA	NA	NA	NA	NA	G	A	A	G	A	A	A	A	A	A	G	A	G	A	A	A	A	G	A	A	A	A	A	G	A	A	A	A	A	A	A	A	A	G	A	A	G	A	G
AX-94970991	G/C	1A	10136020	+	NA	NA	NA	NA	NA	NA	G	G	S	G	S	G	G	S	S	G	G	G	G	G	S	G	S	S	G	G	S	S	G	G	S	G	G	G	G	G	G	G	G	G	G	S	G	S	S
AX-94971351	G/A	1A	532253624	+	NA	NA	NA	NA	NA	NA	G	G	G	G	G	G	G	G	G	G	G	A	G	A	G	A	A	A	A	G	G	A	N	A	G	G	A	G	A	A	G	G	A	G	R	G	G	G	A
AX-94972660	A/G	1A	566477994	+	NA	NA	NA	NA	NA	NA	G	G	A	A	A	A	G	G	A	A	A	G	G	A	A	A	A	G	G	G	A	A	A	A	A	A	A	A	A	A	A	A	A	G	R	G	A	A	G
AX-94974179	C/T	1A	532440032	+	NA	NA	NA	NA	NA	NA	C	C	C	C	C	C	C	C	T	T	C	C	T	T	C	C	C	N	C	C	C	T	C	C	C	T	C	C	T	C	T	C	C	C	C	C	C	C	C
AX-94974882	T/C	1A	586953153	+	NA	NA	NA	NA	NA	NA	Y	T	Y	Y	T	Y	Y	T	T	T	Y	T	T	T	T	T	T	T	T	T	Y	Y	Y	Y	T	Y	T	Y	Y	T	T	T	T	T	Y	T	Y	T	T
AX-94974969	G/A	1A	1338183	+	NA	NA	NA	NA	NA	NA	R	A	A	G	N	R	R	A	G	R	G	A	G	R	R	R	G	R	G	R	R	R	G	G	G	R	A	A	R	A	G	G	A	R	A	G	G	R	G
AX-94976474	A/C	1A	537827350	+	NA	NA	NA	NA	NA	NA	A	A	A	C	A	A	A	A	A	A	C	A	A	A	A	A	A	A	A	A	A	A	A	A	A	A	A	A	A	A	A	A	A	A	A	A	C	A	A
AX-94977002	G/T	1A	473034668	+	NA	NA	NA	NA	NA	NA	G	G	T	T	G	G	G	G	G	G	T	G	G	G	G	G	G	G	T	G	G	T	T	G	G	G	T	G	G	G	G	G	G	G	G	G	T	G	G
AX-94977486	T/G	1A	7691988	+	NA	NA	NA	NA	NA	NA	T	T	T	T	K	N	T	T	G	N	T	G	G	T	T	T	G	T	T	T	T	T	N	G	G	G	N	K	N	N	G	G	T	T	K	G	T	T	G
AX-94977891	T/C	1A	64597006	+	NA	NA	NA	NA	NA	NA	T	Y	N	T	Y	T	T	Y	T	T	T	Y	T	T	Y	T	Y	T	C	Y	T	T	Y	T	Y	T	Y	N	C	Y	T	Y	Y	T	Y	T	T	T	T
AX-94978091	T/C	1A	32893471	+	NA	NA	NA	NA	NA	NA	C	C	T	T	Y	C	T	T	T	C	T	T	C	C	C	T	T	C	T	T	T	T	N	T	C	T	T	Y	T	T	T	T	T	T	Y	T	T	C	T
AX-94978499	T/C	1A	533147970	+	NA	NA	NA	NA	NA	NA	N	T	Y	C	C	Y	Y	T	T	T	C	T	Y	C	N	C	Y	T	C	N	N	T	Y	T	T	T	C	N	T	T	N	Y	T	N	Y	N	C	N	T
AX-94979270	G/A	1A	4053531	+	NA	NA	NA	NA	NA	NA	G	G	G	G	G	G	G	G	G	G	G	G	A	A	G	G	G	G	G	G	G	G	G	A	G	G	G	G	G	A	A	A	G	G	G	G	G	G	G
AX-94979364	G/C	1A	10972365	+	NA	NA	NA	NA	NA	NA	G	G	S	G	S	S	G	S	C	G	G	G	G	G	S	G	N	S	G	G	C	C	G	G	S	G	G	G	G	G	G	G	G	G	G	C	G	C	C
AX-94981112	G/C	1A	364228047	+	NA	NA	NA	NA	NA	NA	G	G	G	S	G	G	G	G	S	G	G	G	G	G	G	S	G	G	G	G	G	S	N	G	G	G	G	G	S	G	S	G	G	G	G	G	G	G	S
AX-94982235	C/T	1A	12504829	+	NA	NA	NA	NA	NA	NA	C	Y	C	C	Y	T	T	Y	N	C	C	N	C	T	Y	C	Y	C	C	Y	T	C	Y	C	Y	C	Y	Y	C	Y	T	Y	Y	C	Y	C	C	C	C
AX-94982885	T/A	1A	39407728	+	NA	NA	NA	NA	NA	NA	T	T	T	T	W	A	T	T	T	T	T	T	T	T	T	T	T	T	T	T	T	T	T	T	T	T	T	T	T	T	T	T	T	T	T	T	T	T	T
AX-94985209	T/C	1A	535027890	+	NA	NA	NA	NA	NA	NA	C	T	T	T	T	T	C	C	C	N	T	T	C	T	T	T	T	Y	T	C	T	T	T	T	C	C	T	T	T	T	C	T	T	T	T	C	T	C	T
AX-94987165	C/T	1A	506854621	+	NA	NA	NA	NA	NA	NA	C	T	C	C	C	C	C	T	C	C	C	T	C	C	C	C	T	C	T	C	C	C	C	C	T	C	C	Y	C	T	C	C	T	C	N	Y	C	C	N
AX-94987428	C/T	1A	539901157	+	NA	NA	NA	NA	NA	NA	T	C	Y	Y	C	C	C	C	C	T	C	C	C	C	C	C	C	N	C	C	C	T	C	C	C	N	C	C	N	C	C	C	C	C	C	Y	C	Y	C
AX-94990907	A/C	1A	372315857	+	NA	NA	NA	NA	NA	NA	M	A	A	C	M	A	A	A	A	A	C	A	A	A	A	N	A	A	A	C	A	C	M	A	A	A	A	N	C	N	C	A	A	A	A	A	A	A	C
AX-94995394	G/T	1A	118811212	+	NA	NA	NA	NA	NA	NA	G	T	T	K	T	G	G	T	N	N	G	T	G	N	T	G	T	G	G	T	N	G	T	N	T	G	T	T	G	T	N	T	T	G	T	G	G	N	K
AX-94996612	C/T	1A	520338135	+	NA	NA	NA	NA	NA	NA	C	Y	Y	C	C	C	C	Y	C	Y	C	Y	C	Y	C	C	Y	N	Y	C	C	Y	Y	C	C	Y	Y	Y	Y	Y	C	C	Y	C	C	C	Y	C	Y
AX-94998567	C/T	1A	569466075	+	NA	NA	NA	NA	NA	NA	T	C	C	C	C	C	T	T	C	C	C	C	T	C	C	C	C	T	T	T	C	C	C	T	C	C	C	C	C	C	C	C	C	T	C	T	C	C	N
AX-95001487	G/A	1A	584507381	+	NA	NA	NA	NA	NA	NA	G	R	G	G	R	R	G	R	R	R	G	R	R	R	R	R	R	R	R	R	R	G	R	G	R	G	R	R	R	R	R	R	R	R	R	R	G	R	R
AX-95001649	A/G	1A	516786559	+	NA	NA	NA	NA	NA	NA	R	G	R	A	R	R	R	G	R	G	A	G	R	R	G	A	R	R	R	R	R	R	R	R	G	R	R	R	G	R	R	R	G	R	N	R	A	R	N
AX-95004055	C/G	1A	506854463	+	NA	NA	NA	NA	NA	NA	S	C	S	S	S	S	S	C	S	S	S	C	S	S	S	S	C	S	C	S	S	S	N	S	C	S	S	N	S	C	N	S	C	S	N	C	S	S	C
AX-95006054	C/T	1A	63051146	+	NA	NA	NA	NA	NA	NA	C	T	T	C	T	C	C	T	C	C	C	T	C	C	T	C	T	C	C	T	C	C	T	C	T	C	T	T	C	T	C	T	T	C	N	C	C	C	C
AX-95006755	G/A	1A	485355482	+	NA	NA	NA	NA	NA	NA	R	R	R	R	R	R	N	R	R	R	R	R	R	R	R	R	R	R	R	R	R	R	R	R	R	R	R	R	R	R	R	R	R	R	R	R	R	R	R
AX-95007722	A/C	1A	351862673	+	NA	NA	NA	NA	NA	NA	A	A	C	C	M	A	A	A	C	A	C	A	C	A	A	C	A	A	C	A	A	C	A	A	A	A	A	N	C	A	A	A	A	A	A	A	C	A	M
AX-95008533	T/C	1A	497518185	+	NA	NA	NA	NA	NA	NA	T	T	T	T	T	T	T	T	T	T	C	T	T	T	T	T	T	T	T	T	T	T	T	T	T	T	T	T	T	T	T	T	T	T	T	T	C	T	T
AX-95008683	C/T	1A	585984568	+	NA	NA	NA	NA	NA	NA	T	C	T	T	C	T	T	C	C	C	T	C	C	C	C	C	C	N	C	C	C	T	N	T	C	T	C	C	C	C	C	C	C	C	C	C	T	C	C
AX-95009932	A/G	1A	508555298	+	NA	NA	NA	NA	NA	NA	A	R	A	N	A	N	A	R	A	R	A	R	A	A	R	A	N	A	R	A	A	A	N	A	R	A	R	A	A	R	R	N	N	R	N	A	A	A	R
AX-95010324	C/T	1A	46239453	+	NA	NA	NA	NA	NA	NA	Y	Y	Y	Y	Y	N	Y	Y	Y	Y	C	Y	Y	Y	C	Y	C	Y	Y	Y	Y	Y	Y	Y	C	Y	Y	C	C	C	Y	Y	C	Y	Y	C	C	Y	Y
AX-95013757	T/G	1A	101322622	+	NA	NA	NA	NA	NA	NA	T	K	K	T	K	T	T	K	T	K	T	K	T	T	K	T	K	T	T	K	T	T	K	T	K	T	K	K	T	K	T	K	K	T	K	T	T	T	T
AX-95016157	G/A	1A	284148827	+	NA	NA	NA	NA	NA	NA	A	G	G	R	G	G	G	G	G	G	A	G	A	G	G	G	G	R	G	G	G	G	G	N	G	G	G	G	G	G	G	G	G	N	G	G	N	G	N
AX-95020174	G/A	1A	86644540	+	NA	NA	NA	NA	NA	NA	G	A	A	G	A	G	G	A	G	G	G	A	G	G	A	G	A	G	G	A	G	G	A	G	A	G	A	A	G	A	G	A	A	G	A	G	G	G	R
AX-95020827	G/A	1A	14142778	+	NA	NA	NA	NA	NA	NA	G	R	A	G	R	G	N	R	G	R	G	A	A	G	R	G	R	G	G	R	G	G	R	A	R	G	R	A	G	R	A	A	R	G	R	R	G	G	G
AX-95024875	C/T	1A	566478423	+	NA	NA	NA	NA	NA	NA	Y	Y	Y	Y	Y	Y	Y	Y	Y	Y	Y	C	Y	Y	Y	Y	Y	Y	Y	Y	Y	Y	Y	Y	Y	Y	Y	Y	Y	Y	Y	Y	Y	Y	Y	Y	Y	Y	N
AX-95025789	A/G	1A	443199632	+	NA	NA	NA	NA	NA	NA	A	N	G	A	A	A	N	A	A	A	G	A	A	A	A	A	N	A	G	A	A	G	G	G	A	A	G	G	A	A	A	A	A	A	A	A	G	A	A
AX-95068986	T/G	1A	11181153	+	NA	NA	NA	NA	NA	NA	T	T	K	T	K	T	T	K	K	T	T	T	T	T	K	T	K	T	T	T	K	K	T	T	K	N	T	T	T	T	T	T	T	T	T	K	T	K	K
AX-95069018	G/A	1A	481652198	+	NA	NA	NA	NA	NA	NA	G	G	G	A	R	G	G	G	N	G	A	G	G	G	G	G	G	G	G	A	G	A	A	G	N	G	A	G	G	G	G	G	G	G	G	G	A	N	R
AX-95069149	G/T	1A	136959442	+	NA	NA	NA	NA	NA	NA	G	T	T	G	T	G	G	T	G	G	G	T	G	G	T	G	T	G	G	T	G	G	T	G	T	G	T	T	G	T	G	T	T	G	T	G	G	G	K
AX-95069958	C/T	1A	13767579	+	NA	NA	NA	NA	NA	NA	C	T	T	T	C	C	C	C	T	C	C	T	T	C	C	T	T	C	T	T	C	C	T	T	T	T	C	N	T	T	C	T	T	C	N	T	C	C	C
AX-95071223	G/A	1A	548405093	+	NA	NA	NA	NA	NA	NA	R	R	G	G	G	G	R	R	G	R	G	G	G	G	G	G	G	R	R	G	G	G	G	R	G	G	G	G	G	G	R	G	G	R	G	R	G	G	G
AX-95071361	C/T	1A	508925642	+	NA	NA	NA	NA	NA	NA	C	C	C	T	C	C	C	C	C	C	T	C	C	C	C	C	C	C	C	C	C	C	C	C	C	C	C	Y	C	C	C	C	C	C	C	C	T	C	C
AX-95072103	G/T	1A	28620389	+	NA	NA	NA	NA	NA	NA	G	G	G	G	K	K	T	T	T	G	T	T	G	G	G	G	T	G	G	T	G	G	T	G	G	G	T	G	T	T	G	T	T	T	N	T	T	G	G
AX-95072845	C/A	1A	434425753	+	NA	NA	NA	NA	NA	NA	C	C	A	C	C	C	C	C	C	C	M	C	C	C	C	C	C	C	A	C	C	C	A	A	C	C	A	A	C	C	C	C	C	C	C	C	M	C	N
AX-95075977	C/T	1A	583659811	+	NA	NA	NA	NA	NA	NA	T	C	T	T	C	T	T	C	C	C	T	C	C	C	C	C	C	Y	C	C	C	T	C	T	C	T	C	C	C	C	C	C	C	C	C	C	T	C	C
AX-95076044	G/T	1A	440184369	+	NA	NA	NA	NA	NA	NA	K	G	G	G	G	G	G	G	G	G	K	G	K	G	G	G	G	G	G	G	G	K	G	K	G	G	G	G	G	G	G	G	G	K	G	K	K	K	K
AX-95077803	A/C	1A	569947708	+	NA	NA	NA	NA	NA	NA	M	N	A	M	A	A	N	M	A	M	N	N	M	M	A	A	A	M	N	M	N	N	A	M	A	A	N	A	A	M	M	A	C	N	M	N	M	A	M
AX-95079481	A/G	1A	48773383	+	NA	NA	NA	NA	NA	NA	A	A	G	G	A	A	G	G	G	G	G	G	A	A	A	G	G	A	G	A	G	G	A	A	A	G	A	R	G	G	G	A	G	G	R	G	G	A	G
AX-95079874	T/C	1A	49150818	+	NA	NA	NA	NA	NA	NA	T	C	C	T	C	T	T	C	T	T	T	C	T	T	C	T	C	T	T	C	T	T	C	T	C	T	C	C	T	C	T	C	N	T	Y	T	T	T	T
AX-95081797	T/G	1A	38728953	+	NA	NA	NA	NA	NA	NA	T	G	G	T	G	T	T	G	T	T	T	G	T	T	G	T	G	T	T	G	T	T	G	T	G	T	G	G	T	G	T	G	G	T	N	T	T	T	T
AX-95082131	A/G	1A	3847162	+	NA	NA	NA	NA	NA	NA	R	R	R	R	R	R	R	R	R	R	R	R	G	A	R	R	A	N	N	R	R	N	R	G	R	N	R	N	N	A	G	G	R	R	R	R	N	R	R
AX-95082367	T/C	1A	344250161	+	NA	NA	NA	NA	NA	NA	T	T	C	C	Y	T	T	T	C	T	T	T	C	T	T	C	T	T	C	T	T	C	T	T	T	T	T	N	C	T	T	T	T	T	T	T	T	T	C
AX-95083332	A/C	1A	432983026	+	NA	NA	NA	NA	NA	NA	A	A	A	C	A	A	C	A	C	C	A	A	A	C	A	A	A	C	C	A	A	A	A	A	A	C	A	A	C	A	A	A	A	A	A	C	A	C	A
AX-95083535	A/G	1A	505524367	+	NA	NA	NA	NA	NA	NA	A	G	G	A	R	A	A	G	A	G	A	G	G	G	A	A	G	N	G	G	A	A	G	G	G	A	G	R	G	G	A	A	G	A	R	R	A	A	G
AX-95083541	C/A	1A	473011768	+	NA	NA	NA	NA	NA	NA	M	M	C	C	M	M	M	M	M	M	C	M	M	M	M	M	M	M	C	M	M	C	C	M	M	M	C	C	M	M	M	M	M	M	M	M	C	M	M
AX-95084010	A/G	1A	21760116	+	NA	NA	NA	NA	NA	NA	A	G	G	A	G	A	A	G	A	A	A	G	A	A	G	A	G	A	A	G	A	A	G	A	G	A	G	G	A	G	N	G	G	A	R	A	R	A	A
AX-95085078	C/T	1A	22288776	+	NA	NA	NA	NA	NA	NA	C	T	T	C	T	C	C	T	C	C	C	T	C	C	T	C	T	C	C	T	C	C	T	C	T	C	T	T	C	T	C	T	T	C	Y	C	C	C	C
AX-95085103	G/A	1A	12364361	+	NA	NA	NA	NA	NA	NA	R	R	G	R	R	R	R	R	R	R	R	G	G	R	R	R	R	R	R	R	R	R	R	G	R	R	R	N	R	R	G	G	R	R	R	R	R	R	R
AX-95085207	G/A	1A	544054780	+	NA	NA	NA	NA	NA	NA	G	G	G	R	G	R	G	G	G	G	N	R	R	R	R	G	R	G	G	G	N	G	R	G	G	G	R	R	G	R	G	R	N	G	R	G	R	G	G
AX-95085626	C/G	1A	74431132	+	NA	NA	NA	NA	NA	NA	S	C	C	S	C	S	N	C	S	S	S	C	G	S	C	S	C	S	S	C	S	S	C	S	C	S	C	C	S	C	S	C	C	S	S	S	G	S	S
AX-95087496	T/G	1A	49099216	+	NA	NA	NA	NA	NA	NA	K	G	G	T	G	K	T	K	T	T	T	K	K	K	G	K	K	K	T	G	T	T	G	K	G	T	G	G	T	K	T	G	K	T	K	T	T	K	K
AX-95088854	C/T	1A	504398555	+	NA	NA	NA	NA	NA	NA	Y	C	C	C	C	Y	Y	C	Y	Y	C	C	Y	Y	Y	C	C	Y	C	C	Y	C	Y	Y	C	Y	Y	C	Y	C	Y	Y	C	Y	Y	C	C	Y	C
AX-95089938	T/C	1A	298109162	+	NA	NA	NA	NA	NA	NA	T	T	C	T	T	T	T	T	T	T	C	T	T	T	T	T	T	T	C	T	T	T	T	T	T	T	T	Y	T	N	T	T	T	T	T	T	C	T	T
AX-95094324	C/A	1A	519471597	+	NA	NA	NA	NA	NA	NA	C	C	C	A	C	C	C	C	C	C	A	C	A	C	C	A	C	C	C	A	C	C	C	C	C	C	C	C	C	C	C	C	C	C	C	C	C	C	C
AX-95095239	T/C	1A	39650943	+	NA	NA	NA	NA	NA	NA	T	C	C	T	C	T	T	C	T	T	T	C	T	T	C	T	C	T	T	C	T	T	C	T	C	T	C	C	T	C	T	C	C	T	C	T	T	T	T
AX-95095578	T/G	1A	120003414	+	NA	NA	NA	NA	NA	NA	T	T	G	T	T	T	T	T	T	T	G	T	T	T	T	T	T	T	G	T	T	T	T	T	T	T	T	K	T	T	T	T	T	T	T	T	G	T	T
AX-95096740	C/T	1A	108923557	+	NA	NA	NA	NA	NA	NA	Y	C	C	Y	C	Y	C	C	C	C	Y	C	N	C	C	Y	C	Y	Y	C	Y	C	C	Y	C	C	C	C	C	C	N	C	C	Y	C	C	Y	C	Y
AX-95102105	A/G	1A	474573230	+	NA	NA	NA	NA	NA	NA	N	G	R	R	R	N	A	G	A	R	R	R	N	R	A	R	G	R	R	N	A	R	R	G	A	A	G	R	R	R	R	R	R	R	A	R	R	A	R
AX-95103738	A/G	1A	8630764	+	NA	NA	NA	NA	NA	NA	R	A	R	A	N	R	A	R	R	R	R	A	G	A	A	R	R	R	A	A	R	R	N	G	R	A	A	A	A	A	G	G	A	A	N	R	R	R	R
AX-95104798	A/G	1A	551982277	+	NA	NA	NA	NA	NA	NA	G	A	G	A	A	A	A	A	A	G	A	A	A	A	A	A	A	G	A	A	A	G	N	N	A	G	A	A	A	A	A	A	A	A	A	G	A	N	A
AX-95105622	T/G	1A	35939146	+	NA	NA	NA	NA	NA	NA	K	T	T	T	T	T	T	T	T	T	T	T	K	T	T	T	T	K	K	T	T	K	T	K	T	T	T	T	T	T	T	T	T	K	T	T	T	T	T
AX-95107625	A/G	1A	11951948	+	NA	NA	NA	NA	NA	NA	A	A	A	A	A	A	A	A	A	A	G	A	G	A	A	A	A	A	A	A	A	A	A	G	A	A	A	G	A	A	N	G	A	A	A	A	G	A	A
AX-95108053	A/G	1A	104229813	+	NA	NA	NA	NA	NA	NA	A	R	R	A	R	A	A	R	A	A	A	R	A	A	R	A	R	A	A	R	A	A	R	A	R	A	R	R	A	R	A	R	R	A	R	A	A	A	A
AX-95109260	C/T	1A	12506638	+	NA	NA	NA	NA	NA	NA	N	C	T	C	C	C	C	C	C	C	Y	T	T	C	C	Y	C	C	C	Y	Y	C	C	T	C	Y	C	Y	C	C	T	T	C	C	C	Y	Y	C	C
AX-95109512	A/C	1A	427484728	+	NA	NA	NA	NA	NA	NA	A	A	A	A	M	M	A	A	A	A	A	A	A	A	A	A	C	A	A	C	A	A	A	A	A	A	A	A	A	A	C	A	A	C	A	A	A	A	A
AX-95110974	T/C	1A	463290386	+	NA	NA	NA	NA	NA	NA	C	C	C	T	C	T	T	C	T	T	T	C	T	T	C	T	C	Y	T	C	T	T	C	T	C	C	C	C	T	C	T	C	C	T	Y	T	T	C	N
AX-95112209	A/G	1A	582864844	+	NA	NA	NA	NA	NA	NA	A	N	N	R	R	A	N	R	R	R	A	R	N	N	N	N	R	R	R	R	R	N	R	N	N	A	R	R	R	R	N	N	N	R	R	R	A	R	N
AX-95113161	T/C	1A	560463522	+	NA	NA	NA	NA	NA	NA	T	T	C	T	C	Y	T	T	C	T	T	T	T	T	C	C	C	T	T	T	T	T	C	T	C	C	T	C	C	T	T	C	T	T	Y	T	T	C	T
AX-95114808	T/C	1A	45547585	+	NA	NA	NA	NA	NA	NA	T	Y	N	T	Y	Y	T	N	T	T	Y	T	T	T	T	T	T	T	Y	T	T	T	T	T	T	T	T	T	Y	T	T	T	N	T	T	T	Y	T	T
AX-95116414	G/T	1A	517078065	+	NA	NA	NA	NA	NA	NA	G	K	G	G	K	K	G	K	K	G	K	K	K	K	K	G	K	G	K	K	K	G	K	G	K	G	G	K	G	K	K	K	K	K	K	G	K	G	N
AX-95117241	C/A	1A	208690029	+	NA	NA	NA	NA	NA	NA	C	C	M	C	C	C	C	C	C	C	C	C	C	M	C	C	C	C	M	C	C	C	M	M	M	M	C	M	C	M	M	M	C	C	M	C	C	C	C
AX-95119809	G/A	1A	154577095	+	NA	NA	NA	NA	NA	NA	G	R	R	G	R	G	G	R	G	G	G	R	G	G	R	G	R	G	G	R	G	G	R	G	R	G	R	R	G	R	G	R	R	G	R	G	G	G	R
AX-95120969	T/C	1A	337947932	+	NA	NA	NA	NA	NA	NA	T	T	T	C	Y	T	T	T	Y	T	T	T	C	T	T	C	T	T	T	T	T	C	T	T	T	T	T	T	C	T	T	T	T	T	T	T	T	T	N
AX-95121080	G/A	1A	164460720	+	NA	NA	NA	NA	NA	NA	R	G	G	R	G	R	R	G	R	R	R	G	R	R	G	R	G	R	R	G	R	R	N	R	G	R	G	G	R	N	R	G	G	R	G	R	A	R	R
AX-95121620	G/A	1A	48982438	+	NA	NA	NA	NA	NA	NA	G	A	A	G	A	G	G	A	G	G	G	A	G	G	A	G	A	G	G	A	G	G	A	G	A	G	A	A	G	A	G	A	A	G	A	G	G	G	G
AX-95121944	G/A	1A	593285427	+	NA	NA	NA	NA	NA	NA	R	G	R	R	G	R	R	G	G	G	R	G	G	G	G	G	G	G	G	G	G	R	G	R	G	R	G	G	G	G	G	G	G	G	G	G	R	G	G
AX-95124101	G/A	1A	92571357	+	NA	NA	NA	NA	NA	NA	G	A	A	G	A	G	G	A	G	G	G	A	G	G	A	G	A	G	G	A	G	G	A	G	A	G	A	A	G	A	G	A	A	G	A	G	G	G	G
AX-95125650	C/T	1A	60353150	+	NA	NA	NA	NA	NA	NA	Y	C	C	Y	C	Y	Y	C	Y	Y	Y	C	C	Y	C	Y	C	Y	Y	C	Y	Y	Y	Y	C	Y	C	C	Y	N	Y	C	C	Y	C	Y	C	Y	Y
AX-95127844	A/G	1A	394258883	+	NA	NA	NA	NA	NA	NA	N	A	A	R	A	A	A	A	A	A	R	A	N	A	A	R	A	R	A	A	A	R	A	R	A	A	A	A	A	A	A	A	A	R	A	A	R	A	N
AX-95127933	G/A	1A	68375181	+	NA	NA	NA	NA	NA	NA	G	A	A	G	A	G	G	A	G	G	G	A	G	G	A	G	A	G	G	A	G	G	A	G	A	G	A	A	G	A	G	A	A	G	A	G	G	G	G
AX-95128534	G/A	1A	532253176	+	NA	NA	NA	NA	NA	NA	R	R	R	R	R	R	R	R	G	G	R	R	G	G	R	R	R	G	R	R	R	G	R	R	R	G	R	R	G	R	G	R	R	R	R	R	R	R	R
AX-95134433	T/C	1A	461048288	+	NA	NA	NA	NA	NA	NA	T	T	C	C	T	T	T	T	T	T	C	T	T	T	T	T	T	T	C	T	T	C	C	C	T	T	C	C	T	T	T	T	T	T	T	T	C	T	T
AX-95135871	T/C	1A	14162979	+	NA	NA	NA	NA	NA	NA	T	T	C	T	T	T	T	T	T	Y	T	C	N	T	T	T	T	T	T	T	T	T	T	C	T	Y	T	Y	T	T	C	C	T	T	T	Y	N	Y	N
AX-95137011	A/C	1A	522980606	+	NA	NA	NA	NA	NA	NA	A	A	C	C	A	A	A	C	A	A	C	C	C	C	A	C	C	N	C	A	A	C	A	C	A	A	C	M	C	C	A	A	C	A	A	A	C	A	C
AX-95137321	T/G	1A	495579405	+	NA	NA	NA	NA	NA	NA	T	T	T	T	T	G	T	T	T	T	T	T	T	T	T	T	G	T	T	T	T	T	T	G	T	T	T	T	T	T	G	T	T	T	T	T	T	T	G
AX-95137931	C/T	1A	576778455	+	NA	NA	NA	NA	NA	NA	T	C	C	C	C	T	T	T	C	C	C	T	T	C	C	T	C	T	T	C	T	C	C	C	T	T	C	C	C	C	C	C	C	C	C	T	C	C	T
AX-95138946	C/G	1A	574338217	+	NA	NA	NA	NA	NA	NA	G	G	C	G	C	C	G	G	C	G	G	G	G	C	C	G	C	G	G	C	G	C	C	C	C	G	C	C	G	C	C	C	C	G	C	G	G	C	S
AX-95139456	A/G	1A	5025294	+	NA	NA	NA	NA	NA	NA	A	A	A	A	A	A	A	A	A	A	A	G	G	A	A	A	A	A	A	A	A	A	A	G	A	A	A	A	A	A	G	G	A	A	A	A	A	A	A
AX-95139517	G/A	1A	485229060	+	NA	NA	NA	NA	NA	NA	R	G	R	R	G	R	R	G	R	G	R	G	G	G	R	G	G	G	G	G	R	G	G	G	R	N	G	G	G	G	G	G	G	G	R	G	R	R	N
AX-95139577	G/C	1A	244512419	+	NA	NA	NA	NA	NA	NA	G	G	C	G	G	C	C	G	G	C	G	C	G	G	G	G	G	G	G	G	G	C	G	G	C	C	G	G	C	G	G	G	C	G	C	G	G	G	G
AX-95139778	T/C	1A	544391430	+	NA	NA	NA	NA	NA	NA	T	T	T	C	Y	N	T	T	T	T	C	C	C	C	C	T	C	T	T	T	C	T	C	T	T	T	C	Y	T	C	T	C	C	T	Y	T	C	T	T
AX-95139868	G/A	1A	575223377	+	NA	NA	NA	NA	NA	NA	R	R	R	R	N	R	R	R	G	R	G	G	G	G	R	R	N	R	G	G	G	R	R	R	G	R	G	G	R	R	G	R	R	R	R	R	G	R	N
AX-95140171	G/A	1A	442557398	+	NA	NA	NA	NA	NA	NA	G	G	G	A	R	G	A	G	A	A	A	G	G	A	A	G	G	A	A	G	A	G	G	G	G	A	G	G	A	G	G	G	G	G	G	G	A	G	G
AX-95141055	G/A	1A	132798285	+	NA	NA	NA	NA	NA	NA	G	A	A	G	A	G	G	A	G	G	G	A	G	G	A	G	A	G	G	A	G	G	A	G	A	G	A	A	G	A	G	A	A	G	N	G	G	G	G
AX-95141313	G/A	1A	48589827	+	NA	NA	NA	NA	NA	NA	G	A	A	G	A	G	G	A	G	G	G	A	G	G	A	G	A	G	G	A	G	G	R	G	A	G	A	A	G	A	G	A	N	G	R	G	R	G	G
AX-95143750	C/A	1A	79690778	+	NA	NA	NA	NA	NA	NA	C	A	A	C	A	C	C	A	C	C	C	A	C	C	A	C	A	C	C	A	C	C	A	C	A	C	A	A	C	A	C	A	A	C	M	C	C	C	C
AX-95144698	T/C	1A	564392683	+	NA	NA	NA	NA	NA	NA	C	C	T	Y	T	T	C	C	T	C	C	C	C	T	T	T	T	C	C	C	C	T	T	T	T	T	T	T	T	T	N	T	T	C	Y	C	T	T	C
AX-95144827	C/T	1A	32261225	+	NA	NA	NA	NA	NA	NA	C	T	C	C	C	T	C	T	C	C	C	C	C	C	C	C	C	C	C	C	C	C	C	C	C	C	C	C	T	C	C	C	T	C	Y	C	C	C	C
AX-95146857	G/A	1A	536939083	+	NA	NA	NA	NA	NA	NA	G	G	G	A	G	G	G	G	N	G	A	G	G	G	G	G	G	G	G	G	G	G	G	G	G	G	G	A	G	G	G	G	G	G	G	G	A	G	G
AX-95148214	T/C	1A	549702967	+	NA	NA	NA	NA	NA	NA	C	N	T	C	T	T	C	C	T	C	T	C	C	C	T	T	T	C	C	N	C	C	T	N	T	T	C	T	T	C	C	T	Y	C	Y	C	N	T	Y
AX-95149116	A/G	1A	357065517	+	NA	NA	NA	NA	NA	NA	A	A	A	G	R	A	A	A	G	A	G	A	A	A	A	G	A	A	A	A	A	G	A	A	A	A	A	A	G	A	A	A	A	A	A	A	G	A	N
AX-95150038	G/A	1A	589627861	+	NA	NA	NA	NA	NA	NA	A	R	G	G	N	N	N	R	R	R	G	A	R	R	A	A	R	A	R	R	G	G	R	G	R	R	R	R	R	A	R	R	R	A	R	A	G	A	N
AX-95152550	T/C	1A	504246926	+	NA	NA	NA	NA	NA	NA	C	T	T	T	Y	C	C	T	N	T	T	T	T	T	C	T	T	T	T	T	C	T	T	T	T	C	T	T	T	T	C	C	T	C	Y	T	T	C	T
AX-95152894	G/A	1A	282554435	+	NA	NA	NA	NA	NA	NA	G	G	G	N	A	N	G	G	A	N	G	G	G	G	G	G	G	N	G	G	G	A	A	G	N	N	G	A	G	G	G	G	A	G	N	A	G	G	A
AX-95153545	G/A	1A	541981206	+	NA	NA	NA	NA	NA	NA	G	G	G	G	G	A	G	G	G	G	A	G	G	G	G	G	G	G	G	G	G	G	G	G	G	G	A	G	G	G	G	G	G	G	G	G	A	G	G
AX-95154194	A/C	1A	513127788	+	NA	NA	NA	NA	NA	NA	A	A	A	A	M	A	A	C	A	N	C	A	A	C	A	A	C	A	C	A	A	A	A	C	A	A	A	A	A	A	C	A	A	A	A	A	A	A	A
AX-95154274	G/A	1A	5867179	+	NA	NA	NA	NA	NA	NA	R	G	G	R	N	G	G	G	G	R	R	G	G	G	G	G	R	R	R	G	G	G	G	G	R	R	G	G	G	G	G	G	G	G	G	R	R	G	R
AX-95154311	G/A	1A	588906623	+	NA	NA	NA	NA	NA	NA	G	R	G	G	R	G	G	N	R	R	G	R	R	R	R	R	R	R	R	R	R	G	R	G	R	N	R	R	R	R	R	R	R	R	R	R	G	R	R
AX-95154988	C/T	1A	14254011	+	NA	NA	NA	NA	NA	NA	C	C	T	C	C	C	C	C	C	C	C	T	T	C	C	C	C	C	C	C	C	C	C	T	C	C	C	T	C	C	T	T	C	C	C	C	C	C	C
AX-95158603	G/A	1A	92567891	+	NA	NA	NA	NA	NA	NA	G	R	R	G	N	G	G	R	G	G	G	R	G	G	N	G	R	G	G	N	G	G	A	G	R	G	N	R	G	A	G	R	A	G	N	G	G	G	G
AX-95159564	C/G	1A	108692837	+	NA	NA	NA	NA	NA	NA	C	G	G	C	G	C	C	G	C	C	C	G	C	C	G	C	G	C	C	G	C	C	G	C	G	C	G	G	C	G	C	G	G	C	N	C	C	C	C
AX-95159844	T/C	1A	534565939	+	NA	NA	NA	NA	NA	NA	C	T	T	T	T	T	Y	C	Y	T	T	T	C	T	T	T	T	N	T	Y	T	T	T	T	C	T	T	T	T	T	N	T	T	T	T	N	T	T	T
AX-95160390	C/G	1A	581754824	+	NA	NA	NA	NA	NA	NA	S	S	C	C	G	C	C	S	S	S	C	S	S	S	S	S	S	N	S	G	S	C	S	C	S	C	S	S	G	S	S	S	S	S	S	S	C	S	S
AX-95161486	G/A	1A	94113751	+	NA	NA	NA	NA	NA	NA	G	A	A	G	A	G	G	A	G	G	G	A	G	G	A	G	A	G	G	A	G	G	A	G	A	G	A	A	G	A	G	A	A	G	R	G	G	G	G
AX-95162217	G/A	1A	3761082	+	NA	NA	NA	NA	NA	NA	G	G	G	G	A	G	G	G	G	G	G	A	A	A	G	A	A	R	A	G	G	G	A	A	A	G	G	G	G	A	A	A	G	G	G	A	G	G	A
AX-95162504	A/G	1A	58904161	+	NA	NA	NA	NA	NA	NA	A	G	G	A	G	A	A	G	A	A	A	G	A	A	G	A	G	A	A	G	A	A	G	A	G	A	G	G	A	G	A	G	G	A	N	A	A	A	A
AX-95162673	T/C	1A	545528592	+	NA	NA	NA	NA	NA	NA	T	T	C	T	C	N	T	T	C	T	T	T	T	T	C	C	C	T	T	T	T	T	C	T	C	C	T	Y	C	T	T	C	T	T	Y	T	T	C	Y
AX-95163141	C/T	1A	131520127	+	NA	NA	NA	NA	NA	NA	N	T	T	C	T	C	C	T	C	C	C	T	C	C	T	C	T	C	C	T	C	C	T	C	T	C	T	T	C	T	C	T	T	C	T	C	C	C	C
AX-95163312	T/G	1A	279839830	+	NA	NA	NA	NA	NA	NA	G	T	T	G	T	T	T	T	K	T	G	T	G	T	T	T	T	G	T	T	T	T	T	G	T	T	T	T	T	T	T	T	T	G	T	T	G	T	G
AX-95164640	C/T	1A	91502050	+	NA	NA	NA	NA	NA	NA	C	T	T	C	T	C	C	T	C	C	C	T	C	C	T	C	T	C	C	T	C	C	T	C	T	C	T	T	C	T	C	T	T	C	Y	C	C	C	C
AX-95166641	C/T	1A	534242479	+	NA	NA	NA	NA	NA	NA	T	T	C	C	C	T	T	T	T	C	C	C	T	C	T	C	C	C	C	T	C	C	T	C	T	T	C	C	C	C	T	T	C	T	N	T	C	T	C
AX-95166821	A/G	1A	94120873	+	NA	NA	NA	NA	NA	NA	A	A	A	A	A	A	A	R	R	A	R	A	A	G	A	A	A	A	R	A	A	A	R	A	A	A	A	A	A	A	G	A	A	A	N	A	R	A	N
AX-95167291	C/T	1A	259994906	+	NA	NA	NA	NA	NA	NA	C	C	T	C	C	C	C	C	C	C	T	C	C	C	C	C	C	C	T	C	C	C	C	C	C	C	C	Y	C	C	C	C	C	C	C	C	T	C	C
AX-95167796	G/A	1A	19310616	+	NA	NA	NA	NA	NA	NA	N	R	R	G	R	N	R	R	R	G	G	R	A	G	R	G	G	R	R	G	G	G	R	A	N	G	G	A	G	G	A	A	N	R	R	G	N	R	R
AX-95168725	C/T	1A	354303814	+	NA	NA	NA	NA	NA	NA	C	C	C	T	Y	C	C	C	Y	C	T	C	T	C	C	T	C	C	C	C	C	T	C	C	C	C	C	C	T	C	C	C	C	C	C	C	T	C	T
AX-95169566	C/G	1A	97802865	+	NA	NA	NA	NA	NA	NA	C	S	G	C	G	C	C	G	C	C	C	G	C	C	G	C	G	C	C	G	C	C	N	C	G	C	G	G	C	G	C	G	G	C	S	G	C	C	C
AX-95170002	C/G	1A	66892855	+	NA	NA	NA	NA	NA	NA	C	S	S	C	S	C	C	S	C	C	C	S	C	C	S	C	S	C	C	S	C	C	S	C	S	C	S	S	C	S	C	S	S	C	S	C	C	C	C
AX-95170516	T/C	1A	587360614	+	NA	NA	NA	NA	NA	NA	T	C	T	T	Y	T	T	C	T	T	T	C	C	C	T	T	C	T	C	C	C	C	C	C	C	T	C	N	T	C	C	T	C	T	Y	T	T	T	Y
AX-95172478	G/C	1A	33022187	+	NA	NA	NA	NA	NA	NA	G	G	C	G	G	G	G	G	G	G	C	G	C	G	G	G	G	G	C	G	C	C	G	G	G	C	G	S	C	G	G	G	G	G	G	G	C	G	G
AX-95172759	A/G	1A	480604481	+	NA	NA	NA	NA	NA	NA	A	R	A	R	N	A	A	N	A	N	G	R	R	R	A	R	R	A	N	G	A	A	A	N	A	A	A	A	N	R	R	R	N	R	A	N	G	A	R
AX-95174049	G/A	1A	582842725	+	NA	NA	NA	NA	NA	NA	A	G	G	G	R	G	A	A	G	G	G	A	G	A	A	A	G	A	A	G	G	A	G	G	A	A	A	G	G	A	A	G	A	A	R	A	G	A	G
AX-95174321	G/C	1A	151776738	+	NA	NA	NA	NA	NA	NA	G	N	C	G	S	G	G	N	G	G	G	N	G	G	C	G	C	G	G	N	G	G	N	G	C	G	C	C	G	C	G	C	C	G	S	G	G	G	G
AX-95176482	T/G	1A	394478367	+	NA	NA	NA	NA	NA	NA	T	T	T	T	T	T	T	T	T	T	G	T	T	T	T	T	T	T	G	T	T	T	T	T	T	T	T	T	T	T	T	T	T	T	T	T	G	T	T
AX-95178074	G/A	1A	377027052	+	NA	NA	NA	NA	NA	NA	A	G	G	G	G	G	G	G	G	G	A	G	G	G	G	G	G	A	G	G	G	G	G	G	G	G	G	G	G	G	G	G	G	A	G	G	G	G	G
AX-95179159	G/A	1A	352176127	+	NA	NA	NA	NA	NA	NA	G	G	G	G	G	G	G	G	G	G	A	G	G	G	G	G	G	G	G	G	G	G	G	G	G	G	G	G	G	G	G	G	G	G	G	G	A	G	G
AX-95181859	C/T	1A	206792876	+	NA	NA	NA	NA	NA	NA	C	T	T	C	T	C	C	T	C	C	C	T	C	C	Y	C	T	C	C	T	C	C	T	C	T	C	T	T	C	T	C	T	T	C	N	C	C	C	C
AX-95182057	A/G	1A	12157421	+	NA	NA	NA	NA	NA	NA	A	A	A	A	A	A	A	A	A	A	A	A	G	A	A	A	A	A	A	A	A	A	A	G	A	A	A	R	A	A	G	G	A	A	A	A	A	A	A
AX-95184164	G/A	1A	289328507	+	NA	NA	NA	NA	NA	NA	G	G	G	G	R	G	A	G	G	A	G	G	G	G	G	G	G	G	G	G	G	A	A	A	G	A	A	R	A	A	G	A	G	G	R	G	G	A	G
AX-95184743	C/T	1A	77104103	+	NA	NA	NA	NA	NA	NA	Y	C	C	Y	C	Y	Y	C	Y	Y	Y	C	C	Y	C	Y	C	Y	Y	C	Y	Y	C	Y	C	Y	C	C	Y	C	Y	C	C	Y	C	Y	C	Y	Y
AX-95186303	A/C	1A	10085063	+	NA	NA	NA	NA	NA	NA	M	A	A	M	A	M	M	A	M	A	M	C	C	M	A	M	A	M	M	A	M	M	A	C	A	M	A	M	M	A	C	C	A	M	A	A	M	M	N
AX-95186427	C/A	1A	549302506	+	NA	NA	NA	NA	NA	NA	C	C	C	C	M	M	M	C	C	C	C	C	C	C	C	C	C	C	M	C	M	C	M	C	C	C	M	C	C	N	C	M	C	M	M	C	C	M	N
AX-95186684	C/A	1A	77794657	+	NA	NA	NA	NA	NA	NA	A	C	M	A	M	C	C	C	A	C	C	C	A	M	C	A	C	M	A	A	M	C	C	A	A	C	C	A	A	C	C	C	C	C	C	A	C	A	C
AX-95186761	T/C	1A	577079097	+	NA	NA	NA	NA	NA	NA	C	T	T	T	T	C	C	C	T	T	T	C	C	T	T	C	T	C	C	T	C	T	T	T	C	C	T	T	T	T	T	T	T	T	T	C	T	T	C
AX-95186852	C/T	1A	27362520	+	NA	NA	NA	NA	NA	NA	Y	T	C	C	Y	Y	C	C	C	Y	C	C	C	Y	T	Y	C	Y	C	C	C	C	C	Y	T	C	C	Y	C	C	Y	C	C	C	Y	C	C	Y	Y
AX-95187202	C/T	1A	24944743	+	NA	NA	NA	NA	NA	NA	C	C	Y	C	Y	C	C	C	Y	C	Y	C	C	C	C	C	C	C	Y	N	Y	Y	C	C	C	Y	C	C	Y	C	Y	C	C	C	C	Y	Y	C	C
AX-95187815	G/A	1A	53900654	+	NA	NA	NA	NA	NA	NA	G	G	G	G	G	N	G	G	G	G	G	G	G	G	G	G	N	G	G	G	G	A	G	A	G	G	G	G	G	G	A	G	G	G	G	G	G	G	A
AX-95188181	G/C	1A	502805016	+	NA	NA	NA	NA	NA	NA	G	G	G	G	G	G	G	G	G	C	G	G	C	C	G	G	G	N	C	G	G	G	C	C	G	G	C	G	C	G	G	G	G	G	G	G	G	G	N
AX-95188865	C/T	1A	480755666	+	NA	NA	NA	NA	NA	NA	T	C	T	C	Y	T	T	C	T	C	C	C	C	C	T	C	C	N	C	C	T	C	C	C	T	T	C	Y	C	C	C	C	C	C	Y	C	C	T	N
AX-95189966	T/C	1A	533448316	+	NA	NA	NA	NA	NA	NA	T	C	T	T	T	Y	T	C	T	C	T	C	C	T	C	T	C	T	T	T	T	T	C	C	C	T	C	T	C	C	C	T	C	C	C	T	T	T	T
AX-95190148	A/G	1A	365618853	+	NA	NA	NA	NA	NA	NA	G	A	A	G	A	A	A	A	A	A	G	A	A	A	A	G	A	G	A	A	A	A	A	A	A	A	A	A	A	A	A	A	A	G	A	A	A	A	A
AX-95191148	G/A	1A	556957383	+	NA	NA	NA	NA	NA	NA	G	A	G	R	G	G	G	N	G	G	R	R	G	G	N	G	N	G	G	R	R	G	R	N	R	G	G	G	N	R	G	G	G	G	N	G	R	G	R
AX-95191967	T/C	1A	6517936	+	NA	NA	NA	NA	NA	NA	T	T	T	T	N	T	T	T	T	T	T	Y	Y	Y	T	T	C	T	T	T	T	T	T	Y	C	C	T	T	T	N	Y	N	T	T	T	C	T	T	C
AX-95192108	G/C	1A	510373178	+	NA	NA	NA	NA	NA	NA	G	G	G	G	S	G	G	G	G	S	G	G	S	S	G	G	G	S	G	S	G	G	S	G	G	G	G	G	S	G	G	G	G	G	G	G	G	G	G
AX-95193119	A/C	1A	52056240	+	NA	NA	NA	NA	NA	NA	A	C	C	A	C	A	A	C	A	A	A	C	A	A	C	A	C	A	A	C	A	A	C	A	C	A	C	N	A	C	A	C	C	A	C	A	A	A	A
AX-95194633	C/T	1A	499194712	+	NA	NA	NA	NA	NA	NA	C	Y	C	Y	C	C	C	Y	C	Y	C	Y	Y	Y	C	C	Y	Y	T	C	C	C	Y	Y	C	C	Y	Y	Y	Y	C	C	Y	C	C	Y	C	C	Y
AX-95194961	C/T	1A	508555050	+	NA	NA	NA	NA	NA	NA	C	T	C	C	C	C	C	T	C	C	C	T	C	C	C	C	T	C	T	C	C	C	C	C	T	C	C	Y	C	T	C	C	T	C	Y	Y	C	C	T
AX-95195514	G/C	1A	354950276	+	NA	NA	NA	NA	NA	NA	G	G	G	C	S	G	G	G	C	G	G	G	G	G	G	C	G	G	G	G	G	C	G	G	G	G	G	G	C	G	G	G	G	G	G	G	G	G	C
AX-95196552	A/G	1A	391256923	+	NA	NA	NA	NA	NA	NA	A	A	A	A	A	A	A	A	A	A	G	A	A	A	A	A	A	A	N	A	A	A	A	A	A	A	A	A	A	A	A	A	A	A	A	A	G	A	A
AX-95198133	G/A	1A	534051222	+	NA	NA	NA	NA	NA	NA	R	G	R	R	G	R	G	G	G	G	R	G	G	G	G	R	G	G	G	G	G	G	G	G	G	G	R	G	G	G	G	G	G	G	G	R	R	R	G
AX-95198379	G/A	1A	562909055	+	NA	NA	NA	NA	NA	NA	R	G	G	G	G	G	G	G	G	G	R	G	G	G	G	G	G	R	G	R	G	G	G	G	G	G	G	G	G	G	G	G	G	G	G	G	R	G	G
AX-95198429	C/T	1A	9544567	+	NA	NA	NA	NA	NA	NA	C	C	N	Y	Y	N	N	N	T	Y	C	T	N	Y	Y	C	T	Y	Y	N	N	T	C	Y	T	Y	N	Y	Y	Y	N	Y	Y	Y	Y	T	C	T	T
AX-95198554	A/G	1A	12304408	+	NA	NA	NA	NA	NA	NA	R	A	A	A	R	R	R	R	A	R	R	A	A	R	R	A	A	R	A	A	R	R	R	A	A	A	R	N	A	A	R	A	A	R	R	A	N	R	R
AX-95199255	C/T	1A	586314121	+	NA	NA	NA	NA	NA	NA	T	C	T	C	C	C	T	C	C	C	C	C	C	C	T	C	C	T	C	C	C	C	C	C	C	T	C	Y	N	C	C	N	C	T	Y	T	C	T	C
AX-95200832	G/T	1A	10248196	+	NA	NA	NA	NA	NA	NA	G	G	T	G	T	K	G	T	T	G	G	T	N	G	T	G	T	N	G	G	N	T	G	K	N	G	G	G	G	G	G	G	N	G	N	T	G	N	T
AX-95200935	A/C	1A	142101883	+	NA	NA	NA	NA	NA	NA	A	C	C	A	C	A	A	C	A	A	A	C	A	A	C	A	C	A	A	C	A	A	C	A	C	A	C	C	A	C	A	C	C	A	M	A	A	A	A
AX-95201261	C/G	1A	499786274	+	NA	NA	NA	NA	NA	NA	C	S	G	C	S	C	C	S	C	C	G	S	C	C	S	G	S	C	C	S	C	G	S	C	S	C	S	S	C	S	C	S	S	C	S	S	G	C	C
AX-95201590	G/T	1A	547298841	+	NA	NA	NA	NA	NA	NA	G	G	K	K	K	G	G	G	G	G	G	G	G	G	G	K	K	G	G	G	G	G	K	K	G	G	K	G	G	G	G	K	G	K	G	G	G	G	G
AX-95202002	C/T	1A	590551119	+	NA	NA	NA	NA	NA	NA	T	C	T	T	C	T	T	C	C	C	T	C	C	C	C	C	C	C	C	C	C	T	C	T	C	T	C	C	C	C	C	C	C	C	C	C	T	C	C
AX-95202810	C/T	1A	11566818	+	NA	NA	NA	NA	NA	NA	C	C	C	C	C	C	T	C	T	C	C	C	T	T	C	T	C	Y	T	C	T	T	C	C	C	C	C	C	T	C	T	C	C	C	C	C	C	C	C
AX-95203867	C/G	1A	583292310	+	NA	NA	NA	NA	NA	NA	G	C	G	G	C	G	G	C	C	C	G	C	C	C	C	C	C	C	C	C	C	G	C	G	C	G	C	C	C	C	C	C	C	C	C	C	G	C	C
AX-95205762	A/G	1A	552844386	+	NA	NA	NA	NA	NA	NA	G	G	A	G	A	R	G	G	A	G	G	A	G	A	A	A	A	G	G	G	G	A	A	A	A	A	A	A	A	A	A	A	A	G	R	G	G	A	G
AX-95207086	G/A	1A	8297009	+	NA	NA	NA	NA	NA	NA	A	R	R	G	N	A	G	R	G	G	R	R	G	G	R	G	R	A	G	R	G	G	R	G	R	G	R	R	G	R	G	R	R	G	R	G	R	G	N
AX-95207143	G/C	1A	554061559	+	NA	NA	NA	NA	NA	NA	S	S	G	S	G	G	S	S	G	N	N	G	S	S	G	G	G	S	S	S	G	S	G	S	G	G	S	G	G	S	S	G	S	S	G	S	S	G	N
AX-95207450	T/C	1A	589627798	+	NA	NA	NA	NA	NA	NA	N	Y	T	T	N	T	T	Y	Y	Y	T	Y	Y	Y	Y	Y	Y	N	Y	Y	T	T	T	T	Y	T	Y	Y	Y	T	Y	Y	Y	T	Y	Y	T	Y	T
AX-95207798	C/T	1A	482279026	+	NA	NA	NA	NA	NA	NA	C	C	C	C	Y	C	C	C	C	C	T	C	C	C	C	C	C	C	C	T	C	T	C	C	C	C	C	C	C	C	C	C	C	C	C	C	T	C	C
AX-95209088	C/A	1A	185145606	+	NA	NA	NA	NA	NA	NA	C	A	A	C	A	C	C	A	C	C	C	A	C	C	A	C	A	C	C	A	C	C	A	C	A	C	A	A	C	A	C	A	A	C	N	C	C	C	N
AX-95209714	A/T	1A	395532809	+	NA	NA	NA	NA	NA	NA	T	A	T	W	T	T	N	N	A	W	W	T	W	T	T	A	A	W	A	A	T	A	A	T	W	A	A	T	A	A	T	A	T	T	A	A	W	A	A
AX-95210771	A/G	1A	109578320	+	NA	NA	NA	NA	NA	NA	A	G	G	A	G	A	A	G	A	A	A	G	A	A	G	A	G	A	A	G	A	A	G	A	G	A	G	G	A	G	A	G	G	A	R	A	A	A	A
AX-95211107	G/A	1A	91048095	+	NA	NA	NA	NA	NA	NA	G	R	R	G	R	G	G	R	G	G	G	R	G	G	R	G	R	G	G	R	G	G	R	G	R	G	R	R	G	R	G	R	R	G	R	G	G	G	N
AX-95211442	C/G	1A	586314292	+	NA	NA	NA	NA	NA	NA	S	C	C	C	C	S	S	C	C	C	C	C	C	S	C	C	C	N	N	S	C	C	C	S	S	C	C	S	C	C	C	C	C	C	N	C	C	C	C
AX-95211457	A/C	1A	57764506	+	NA	NA	NA	NA	NA	NA	A	C	C	A	C	A	A	C	A	A	A	C	C	A	C	A	C	A	A	C	A	A	C	A	C	A	C	C	A	C	A	C	C	A	M	A	C	A	A
AX-95211591	G/C	1A	82947586	+	NA	NA	NA	NA	NA	NA	G	C	C	G	C	G	G	C	G	G	G	N	G	G	C	G	C	G	G	C	G	G	C	G	C	G	C	C	G	C	G	C	C	G	N	G	G	G	G
AX-95211874	G/T	1A	1340294	+	NA	NA	NA	NA	NA	NA	T	G	G	K	G	K	T	G	T	K	K	G	K	T	K	T	K	K	K	K	N	K	N	K	G	K	G	G	K	N	K	N	G	K	N	K	K	T	N
AX-95212058	C/T	1A	551308316	+	NA	NA	NA	NA	NA	NA	Y	C	C	C	T	T	N	C	N	C	T	C	C	T	C	C	C	T	T	C	T	C	T	C	C	C	C	Y	C	C	T	T	C	T	N	C	C	T	C
AX-95213485	G/A	1A	25708675	+	NA	NA	NA	NA	NA	NA	R	R	G	R	N	R	R	R	G	R	R	R	R	R	R	R	R	R	G	G	G	G	R	R	R	G	R	R	G	R	G	R	R	R	R	G	R	R	R
AX-95217061	A/C	1A	1161476	+	NA	NA	NA	NA	NA	NA	A	A	A	M	M	M	M	A	A	A	A	A	N	A	N	A	A	A	A	M	A	A	A	C	A	A	N	N	A	A	M	N	A	A	N	A	A	A	A
AX-95217332	G/C	1A	504262089	+	NA	NA	NA	NA	NA	NA	S	G	G	S	S	G	S	S	S	C	G	G	S	G	G	G	G	N	N	S	C	G	G	G	S	S	G	S	G	G	S	G	G	G	G	S	S	S	G
AX-95218032	G/A	1A	534242535	+	NA	NA	NA	NA	NA	NA	R	A	G	G	N	A	R	A	N	G	G	G	A	G	A	N	G	R	G	R	G	G	R	G	N	R	G	G	G	G	A	A	N	A	N	N	G	N	G
AX-95218877	C/A	1A	556798306	+	NA	NA	NA	NA	NA	NA	N	C	A	N	C	C	C	C	C	A	A	N	C	C	C	C	C	A	N	A	C	A	C	C	C	N	C	C	C	C	C	C	C	C	C	C	N	C	C
AX-95225095	C/G	1A	212021882	+	NA	NA	NA	NA	NA	NA	C	C	C	G	C	C	C	C	G	C	C	C	C	C	C	C	C	C	C	C	C	G	C	C	C	C	C	C	G	C	C	N	C	C	C	C	C	C	C
AX-95226098	G/A	1A	544054375	+	NA	NA	NA	NA	NA	NA	G	G	G	A	R	A	G	G	G	G	A	A	A	A	A	G	A	G	G	G	A	G	A	G	G	G	A	R	G	A	G	A	A	G	A	G	A	G	G
AX-95226608	G/A	1A	582708531	+	NA	NA	NA	NA	NA	NA	A	G	A	A	G	A	A	G	G	G	A	G	G	G	G	G	G	G	G	G	G	A	G	A	G	A	G	G	G	G	G	G	G	G	G	G	A	G	G
AX-95227766	T/C	1A	583893568	+	NA	NA	NA	NA	NA	NA	T	T	T	T	C	T	T	T	T	T	T	T	T	T	T	C	T	T	T	Y	C	Y	C	T	T	T	T	T	C	C	T	T	T	T	Y	T	T	T	T
AX-95227788	C/T	1A	551462904	+	NA	NA	NA	NA	NA	NA	C	Y	C	Y	C	C	N	Y	C	N	Y	Y	Y	Y	N	C	C	Y	Y	Y	Y	Y	C	Y	C	C	Y	C	C	Y	Y	C	Y	Y	C	Y	Y	C	Y
AX-95229517	T/G	1A	297746953	+	NA	NA	NA	NA	NA	NA	K	T	T	K	T	T	T	T	T	T	K	T	K	T	T	T	T	K	T	T	T	T	T	K	T	T	T	T	T	T	T	T	T	K	T	K	K	T	K
AX-95230007	G/T	1A	21400500	+	NA	NA	NA	NA	NA	NA	G	T	T	G	T	G	G	T	G	G	G	T	G	G	T	G	T	G	G	T	G	G	T	G	T	G	T	T	G	T	G	T	T	G	T	G	G	G	N
AX-95230498	C/T	1A	571894786	+	NA	NA	NA	NA	NA	NA	C	N	C	N	C	C	C	C	C	Y	T	T	C	C	C	C	C	C	C	C	T	C	C	C	C	C	C	C	C	C	C	C	C	C	C	C	Y	C	N
AX-95230513	G/C	1A	36569408	+	NA	NA	NA	NA	NA	NA	G	S	S	C	S	G	G	S	G	G	G	N	C	G	S	G	S	N	G	S	G	G	S	G	S	G	S	S	C	S	G	N	S	G	S	G	G	G	G
AX-95231421	T/A	1A	573060604	+	NA	NA	NA	NA	NA	NA	T	T	T	W	T	T	T	T	T	W	W	T	T	W	T	T	T	T	T	T	W	W	T	T	T	T	W	T	T	W	W	T	W	T	T	T	W	T	T
AX-95232658	T/C	1A	161671478	+	NA	NA	NA	NA	NA	NA	T	C	C	T	C	T	T	C	T	T	T	C	T	T	C	T	C	T	T	C	T	T	C	T	C	T	C	C	T	C	T	C	C	T	N	T	T	T	T
AX-95232790	G/A	1A	279825260	+	NA	NA	NA	NA	NA	NA	A	G	G	A	G	G	G	G	G	G	A	G	A	G	G	G	G	A	G	G	G	G	G	A	G	G	G	G	G	G	G	G	G	A	G	G	A	G	A
AX-95233488	C/T	1A	28626928	+	NA	NA	NA	NA	NA	NA	C	C	C	C	C	C	Y	T	T	C	C	T	C	C	C	C	T	C	C	C	C	C	T	C	C	C	T	C	T	T	T	T	Y	T	C	T	C	C	C
AX-95234868	A/G	1A	102364805	+	NA	NA	NA	NA	NA	NA	A	G	G	A	G	A	A	G	A	A	A	G	A	A	G	A	G	A	A	N	A	A	G	A	G	A	G	G	A	G	A	G	G	A	R	A	A	A	A
AX-95235150	C/G	1A	366130335	+	NA	NA	NA	NA	NA	NA	C	C	C	G	S	C	C	C	C	C	C	C	C	C	C	G	C	C	C	C	C	G	C	C	C	C	C	C	G	C	G	C	C	C	C	C	C	C	G
AX-95235178	G/T	1A	499807827	+	NA	NA	NA	NA	NA	NA	T	G	G	G	T	T	T	G	T	G	G	G	G	G	T	G	G	N	G	T	T	G	G	G	T	T	G	G	G	G	T	T	G	T	T	G	G	T	G
AX-95235766	A/C	1A	93401031	+	NA	NA	NA	NA	NA	NA	A	C	N	A	N	A	A	C	A	A	A	C	A	A	C	A	C	A	A	C	A	A	C	A	C	A	C	C	A	C	A	N	C	A	C	A	A	A	A
AX-95236603	T/G	1A	548318519	+	NA	NA	NA	NA	NA	NA	G	G	T	G	T	T	G	G	T	G	T	T	T	T	T	T	T	G	G	G	G	T	T	G	T	T	T	T	T	T	G	T	T	G	T	G	T	T	K
AX-95236907	G/A	1A	509037508	+	NA	NA	NA	NA	NA	NA	G	A	G	A	G	A	G	A	G	N	G	A	G	G	A	G	A	R	A	G	G	G	A	G	A	G	A	G	A	A	A	N	A	A	A	G	G	G	A
AX-95236945	T/A	1A	10047508	+	NA	NA	NA	NA	NA	NA	T	T	W	T	T	T	T	W	W	T	T	T	T	T	N	T	W	T	T	T	W	W	T	T	W	T	T	T	T	T	T	T	T	T	T	W	T	W	W
AX-95237226	C/T	1A	301776551	+	NA	NA	NA	NA	NA	NA	C	C	T	C	C	C	C	C	C	C	C	C	C	C	C	C	C	C	T	T	C	C	T	T	C	C	T	T	C	C	C	C	C	C	C	C	C	C	C
AX-95238138	C/T	1A	301782299	+	NA	NA	NA	NA	NA	NA	C	C	T	C	C	C	C	C	C	C	C	C	C	C	C	C	C	C	T	T	C	C	T	T	C	C	T	T	C	C	C	C	C	C	C	C	C	C	C
AX-95238615	A/G	1A	49891240	+	NA	NA	NA	NA	NA	NA	R	R	R	R	R	A	R	N	N	A	A	R	R	N	N	A	R	A	A	R	N	A	R	A	N	A	N	N	A	R	R	R	R	A	R	N	N	R	R
AX-95239997	T/C	1A	9642434	+	NA	NA	NA	NA	NA	NA	T	T	C	T	Y	T	T	C	C	T	T	T	C	T	T	T	C	T	T	T	C	C	T	C	C	T	T	T	T	T	C	C	T	T	T	C	T	C	C
AX-95242676	C/T	1A	574935636	+	NA	NA	NA	NA	NA	NA	C	Y	C	Y	C	C	C	C	C	Y	Y	C	C	Y	C	C	C	C	C	C	Y	Y	C	Y	C	C	Y	C	C	Y	Y	C	Y	C	C	C	Y	C	C
AX-95243556	T/C	1A	580424816	+	NA	NA	NA	NA	NA	NA	T	T	T	T	T	T	T	T	T	T	T	T	T	T	T	T	T	T	T	T	T	T	T	C	T	T	T	C	T	T	T	T	T	T	T	T	T	T	T
AX-95244447	T/C	1A	375016226	+	NA	NA	NA	NA	NA	NA	T	T	T	C	Y	T	T	T	T	T	C	T	T	T	T	C	T	T	T	C	T	C	T	T	T	T	T	T	C	T	C	T	T	T	T	T	T	T	C
AX-95246262	T/G	1A	508638267	+	NA	NA	NA	NA	NA	NA	T	T	T	G	T	T	T	T	T	T	G	T	T	T	T	T	T	T	T	T	T	T	T	T	T	T	T	K	T	T	T	T	T	T	T	T	G	T	T
AX-95246613	C/T	1A	512656464	+	NA	NA	NA	NA	NA	NA	Y	C	T	C	N	C	N	C	T	C	T	C	T	T	C	T	C	N	C	T	T	N	C	N	C	Y	C	T	C	C	C	Y	C	C	C	N	T	N	N
AX-95248567	G/A	1A	65664445	+	NA	NA	NA	NA	NA	NA	G	A	A	G	A	G	N	A	G	G	G	A	G	G	A	G	A	G	G	A	G	G	N	G	A	G	A	A	G	A	G	A	A	G	A	G	G	G	G
AX-95249324	G/A	1A	548405410	+	NA	NA	NA	NA	NA	NA	G	G	G	G	N	N	N	G	G	G	N	N	G	N	G	G	N	G	N	G	N	G	N	N	N	G	N	G	G	G	N	N	G	N	N	G	N	N	N
AX-95249717	G/C	1A	46239316	+	NA	NA	NA	NA	NA	NA	G	G	G	G	G	N	G	S	G	G	C	G	N	G	C	S	C	G	G	G	G	G	N	G	C	G	G	C	C	C	G	G	C	G	G	C	C	G	G
AX-95249874	T/C	1A	584683054	+	NA	NA	NA	NA	NA	NA	Y	T	Y	C	T	Y	Y	T	Y	Y	C	T	T	T	T	T	T	T	T	Y	T	Y	T	Y	T	Y	T	T	T	T	T	T	T	T	T	T	C	T	T
AX-95251106	G/C	1A	553706524	+	NA	NA	NA	NA	NA	NA	C	G	C	G	N	N	S	G	G	N	G	G	G	S	G	G	G	C	N	G	S	C	G	G	G	N	G	N	G	G	S	G	G	N	G	N	G	S	G
AX-95253219	G/A	1A	253372920	+	NA	NA	NA	NA	NA	NA	R	R	A	R	R	N	R	N	G	G	A	N	R	N	R	R	N	N	A	G	G	N	R	R	R	G	R	R	N	G	R	R	N	G	R	R	A	N	N
AX-95253308	C/G	1A	558185925	+	NA	NA	NA	NA	NA	NA	G	G	G	C	C	G	C	G	C	G	C	G	C	C	G	G	C	G	G	G	C	C	G	G	G	C	C	N	G	G	C	G	G	G	G	C	C	C	G
AX-95255804	G/C	1A	572350948	+	NA	NA	NA	NA	NA	NA	G	G	C	G	C	C	G	G	C	G	G	G	G	G	C	C	C	G	G	G	G	G	C	G	C	C	G	C	C	G	G	C	G	G	S	G	G	C	G
AX-95255893	T/C	1A	147678600	+	NA	NA	NA	NA	NA	NA	T	C	C	T	C	T	T	C	T	T	T	C	T	T	C	T	C	T	T	C	T	T	C	T	C	T	C	C	T	C	T	C	C	T	C	T	T	T	T
AX-95257185	A/G	1A	68840790	+	NA	NA	NA	NA	NA	NA	A	A	G	R	A	A	A	A	G	A	A	A	A	A	A	G	A	A	A	G	A	A	A	A	A	G	A	A	G	A	A	A	A	A	A	A	A	A	A
AX-95258413	C/T	1A	62022642	+	NA	NA	NA	NA	NA	NA	C	T	T	C	N	C	C	T	C	C	C	Y	N	C	T	C	T	C	C	T	C	C	N	C	T	C	T	N	C	T	C	T	T	C	N	C	C	C	C
AX-95260861	G/T	1A	528665789	+	NA	NA	NA	NA	NA	NA	G	T	G	T	G	G	G	T	G	T	G	T	G	G	T	G	G	G	G	G	G	G	G	G	T	G	G	G	T	G	G	G	T	G	G	G	G	G	G
AX-95629264	A/G	1A	485357366	+	NA	NA	NA	NA	NA	NA	A	A	G	G	A	A	A	A	A	A	A	A	A	A	A	A	A	A	A	A	A	A	G	A	A	A	G	R	A	A	A	A	A	A	A	A	A	A	A
AX-95629375	A/G	1A	568012785	+	NA	NA	NA	NA	NA	NA	G	A	A	G	A	A	G	G	A	G	A	A	G	G	A	A	A	G	G	G	G	G	A	A	A	A	G	A	A	G	G	A	G	G	R	G	G	A	G
AX-95629833	A/C	1A	586952969	+	NA	NA	NA	NA	NA	NA	C	A	C	C	A	C	C	A	A	A	C	A	A	A	A	A	A	A	A	A	A	C	A	C	A	C	A	A	A	A	A	A	A	A	A	A	C	A	A
AX-95629957	A/G	1A	480831035	+	NA	NA	NA	NA	NA	NA	A	G	A	G	A	N	A	G	N	G	A	G	G	G	A	G	G	G	G	A	N	A	R	G	A	A	A	G	G	G	G	G	G	G	R	G	A	A	N
AX-95630149	G/A	1A	7294579	+	NA	NA	NA	NA	NA	NA	R	G	G	R	G	G	G	G	G	R	R	G	G	R	G	R	G	R	G	N	G	G	G	G	G	G	G	G	G	R	G	G	G	G	G	G	R	G	G
AX-95630229	A/G	1A	382738724	+	NA	NA	NA	NA	NA	NA	A	A	A	G	R	A	A	A	A	A	G	A	A	A	A	G	A	A	A	G	A	G	A	A	A	A	A	A	G	A	G	A	A	A	A	A	A	A	G
AX-95630247	A/C	1A	202098879	+	NA	NA	NA	NA	NA	NA	A	C	C	A	C	A	A	C	A	A	A	C	A	A	C	A	C	A	A	C	A	A	C	A	C	A	C	C	A	C	A	C	C	A	M	A	A	A	N
AX-95630408	C/A	1A	24247344	+	NA	NA	NA	NA	NA	NA	A	A	C	N	M	M	A	A	C	N	C	A	N	M	A	N	A	N	C	C	C	C	A	N	A	C	A	N	C	A	A	A	A	N	A	C	C	N	N
AX-95630456	A/G	1A	281657061	+	NA	NA	NA	NA	NA	NA	R	R	A	A	A	R	R	R	A	R	A	R	A	R	R	A	R	R	A	A	R	A	A	A	R	R	A	A	A	R	R	R	R	R	R	R	A	R	A
AX-95630534	G/A	1A	505270166	+	NA	NA	NA	NA	NA	NA	G	G	G	A	G	G	G	G	G	G	A	G	G	G	G	A	G	G	G	G	G	A	G	G	G	G	G	R	G	G	G	G	G	G	G	R	A	G	G
AX-95630536	G/A	1A	591147352	+	NA	NA	NA	NA	NA	NA	G	A	G	G	G	A	G	A	G	G	G	G	A	A	G	G	A	G	G	G	G	A	A	A	G	G	A	R	A	G	A	G	A	G	A	G	G	G	A
AX-95630916	A/C	1A	463813611	+	NA	NA	NA	NA	NA	NA	A	A	A	A	A	A	A	A	A	A	C	A	A	A	A	A	A	A	A	C	A	C	C	A	A	A	C	A	A	A	A	A	A	A	A	A	C	A	A
AX-95631185	A/C	1A	49153578	+	NA	NA	NA	NA	NA	NA	A	A	C	C	A	A	C	C	C	C	C	C	A	A	A	A	C	A	C	A	C	C	A	A	A	C	A	A	C	C	C	A	C	C	N	C	C	A	A
AX-95631320	A/C	1A	513661825	+	NA	NA	NA	NA	NA	NA	A	C	C	C	A	A	A	C	A	A	C	C	A	A	A	C	C	A	C	A	A	A	A	A	C	A	A	C	A	C	A	A	C	A	A	A	A	A	C
AX-95631864	A/G	1A	545891292	+	NA	NA	NA	NA	NA	NA	A	A	G	A	G	G	A	A	G	A	A	A	A	A	G	G	G	A	A	A	A	A	G	A	G	G	A	G	G	A	A	G	A	A	R	A	A	G	A
AX-95632782	A/G	1A	516373192	+	NA	NA	NA	NA	NA	NA	A	G	A	A	A	A	A	G	A	G	A	G	A	G	A	A	G	N	G	G	A	A	G	A	G	A	A	R	G	G	A	A	G	A	N	A	A	A	G
AX-95633211	A/G	1A	524116688	+	NA	NA	NA	NA	NA	NA	A	A	G	G	A	A	A	G	A	A	G	N	N	G	A	G	G	R	G	A	A	G	A	R	A	A	G	A	G	G	A	A	G	A	A	A	G	A	G
AX-95652265	G/A	1A	547298655	+	NA	NA	NA	NA	NA	NA	G	G	A	G	A	A	G	G	A	G	G	G	G	G	A	A	A	G	G	G	G	G	A	G	A	A	G	A	A	G	G	A	G	G	R	G	G	A	R
AX-95652649	G/A	1A	579830557	+	NA	NA	NA	NA	NA	NA	R	G	G	G	R	R	R	N	G	G	N	R	N	G	R	G	G	R	G	N	R	G	G	R	R	R	G	R	N	G	G	G	G	R	G	R	G	R	R
AX-95652656	A/C	1A	376670570	+	NA	NA	NA	NA	NA	NA	C	A	A	A	A	A	A	A	A	A	C	A	A	A	A	A	A	C	A	A	A	C	A	C	A	A	A	A	A	A	A	A	A	C	A	A	A	A	M
AX-95652660	A/C	1A	298117356	+	NA	NA	NA	NA	NA	NA	N	A	C	M	A	A	A	A	A	M	C	A	A	A	A	N	A	A	C	A	A	A	A	A	A	M	A	N	A	A	N	A	A	N	N	A	C	M	N
AX-95652662	G/A	1A	582865958	+	NA	NA	NA	NA	NA	NA	N	G	N	R	A	N	R	G	G	G	R	G	G	G	G	A	G	G	G	G	A	A	A	R	G	R	G	G	A	A	G	G	R	G	A	G	R	G	R
AX-95652677	A/G	1A	591950236	+	NA	NA	NA	NA	NA	NA	A	R	A	A	N	R	R	R	A	A	A	R	R	R	R	R	R	A	R	R	A	R	R	R	A	R	R	N	R	R	R	A	R	R	R	R	A	R	R
AX-95652682	C/A	1A	580422476	+	NA	NA	NA	NA	NA	NA	A	A	C	C	C	A	A	A	C	C	C	A	A	A	C	C	A	A	A	C	A	A	A	C	A	A	A	C	C	A	A	C	A	C	A	A	C	A	A
AX-95652739	A/G	1A	7643117	+	NA	NA	NA	NA	NA	NA	A	A	A	A	R	A	A	A	N	A	A	G	G	A	A	A	G	A	A	A	A	A	A	R	G	G	A	A	A	A	G	G	A	A	A	G	A	A	N
AX-95652758	A/G	1A	533445237	+	NA	NA	NA	NA	NA	NA	A	A	G	G	R	A	A	A	A	G	G	G	A	G	A	G	G	R	G	A	G	G	A	G	A	A	G	R	G	G	A	A	G	A	N	A	G	A	G
AX-95652764	C/A	1A	550441934	+	NA	NA	NA	NA	NA	NA	A	A	M	C	C	C	A	A	M	A	C	C	C	M	C	M	C	A	A	C	C	C	C	A	C	C	C	C	C	C	C	C	C	A	M	A	C	C	A
AX-95652901	G/A	1A	506545079	+	NA	NA	NA	NA	NA	NA	N	A	G	N	G	N	R	A	G	G	G	A	G	G	N	N	A	G	A	N	N	G	G	G	A	G	G	R	G	A	N	G	A	G	R	A	G	R	N
AX-95652964	G/A	1A	544170170	+	NA	NA	NA	NA	NA	NA	G	G	G	A	G	G	G	G	G	G	A	A	A	A	G	G	G	G	G	G	A	G	G	G	G	G	A	R	G	A	G	G	A	G	R	G	A	G	G
AX-95653182	G/A	1A	356473871	+	NA	NA	NA	NA	NA	NA	G	G	G	A	R	G	G	G	N	N	A	G	G	G	G	N	G	G	G	N	G	A	G	G	G	G	N	G	A	G	G	G	G	G	N	G	A	G	A
AX-95653435	A/G	1A	3256290	+	NA	NA	NA	NA	NA	NA	A	A	A	G	A	A	A	A	G	A	A	G	G	G	A	G	A	A	A	A	A	A	A	G	A	A	A	A	A	G	G	G	A	A	A	A	A	A	A
AX-95653625	A/G	1A	496478799	+	NA	NA	NA	NA	NA	NA	R	A	A	A	A	R	A	A	R	A	R	A	A	A	R	R	A	A	A	A	R	R	R	A	R	R	R	A	A	A	R	A	A	R	A	N	R	R	A
AX-95653947	A/G	1A	540051136	+	NA	NA	NA	NA	NA	NA	A	A	G	G	A	A	A	A	A	G	G	G	A	G	A	A	A	A	A	A	G	A	A	A	A	A	G	R	A	A	A	A	G	A	A	A	G	A	A
AX-95657280	C/G	1A	20435933	+	NA	NA	NA	NA	NA	NA	G	S	G	G	S	C	C	S	C	C	G	G	C	G	S	C	S	N	G	S	C	G	S	C	S	G	S	S	C	S	C	S	S	C	S	C	G	C	C
AX-95657284	T/C	1A	535434633	+	NA	NA	NA	NA	NA	NA	T	C	T	C	Y	C	T	T	T	C	C	T	T	T	C	C	C	Y	C	T	T	C	C	C	T	T	T	C	C	T	T	C	T	C	Y	T	C	T	Y
AX-95657292	A/G	1A	508726002	+	NA	NA	NA	NA	NA	NA	R	R	R	G	R	R	R	N	R	N	G	R	R	N	N	N	N	N	N	R	N	A	R	N	N	A	N	R	A	A	R	R	R	R	N	A	G	N	R
AX-95660012	G/A	1A	501031088	+	NA	NA	NA	NA	NA	NA	G	A	G	G	G	G	G	N	G	A	G	A	A	A	G	G	A	A	A	G	N	G	N	A	A	G	R	A	A	A	G	G	N	G	N	N	G	G	R
AX-95660313	G/A	1A	354935047	+	NA	NA	NA	NA	NA	NA	G	G	G	A	R	G	G	G	A	G	G	G	G	G	G	A	G	G	G	G	G	A	G	G	G	G	G	G	A	G	G	G	G	G	G	G	G	G	A
AX-95660621	G/A	1A	465131825	+	NA	NA	NA	NA	NA	NA	A	G	G	G	R	A	A	G	A	G	G	G	G	G	A	G	G	A	G	G	A	G	G	G	A	A	G	G	G	G	G	G	G	G	R	G	G	A	G
AX-95681746	C/A	1A	20889676	+	NA	NA	NA	NA	NA	NA	C	N	A	M	C	C	C	C	N	N	A	A	C	C	C	C	N	C	C	C	N	C	M	M	C	N	N	C	N	C	C	N	M	C	N	N	M	C	M
AX-95683952	A/G	1A	540051775	+	NA	NA	NA	NA	NA	NA	A	A	G	G	R	A	A	A	G	G	G	G	A	G	A	A	A	A	A	A	G	A	A	A	A	A	G	R	A	A	A	A	G	A	A	A	G	A	A
AX-95684821	A/G	1A	12157352	+	NA	NA	NA	NA	NA	NA	A	A	A	A	A	A	A	A	A	A	A	A	G	A	A	A	A	A	A	A	A	A	A	G	A	A	A	G	A	A	G	G	A	A	A	A	A	A	A
AX-94381509	A/G	1B	263312815	+	NA	NA	NA	NA	NA	NA	A	A	R	R	R	A	A	A	R	A	N	A	R	R	R	A	A	R	R	A	A	A	A	A	A	R	A	A	R	R	R	R	A	R	N	R	A	A	A
AX-94381968	C/T	1B	14510662	+	NA	NA	NA	NA	NA	NA	C	Y	Y	T	Y	C	C	Y	C	C	C	Y	C	C	Y	C	Y	C	C	Y	C	C	Y	T	Y	C	Y	Y	C	Y	C	Y	Y	Y	Y	C	C	C	T
AX-94382922	T/C	1B	652576111	+	NA	NA	NA	NA	NA	NA	Y	T	N	C	T	T	Y	T	N	T	T	N	T	C	T	C	C	T	T	N	T	N	T	T	T	T	C	T	N	C	N	T	T	T	T	T	T	Y	T
AX-94383116	G/C	1B	668245025	+	NA	NA	NA	NA	NA	NA	G	G	G	G	G	G	G	G	G	S	C	G	G	G	G	G	G	G	G	S	G	G	G	G	G	G	G	C	S	G	G	G	G	G	G	G	C	G	G
AX-94383294	G/A	1B	213588704	+	NA	NA	NA	NA	NA	NA	G	A	A	G	A	G	G	A	G	G	G	A	G	G	A	G	A	G	G	A	G	G	A	G	A	G	A	A	G	A	G	A	A	G	A	G	G	G	G
AX-94384089	C/A	1B	671999037	+	NA	NA	NA	NA	NA	NA	M	N	C	N	C	C	C	C	N	C	C	M	N	N	C	C	C	C	C	C	N	C	N	C	C	C	C	M	C	C	C	M	C	C	C	C	C	C	N
AX-94384779	T/C	1B	487425768	+	NA	NA	NA	NA	NA	NA	C	T	T	T	T	T	T	T	T	T	T	T	T	T	T	T	T	T	T	T	T	C	T	C	T	T	T	T	T	T	T	T	T	C	N	C	T	C	N
AX-94385888	G/A	1B	660529537	+	NA	NA	NA	NA	NA	NA	R	N	N	A	R	R	R	R	R	A	A	R	N	G	R	R	R	N	R	G	N	R	R	G	N	R	N	G	R	R	A	N	R	G	G	R	G	N	R
AX-94385896	T/C	1B	606635448	+	NA	NA	NA	NA	NA	NA	T	T	T	T	T	C	T	T	T	T	C	T	T	T	T	T	T	T	T	T	T	T	T	T	T	T	C	T	T	T	T	T	T	T	T	T	C	T	T
AX-94387787	G/A	1B	2305464	+	NA	NA	NA	NA	NA	NA	G	G	G	A	G	R	G	G	A	A	G	G	A	A	G	G	G	G	A	G	A	G	G	G	G	G	G	G	G	G	A	G	G	A	R	A	G	G	R
AX-94387938	T/C	1B	342647895	+	NA	NA	NA	NA	NA	NA	C	T	T	C	T	T	T	T	T	T	T	T	T	T	T	C	T	C	T	T	T	T	T	T	T	T	T	T	T	T	T	T	T	C	T	T	T	T	T
AX-94389216	C/T	1B	93913270	+	NA	NA	NA	NA	NA	NA	Y	C	C	T	C	Y	Y	C	Y	Y	N	C	Y	Y	C	Y	C	Y	Y	C	Y	Y	C	Y	C	Y	C	C	Y	C	Y	C	C	Y	C	Y	Y	Y	N
AX-94390406	A/C	1B	430168603	+	NA	NA	NA	NA	NA	NA	C	A	A	C	A	A	A	A	A	A	C	A	C	A	A	C	A	A	A	A	A	C	A	C	A	A	A	A	A	N	A	A	A	C	A	A	C	M	C
AX-94390497	A/G	1B	457383836	+	NA	NA	NA	NA	NA	NA	R	A	A	A	A	A	A	A	A	A	R	A	R	A	A	A	A	A	A	A	A	R	A	R	A	A	A	A	A	A	A	A	A	R	A	R	R	R	R
AX-94392749	A/G	1B	511211794	+	NA	NA	NA	NA	NA	NA	A	A	A	N	A	A	A	A	R	N	G	A	A	A	A	G	A	A	A	A	A	N	A	N	N	N	N	A	A	A	A	N	R	G	N	A	N	A	R
AX-94393003	T/C	1B	99755031	+	NA	NA	NA	NA	NA	NA	T	Y	C	N	Y	T	T	Y	T	T	Y	Y	T	T	Y	T	Y	T	C	Y	T	T	Y	T	Y	T	Y	Y	T	Y	T	Y	Y	T	N	T	T	T	T
AX-94393243	G/T	1B	461312194	+	NA	NA	NA	NA	NA	NA	G	G	G	K	N	G	K	G	K	K	K	G	G	K	K	G	G	K	K	G	K	G	G	G	G	K	G	G	K	G	G	G	G	G	G	G	K	G	K
AX-94394279	A/C	1B	173597259	+	NA	NA	NA	NA	NA	NA	A	C	C	A	C	A	A	C	A	A	A	C	A	A	C	A	C	A	A	C	A	A	C	A	C	A	C	C	A	C	A	C	C	A	N	A	A	A	N
AX-94395297	G/A	1B	10111565	+	NA	NA	NA	NA	NA	NA	G	A	A	G	A	A	A	A	G	A	G	A	A	A	A	G	A	N	R	A	A	G	A	G	A	G	A	A	G	A	A	A	A	G	R	A	N	G	G
AX-94395353	A/C	1B	549456879	+	NA	NA	NA	NA	NA	NA	A	C	C	C	A	A	A	C	A	A	C	C	C	A	A	C	A	A	A	A	A	A	C	A	C	A	C	C	A	C	A	C	C	A	M	A	C	A	A
AX-94395727	G/A	1B	629486741	+	NA	NA	NA	NA	NA	NA	G	A	G	G	G	G	G	A	G	G	A	R	A	G	A	A	A	G	G	N	G	G	G	R	A	G	N	N	A	A	G	G	A	G	R	G	N	G	N
AX-94395869	T/C	1B	142298358	+	NA	NA	NA	NA	NA	NA	T	C	C	T	C	T	T	C	T	T	T	C	T	T	C	T	C	T	T	C	T	T	C	T	C	T	C	C	T	C	T	C	C	T	Y	T	T	T	T
AX-94395875	A/T	1B	656845871	+	NA	NA	NA	NA	NA	NA	W	W	A	A	A	A	W	W	A	T	T	W	W	T	A	A	A	W	W	T	A	A	W	A	A	A	T	T	A	A	A	A	A	T	W	W	A	A	N
AX-94395993	T/G	1B	150663609	+	NA	NA	NA	NA	NA	NA	T	G	G	T	G	T	T	G	T	T	T	G	T	T	G	T	G	T	T	G	T	T	G	T	G	T	G	G	T	G	T	G	G	T	G	T	T	T	T
AX-94396046	T/C	1B	90430830	+	NA	NA	NA	NA	NA	NA	Y	N	T	Y	T	T	T	T	Y	T	Y	T	T	T	T	Y	Y	Y	Y	Y	T	Y	N	T	T	Y	Y	N	Y	N	T	N	T	T	T	Y	T	Y	N
AX-94396544	A/G	1B	424177426	+	NA	NA	NA	NA	NA	NA	G	A	A	G	A	A	A	A	A	A	G	A	G	A	A	G	A	R	A	A	A	G	A	G	A	A	A	A	A	A	A	A	A	G	A	A	G	A	G
AX-94396554	C/T	1B	400311056	+	NA	NA	NA	NA	NA	NA	C	C	C	T	N	C	C	C	C	C	T	C	C	C	C	T	C	C	C	T	C	T	C	C	C	C	C	C	T	C	T	C	C	C	N	C	T	C	Y
AX-94396864	C/T	1B	190883111	+	NA	NA	NA	NA	NA	NA	C	Y	Y	C	Y	C	C	Y	C	C	C	N	C	C	Y	C	Y	C	C	Y	C	C	Y	C	Y	C	Y	Y	C	Y	C	Y	Y	C	C	C	C	C	C
AX-94397604	A/T	1B	675375769	+	NA	NA	NA	NA	NA	NA	A	W	A	A	W	A	N	W	W	W	A	W	W	W	W	W	W	A	W	W	W	A	W	A	W	A	W	W	W	W	W	W	W	W	W	W	A	W	W
AX-94398121	T/G	1B	416821398	+	NA	NA	NA	NA	NA	NA	G	T	T	T	T	T	T	T	T	T	G	T	G	T	T	T	T	G	T	T	T	G	T	G	T	T	T	T	T	T	T	T	T	G	K	T	G	T	G
AX-94398990	C/T	1B	548896060	+	NA	NA	NA	NA	NA	NA	Y	C	N	C	Y	N	C	C	C	N	N	C	N	Y	C	T	N	Y	C	N	N	Y	C	Y	N	Y	C	Y	Y	N	C	Y	C	C	N	T	Y	T	N
AX-94400468	A/G	1B	681253300	+	NA	NA	NA	NA	NA	NA	G	A	A	A	A	G	G	A	N	G	A	R	A	G	A	G	A	G	G	G	A	G	A	G	G	N	G	A	A	A	A	A	A	A	A	A	A	A	G
AX-94400616	G/A	1B	656680009	+	NA	NA	NA	NA	NA	NA	G	G	G	G	G	G	G	G	G	A	A	G	G	A	G	G	N	G	G	A	G	G	N	G	G	G	N	A	G	G	G	G	N	A	R	G	G	G	G
AX-94400716	T/A	1B	30730623	+	NA	NA	NA	NA	NA	NA	A	N	W	A	W	T	T	W	T	T	A	N	A	T	W	T	W	N	A	W	T	T	W	T	W	T	N	W	T	W	T	W	W	T	T	T	N	T	T
AX-94400901	A/G	1B	13044139	+	NA	NA	NA	NA	NA	NA	R	R	R	R	R	A	A	R	R	R	R	R	A	A	R	R	R	R	A	R	A	R	R	R	R	G	R	R	R	R	A	R	R	R	R	R	R	G	R
AX-94401058	G/C	1B	637623124	+	NA	NA	NA	NA	NA	NA	C	C	C	C	G	G	G	C	C	C	C	C	C	G	C	G	C	C	G	G	G	C	G	C	C	C	C	S	C	C	G	G	C	G	N	C	C	G	C
AX-94402431	T/G	1B	594138426	+	NA	NA	NA	NA	NA	NA	G	G	G	G	T	T	G	G	G	G	T	G	T	T	T	T	T	G	T	T	T	G	T	G	G	G	T	T	G	G	T	T	G	T	T	G	T	G	N
AX-94403365	G/A	1B	228177847	+	NA	NA	NA	NA	NA	NA	G	A	A	G	A	G	G	A	G	G	G	A	G	G	A	G	A	G	G	A	G	G	A	G	A	G	A	A	G	A	G	A	A	G	A	G	G	G	G
AX-94403383	A/G	1B	492864656	+	NA	NA	NA	NA	NA	NA	A	G	G	G	A	R	A	G	N	R	G	N	A	R	R	A	N	A	N	N	A	G	G	G	G	N	G	G	A	G	A	N	G	G	G	A	G	R	R
AX-94403620	T/C	1B	28561200	+	NA	NA	NA	NA	NA	NA	T	Y	Y	T	Y	T	T	Y	T	T	T	Y	T	T	Y	T	Y	T	T	Y	T	T	Y	T	Y	T	Y	Y	T	Y	T	Y	Y	T	Y	T	T	T	T
AX-94403953	G/A	1B	666916645	+	NA	NA	NA	NA	NA	NA	G	G	G	R	R	G	G	G	A	G	A	G	G	A	G	G	G	G	A	A	A	G	G	G	A	G	A	G	G	G	A	G	G	G	G	G	N	G	G
AX-94404757	A/C	1B	419204270	+	NA	NA	NA	NA	NA	NA	C	A	A	A	A	A	A	A	A	A	C	A	C	A	A	A	A	C	A	A	A	C	A	C	A	A	A	A	A	A	A	A	A	A	A	A	C	A	C
AX-94404955	C/G	1B	433640427	+	NA	NA	NA	NA	NA	NA	C	C	G	G	S	C	C	C	C	C	G	C	C	C	C	G	C	C	G	C	C	G	N	G	C	C	G	G	C	C	G	C	C	C	C	C	G	C	S
AX-94405692	T/C	1B	383796410	+	NA	NA	NA	NA	NA	NA	T	T	T	C	Y	T	T	T	N	T	C	T	C	T	T	C	T	T	T	T	T	C	T	T	T	T	T	T	C	T	T	T	T	T	T	T	C	T	C
AX-94405888	A/G	1B	588503907	+	NA	NA	NA	NA	NA	NA	A	A	A	A	R	R	R	A	A	A	R	A	A	A	R	R	R	A	R	R	R	A	R	A	A	A	R	A	A	A	A	R	A	R	R	A	N	A	A
AX-94406432	C/T	1B	55968472	+	NA	NA	NA	NA	NA	NA	C	T	T	N	T	C	C	T	C	C	C	T	C	C	T	N	T	C	C	T	C	C	T	C	T	C	T	T	C	T	C	T	T	C	Y	C	C	C	C
AX-94407122	T/G	1B	557943784	+	NA	NA	NA	NA	NA	NA	G	T	T	T	T	T	T	T	T	T	G	T	G	T	T	T	T	T	T	T	T	T	T	G	T	T	T	T	T	T	T	T	T	T	T	G	G	G	G
AX-94407487	G/C	1B	449708021	+	NA	NA	NA	NA	NA	NA	N	S	S	G	G	G	G	S	G	G	S	N	S	G	S	S	G	G	G	G	S	S	S	S	S	G	S	S	G	S	N	S	S	G	S	G	S	G	S
AX-94407622	C/T	1B	230949109	+	NA	NA	NA	NA	NA	NA	C	T	T	C	T	C	C	T	N	N	C	T	C	C	T	C	T	C	C	T	C	C	T	C	T	C	T	T	C	T	C	T	T	C	T	N	C	N	Y
AX-94408295	C/T	1B	520926041	+	NA	NA	NA	NA	NA	NA	Y	C	C	N	N	N	Y	C	T	Y	C	C	C	T	T	C	T	T	N	Y	N	T	C	T	C	T	C	C	T	C	Y	C	C	C	C	T	C	N	Y
AX-94408391	C/T	1B	406042999	+	NA	NA	NA	NA	NA	NA	T	C	C	C	C	C	C	C	C	C	T	C	C	C	C	C	C	T	C	C	C	T	C	T	C	C	C	C	C	C	C	C	C	T	N	C	C	C	Y
AX-94408453	G/A	1B	588627995	+	NA	NA	NA	NA	NA	NA	G	G	G	G	A	A	A	G	G	G	A	G	G	A	A	A	A	G	A	A	A	G	A	G	G	G	A	R	G	G	A	A	G	A	A	G	A	G	G
AX-94408914	A/G	1B	59597817	+	NA	NA	NA	NA	NA	NA	A	A	A	G	A	N	A	A	A	A	G	A	A	A	A	G	A	A	G	A	A	G	A	G	A	A	A	A	A	A	A	A	A	G	R	A	G	A	R
AX-94409545	A/C	1B	1827091	+	NA	NA	NA	NA	NA	NA	M	A	A	N	A	A	A	A	C	M	N	A	C	N	A	M	A	M	N	A	M	M	A	C	A	M	A	A	M	A	C	N	A	M	M	C	N	M	M
AX-94411508	G/T	1B	405182126	+	NA	NA	NA	NA	NA	NA	G	G	G	T	K	G	G	G	G	G	T	G	G	G	G	T	G	G	G	T	G	T	G	G	G	G	G	G	T	G	T	G	G	G	G	G	N	G	N
AX-94413240	G/C	1B	636753169	+	NA	NA	NA	NA	NA	NA	G	G	G	G	C	C	C	G	G	G	G	G	G	C	S	C	G	G	C	C	C	G	S	G	G	G	G	S	G	G	C	G	G	C	S	G	G	C	S
AX-94413573	G/A	1B	674821547	+	NA	NA	NA	NA	NA	NA	G	R	G	G	R	G	G	R	R	A	A	R	R	A	R	A	R	N	A	R	R	G	R	A	A	G	A	R	R	N	R	R	R	R	R	R	A	R	A
AX-94414200	C/T	1B	666925091	+	NA	NA	NA	NA	NA	NA	C	C	C	N	N	C	C	C	T	C	T	T	T	T	C	C	C	C	T	N	T	C	C	C	T	C	T	T	C	C	T	C	C	C	C	C	Y	C	C
AX-94414248	C/G	1B	681719816	+	NA	NA	NA	NA	NA	NA	S	C	S	S	C	S	S	C	C	C	S	C	C	C	C	C	C	C	C	C	C	S	C	S	C	S	C	C	C	C	C	C	C	C	C	C	S	C	C
AX-94416141	G/A	1B	129176684	+	NA	NA	NA	NA	NA	NA	G	R	R	G	R	G	R	R	R	R	G	R	G	R	R	G	R	G	G	R	G	R	R	G	R	R	R	R	R	R	G	R	R	G	R	R	G	R	N
AX-94416333	A/C	1B	676189900	+	NA	NA	NA	NA	NA	NA	C	N	C	C	N	C	C	A	A	A	C	N	A	A	A	A	A	N	A	A	A	C	A	C	A	C	N	A	A	A	N	A	A	A	A	A	C	A	A
AX-94416856	T/G	1B	22376759	+	NA	NA	NA	NA	NA	NA	T	G	G	G	G	T	T	G	T	G	T	G	T	T	G	T	G	T	G	G	T	T	G	T	G	G	G	G	T	G	T	G	G	T	T	K	T	G	T
AX-94417290	G/A	1B	580538062	+	NA	NA	NA	NA	NA	NA	G	G	G	G	G	G	G	G	G	G	G	G	G	G	G	A	G	G	G	G	R	G	G	G	G	G	G	G	G	N	G	G	G	G	R	G	G	G	G
AX-94417303	T/A	1B	662154381	+	NA	NA	NA	NA	NA	NA	T	T	T	T	T	T	T	T	T	A	T	T	T	A	T	T	T	A	T	T	T	T	T	A	A	T	A	A	T	T	A	T	T	T	T	T	T	T	T
AX-94417718	T/A	1B	613233104	+	NA	NA	NA	NA	NA	NA	T	T	T	A	W	W	T	T	T	T	A	A	A	A	A	T	A	T	T	T	A	T	A	T	T	T	A	W	T	A	T	W	A	T	N	T	A	T	T
AX-94418050	C/T	1B	200644893	+	NA	NA	NA	NA	NA	NA	Y	C	C	Y	C	Y	Y	C	Y	Y	Y	C	Y	Y	C	Y	C	Y	Y	C	Y	Y	C	Y	C	Y	C	C	Y	C	Y	C	C	Y	C	Y	Y	Y	Y
AX-94418059	C/G	1B	183479672	+	NA	NA	NA	NA	NA	NA	S	C	C	S	C	S	S	C	S	S	S	C	S	S	C	S	C	S	S	C	S	S	C	S	C	S	C	C	S	C	S	C	C	S	S	S	S	S	S
AX-94418668	T/C	1B	664769515	+	NA	NA	NA	NA	NA	NA	T	T	T	Y	T	T	T	T	C	T	T	T	T	T	T	T	T	T	T	C	T	T	T	T	T	T	T	C	T	T	T	T	T	T	T	T	C	T	T
AX-94418944	A/G	1B	687090033	+	NA	NA	NA	NA	NA	NA	N	R	R	N	R	A	A	R	R	N	A	R	R	R	R	R	R	R	R	R	N	A	R	A	N	A	N	R	R	R	R	N	R	R	N	R	A	N	N
AX-94419426	G/A	1B	677254971	+	NA	NA	NA	NA	NA	NA	R	G	G	G	R	G	G	G	G	R	G	N	G	G	G	R	G	N	G	G	R	R	R	G	G	G	G	G	R	R	G	G	G	G	N	G	G	G	G
AX-94420543	T/C	1B	123980999	+	NA	NA	NA	NA	NA	NA	Y	T	T	C	T	Y	T	T	N	N	C	T	Y	N	T	Y	T	Y	Y	Y	Y	N	N	Y	T	N	T	N	Y	Y	Y	T	T	Y	T	T	Y	N	Y
AX-94420760	C/T	1B	183479589	+	NA	NA	NA	NA	NA	NA	C	T	T	C	T	C	C	T	N	C	C	N	C	C	T	C	T	C	C	T	C	C	T	C	T	C	T	T	C	T	C	T	T	C	Y	C	C	C	N
AX-94420814	G/A	1B	470884147	+	NA	NA	NA	NA	NA	NA	G	G	R	G	A	N	A	A	G	G	A	A	A	R	G	G	A	G	R	G	A	G	G	G	A	A	G	G	N	A	G	G	A	R	N	G	A	G	G
AX-94422286	G/A	1B	488465166	+	NA	NA	NA	NA	NA	NA	G	G	G	G	G	A	G	G	G	G	G	G	G	G	G	G	A	G	G	G	G	G	G	G	G	G	G	G	G	G	A	G	G	G	G	G	G	G	G
AX-94422821	T/C	1B	98920762	+	NA	NA	NA	NA	NA	NA	T	C	C	T	C	T	T	C	T	T	T	C	T	T	C	T	C	T	T	C	T	T	C	T	C	T	C	C	T	C	T	C	C	T	Y	T	T	T	T
AX-94423495	G/A	1B	119046953	+	NA	NA	NA	NA	NA	NA	G	A	A	G	A	G	G	A	G	G	G	A	G	G	A	G	A	G	G	A	G	G	A	G	A	G	A	A	G	A	G	A	A	G	N	G	G	G	G
AX-94425009	A/G	1B	41091786	+	NA	NA	NA	NA	NA	NA	G	N	G	A	G	A	A	G	G	G	A	G	G	A	G	A	G	G	A	N	G	G	G	G	G	G	G	G	G	N	A	N	G	G	G	A	A	G	A
AX-94425211	G/A	1B	424077169	+	NA	NA	NA	NA	NA	NA	R	G	G	R	G	G	G	G	G	G	R	G	R	G	G	R	G	R	G	G	G	R	G	R	G	G	G	G	G	G	G	G	G	R	G	G	R	G	N
AX-94425292	A/T	1B	641632546	+	NA	NA	NA	NA	NA	NA	T	T	T	A	A	A	A	T	A	T	A	T	A	A	T	A	T	T	A	T	A	T	T	T	T	T	A	A	T	T	A	T	T	A	T	A	A	A	T
AX-94426392	A/G	1B	571193173	+	NA	NA	NA	NA	NA	NA	R	A	R	R	A	A	R	A	A	R	A	A	A	A	A	R	A	R	A	A	A	R	A	R	A	R	R	A	R	A	A	A	A	A	A	R	A	R	R
AX-94426987	C/T	1B	29268054	+	NA	NA	NA	NA	NA	NA	Y	T	T	N	T	C	Y	T	N	N	N	T	N	C	T	N	T	C	N	T	N	C	T	Y	T	C	T	T	Y	T	N	T	T	Y	T	C	C	Y	T
AX-94428546	T/C	1B	585240391	+	NA	NA	NA	NA	NA	NA	T	C	T	T	N	T	T	C	T	T	T	C	T	T	T	T	T	T	T	T	T	T	T	T	N	T	T	Y	T	C	T	T	C	T	N	T	T	T	T
AX-94428697	C/T	1B	113516222	+	NA	NA	NA	NA	NA	NA	C	T	T	C	T	C	C	T	C	C	C	T	C	C	T	C	T	C	C	T	C	C	T	C	T	C	T	T	C	T	C	T	T	C	Y	C	C	C	C
AX-94429480	T/A	1B	548968777	+	NA	NA	NA	NA	NA	NA	T	W	T	W	W	W	W	T	T	T	N	T	W	W	W	T	N	T	W	W	W	T	T	T	T	T	T	T	T	T	W	T	T	W	T	T	N	T	T
AX-94430026	C/T	1B	640157785	+	NA	NA	NA	NA	NA	NA	T	C	T	T	C	C	C	C	C	T	T	C	C	C	C	C	C	T	C	T	C	T	C	C	C	T	C	C	C	C	C	C	C	C	C	C	C	C	C
AX-94431524	A/G	1B	90699547	+	NA	NA	NA	NA	NA	NA	A	R	R	A	R	A	A	R	A	A	A	R	R	A	R	A	R	A	A	R	A	A	R	A	R	A	R	R	A	R	A	R	R	A	R	A	R	A	A
AX-94432711	A/T	1B	304177689	+	NA	NA	NA	NA	NA	NA	T	A	A	T	A	A	A	A	A	A	T	A	T	A	A	A	A	W	A	A	A	A	A	T	A	A	A	A	A	A	A	A	A	T	A	A	T	A	T
AX-94433579	A/C	1B	461897148	+	NA	NA	NA	NA	NA	NA	C	A	A	M	M	M	C	A	C	M	M	A	M	M	C	A	A	M	C	M	C	M	A	M	A	C	M	A	M	A	M	M	A	M	N	M	M	M	A
AX-94433728	T/C	1B	630831750	+	NA	NA	NA	NA	NA	NA	Y	T	T	T	Y	Y	Y	T	Y	T	Y	T	T	Y	T	T	T	Y	Y	T	Y	T	Y	T	T	T	T	T	T	T	Y	Y	T	Y	N	T	T	Y	T
AX-94434557	T/C	1B	621270390	+	NA	NA	NA	NA	NA	NA	C	C	C	C	T	T	T	C	C	T	T	C	C	T	C	C	T	T	T	C	T	T	T	C	C	T	T	C	C	C	T	T	C	T	N	C	T	T	C
AX-94435276	G/A	1B	677256847	+	NA	NA	NA	NA	NA	NA	R	G	R	R	N	R	R	G	G	G	R	G	G	G	G	G	G	G	G	G	N	A	N	R	G	R	G	G	N	N	G	G	G	G	G	G	R	G	G
AX-94436229	C/T	1B	198638282	+	NA	NA	NA	NA	NA	NA	C	T	T	C	T	C	C	T	C	C	C	T	C	C	T	C	T	C	C	T	C	C	T	C	T	C	T	T	C	T	C	T	T	C	Y	C	C	C	C
AX-94436448	T/C	1B	326782345	+	NA	NA	NA	NA	NA	NA	Y	Y	Y	Y	Y	Y	Y	Y	Y	Y	Y	Y	Y	N	Y	N	Y	N	Y	Y	Y	Y	T	T	Y	Y	Y	Y	Y	Y	Y	Y	N	N	Y	Y	N	Y	N
AX-94436549	C/T	1B	155718546	+	NA	NA	NA	NA	NA	NA	C	T	C	T	T	C	C	T	T	C	C	T	C	T	T	T	C	C	C	T	C	C	T	C	T	C	T	C	C	T	T	T	T	C	T	C	C	C	T
AX-94437408	G/C	1B	109728387	+	NA	NA	NA	NA	NA	NA	G	S	S	G	S	G	G	S	G	G	G	S	S	G	S	G	S	G	G	S	G	G	S	G	S	G	S	S	G	S	G	S	S	G	S	G	N	G	N
AX-94439880	T/C	1B	492787470	+	NA	NA	NA	NA	NA	NA	T	C	C	C	T	T	T	C	T	T	C	C	T	T	T	T	T	T	T	T	T	T	C	T	C	T	C	C	T	C	T	C	C	C	C	T	C	T	T
AX-94440387	G/T	1B	308381275	+	NA	NA	NA	NA	NA	NA	K	G	G	T	G	G	G	G	G	G	T	G	T	G	G	G	G	T	G	G	G	G	G	G	G	G	G	G	G	G	G	G	G	T	G	G	T	G	G
AX-94441727	C/T	1B	25617465	+	NA	NA	NA	NA	NA	NA	T	Y	Y	T	Y	N	T	Y	T	Y	T	Y	T	T	Y	T	Y	Y	T	Y	C	C	Y	T	Y	Y	Y	Y	C	Y	T	Y	Y	C	C	Y	T	Y	T
AX-94441767	T/C	1B	148898258	+	NA	NA	NA	NA	NA	NA	T	C	C	T	C	T	T	C	T	T	T	C	T	T	C	T	C	T	T	C	T	T	C	T	C	T	C	C	T	C	T	C	C	T	C	T	T	T	T
AX-94442698	T/C	1B	457863985	+	NA	NA	NA	NA	NA	NA	C	T	T	C	Y	T	N	T	C	C	C	T	T	C	C	T	T	C	C	T	C	T	T	T	T	C	T	T	C	T	T	T	T	T	T	C	C	C	T
AX-94442756	A/G	1B	509901039	+	NA	NA	NA	NA	NA	NA	A	A	A	A	A	A	A	A	A	A	G	A	A	A	A	A	A	A	A	A	A	A	A	A	A	A	A	A	A	A	A	A	A	G	A	A	G	A	A
AX-94443802	C/A	1B	339906359	+	NA	NA	NA	NA	NA	NA	C	M	M	M	M	M	M	M	M	M	M	M	M	M	M	M	M	C	M	M	M	M	M	A	M	M	M	M	M	M	M	M	M	C	M	M	M	M	A
AX-94445103	G/A	1B	122352191	+	NA	NA	NA	NA	NA	NA	G	A	A	G	A	G	G	A	G	G	G	A	G	G	A	G	A	G	G	A	G	G	A	G	A	G	A	A	G	A	G	A	A	G	A	G	G	G	R
AX-94446430	T/G	1B	688380969	+	NA	NA	NA	NA	NA	NA	G	K	G	N	N	G	G	G	G	T	G	N	G	G	N	T	G	N	N	G	T	G	K	K	N	T	N	T	T	N	K	K	N	T	N	N	N	K	K
AX-94448081	A/G	1B	10081584	+	NA	NA	NA	NA	NA	NA	R	R	R	A	G	A	A	G	R	A	A	N	N	A	A	A	G	A	A	R	R	R	R	A	R	A	R	R	A	R	A	G	R	A	A	R	A	A	A
AX-94448779	C/T	1B	24152026	+	NA	NA	NA	NA	NA	NA	Y	T	T	C	T	C	C	T	C	C	C	T	Y	C	T	C	T	C	C	T	C	C	T	Y	T	Y	T	T	C	T	Y	T	T	C	T	C	C	Y	C
AX-94449276	T/C	1B	585679737	+	NA	NA	NA	NA	NA	NA	T	T	T	T	T	C	T	T	T	T	T	T	T	C	T	C	T	T	T	T	T	T	T	T	T	T	C	T	T	T	C	T	T	T	T	T	C	T	T
AX-94450444	G/C	1B	508708507	+	NA	NA	NA	NA	NA	NA	G	S	G	S	G	G	G	S	G	S	G	S	S	S	G	S	S	S	S	G	G	G	G	S	G	G	G	N	S	S	S	S	N	S	N	S	G	G	S
AX-94450612	A/G	1B	193626129	+	NA	NA	NA	NA	NA	NA	A	G	G	A	G	A	A	G	A	A	A	G	A	A	G	A	G	A	A	G	N	A	G	A	G	A	G	G	A	G	A	G	G	A	N	A	A	N	A
AX-94450648	G/A	1B	664302471	+	NA	NA	NA	NA	NA	NA	G	G	G	R	G	G	G	G	A	G	G	G	G	G	G	G	G	G	G	A	G	G	G	G	G	G	G	A	G	G	G	G	G	G	G	G	A	G	G
AX-94452600	A/G	1B	9494437	+	NA	NA	NA	NA	NA	NA	A	R	R	A	R	A	A	R	A	A	A	R	A	A	R	A	R	A	A	R	A	A	R	A	R	A	R	R	A	R	A	R	R	A	R	A	A	A	A
AX-94453771	T/C	1B	156811480	+	NA	NA	NA	NA	NA	NA	T	C	C	T	C	T	T	C	T	T	T	C	T	T	C	T	C	T	T	C	T	T	C	T	C	T	C	C	T	C	T	C	C	T	Y	T	T	T	T
AX-94454695	G/T	1B	172421545	+	NA	NA	NA	NA	NA	NA	G	T	T	G	T	G	G	T	G	G	N	T	G	G	T	G	T	G	G	T	G	G	T	G	T	G	T	T	G	T	G	T	T	G	T	G	G	G	G
AX-94455854	G/C	1B	661496655	+	NA	NA	NA	NA	NA	NA	G	G	G	C	G	G	G	G	G	G	C	G	G	G	G	G	G	S	G	C	G	G	G	G	G	G	G	N	G	G	G	G	G	G	G	G	C	G	G
AX-94456095	C/T	1B	421094247	+	NA	NA	NA	NA	NA	NA	T	C	C	T	C	C	C	C	C	C	T	C	T	C	C	T	C	T	C	C	C	T	C	N	C	C	C	C	C	C	C	C	C	T	N	C	T	C	T
AX-94457069	A/G	1B	206429415	+	NA	NA	NA	NA	NA	NA	A	G	G	A	G	A	A	N	A	A	A	G	A	A	G	A	G	A	A	G	A	A	N	A	G	A	G	G	A	G	A	G	G	A	R	A	A	A	A
AX-94457486	A/T	1B	380887310	+	NA	NA	NA	NA	NA	NA	W	A	A	W	A	A	A	A	A	A	W	A	W	A	A	W	N	W	A	A	A	A	A	W	A	A	A	A	A	A	A	A	A	W	N	A	W	A	N
AX-94459285	A/G	1B	629486950	+	NA	NA	NA	NA	NA	NA	A	A	A	A	A	A	A	A	A	A	G	A	A	A	A	G	A	A	A	G	A	A	A	A	A	A	G	A	A	A	A	A	A	A	A	A	G	A	R
AX-94459385	T/A	1B	689851464	+	NA	NA	NA	NA	NA	NA	T	W	T	T	W	T	T	W	W	W	T	W	W	W	W	W	W	W	W	W	W	A	W	T	W	T	W	W	W	W	W	W	W	W	W	W	T	W	A
AX-94459834	G/C	1B	198549885	+	NA	NA	NA	NA	NA	NA	G	C	C	G	C	G	G	C	G	G	G	N	G	G	C	G	C	G	G	C	G	G	C	G	S	G	S	C	G	N	G	C	C	G	S	G	G	G	G
AX-94462077	G/T	1B	373143935	+	NA	NA	NA	NA	NA	NA	T	G	G	T	G	G	G	G	G	G	T	G	T	G	G	T	G	T	G	G	G	G	G	T	G	G	G	G	N	G	G	G	G	T	N	G	T	G	T
AX-94462594	G/A	1B	165816146	+	NA	NA	NA	NA	NA	NA	R	G	G	R	G	R	R	G	R	R	R	G	R	R	G	R	G	R	R	G	R	R	G	R	G	R	G	G	R	G	R	G	G	R	G	R	R	R	R
AX-94462630	G/C	1B	633136045	+	NA	NA	NA	NA	NA	NA	G	S	G	G	G	G	G	S	N	N	G	S	S	G	N	G	N	G	G	S	N	G	G	C	N	G	G	N	N	C	G	G	N	G	G	S	G	G	S
AX-94463015	G/T	1B	310189072	+	NA	NA	NA	NA	NA	NA	T	G	G	T	G	G	G	G	G	G	T	G	T	G	G	G	G	N	G	G	G	G	G	G	G	G	G	G	G	G	G	G	G	T	G	G	T	G	G
AX-94464122	C/A	1B	335973769	+	NA	NA	NA	NA	NA	NA	C	C	A	C	C	C	C	C	C	C	A	C	C	C	C	C	C	C	A	A	C	C	A	A	C	C	A	A	C	C	C	C	C	C	C	C	A	C	C
AX-94464561	C/A	1B	621636633	+	NA	NA	NA	NA	NA	NA	A	A	N	A	C	C	C	A	A	C	C	C	A	C	A	A	C	C	C	A	C	C	C	C	C	C	C	A	A	A	C	C	A	C	C	A	C	C	C
AX-94465615	C/T	1B	40878706	+	NA	NA	NA	NA	NA	NA	C	Y	Y	C	T	C	C	T	T	T	C	T	C	C	T	C	T	C	C	T	T	T	Y	T	T	T	N	T	T	N	C	T	N	T	N	C	C	T	N
AX-94465678	G/A	1B	577187103	+	NA	NA	NA	NA	NA	NA	G	A	G	G	G	G	A	A	G	G	G	A	G	G	G	G	G	G	G	G	G	G	G	A	A	G	G	R	G	A	G	G	A	G	N	G	G	G	A
AX-94465919	T/C	1B	1783213	+	NA	NA	NA	NA	NA	NA	Y	T	T	T	T	T	T	N	T	T	Y	T	T	T	T	Y	T	N	T	T	T	Y	N	Y	T	N	T	N	N	T	T	T	N	T	Y	T	Y	N	T
AX-94466051	G/A	1B	12828060	+	NA	NA	NA	NA	NA	NA	A	A	A	G	A	G	G	A	A	A	A	A	G	G	A	A	A	R	G	A	G	A	A	G	A	G	A	A	A	A	G	A	A	A	A	A	A	G	G
AX-94466262	G/T	1B	385162608	+	NA	NA	NA	NA	NA	NA	T	G	G	T	G	G	G	G	G	G	T	G	T	G	G	T	G	T	G	G	G	G	G	T	G	G	G	G	G	G	G	G	G	T	G	G	T	G	T
AX-94466295	A/G	1B	197428536	+	NA	NA	NA	NA	NA	NA	A	G	G	A	G	A	A	G	A	A	A	G	A	A	G	A	G	A	A	G	A	A	G	A	G	A	G	G	A	G	A	G	G	A	G	A	A	A	A
AX-94466509	T/C	1B	368543915	+	NA	NA	NA	NA	NA	NA	Y	T	T	Y	T	T	T	T	T	T	Y	T	Y	T	T	Y	T	Y	T	T	T	T	T	Y	T	T	T	T	T	T	T	T	T	Y	T	T	Y	T	Y
AX-94467172	T/G	1B	229542859	+	NA	NA	NA	NA	NA	NA	T	G	G	T	G	T	T	G	T	T	T	G	T	T	G	T	G	T	T	G	T	T	G	T	G	N	G	G	T	G	T	G	G	T	K	T	K	T	N
AX-94467830	G/A	1B	323618665	+	NA	NA	NA	NA	NA	NA	G	G	G	N	G	G	R	G	N	N	G	G	G	N	N	G	G	N	G	G	G	A	G	A	N	A	G	N	A	G	G	G	G	G	N	N	G	N	A
AX-94471091	C/A	1B	84963649	+	NA	NA	NA	NA	NA	NA	N	C	C	C	C	A	A	C	A	A	C	C	A	A	C	C	C	N	A	C	A	M	C	M	C	M	C	C	N	C	A	C	C	A	M	A	M	N	A
AX-94473624	G/T	1B	28824074	+	NA	NA	NA	NA	NA	NA	G	K	K	G	K	G	G	K	G	G	G	K	G	G	K	G	K	G	G	K	G	G	K	G	K	G	K	K	G	K	G	K	K	G	K	G	G	G	G
AX-94479105	C/G	1B	120993235	+	NA	NA	NA	NA	NA	NA	C	G	G	C	G	C	C	G	N	C	C	G	C	C	G	C	G	C	C	G	C	C	G	C	G	C	G	G	C	G	C	G	G	C	G	C	N	C	C
AX-94479190	C/A	1B	160486805	+	NA	NA	NA	NA	NA	NA	C	M	A	C	A	C	C	N	C	C	C	A	C	C	N	C	N	C	C	A	C	C	N	C	A	C	A	N	C	A	C	M	N	C	M	C	C	C	C
AX-94479851	T/C	1B	451570717	+	NA	NA	NA	NA	NA	NA	T	T	T	T	Y	C	T	T	T	T	T	T	T	T	T	T	C	T	T	C	T	T	T	T	T	T	T	T	T	T	C	T	T	C	N	T	T	T	T
AX-94480272	T/C	1B	658919242	+	NA	NA	NA	NA	NA	NA	T	T	T	T	T	T	T	T	T	Y	T	Y	T	Y	T	T	T	Y	T	Y	T	T	T	Y	T	T	Y	Y	T	T	Y	T	T	Y	T	T	Y	T	N
AX-94481264	T/C	1B	566838929	+	NA	NA	NA	NA	NA	NA	Y	Y	Y	Y	Y	Y	T	Y	Y	T	Y	Y	Y	Y	Y	T	Y	T	Y	Y	Y	T	Y	T	Y	T	T	Y	T	Y	Y	Y	Y	Y	Y	Y	Y	Y	T
AX-94481428	C/T	1B	3657869	+	NA	NA	NA	NA	NA	NA	Y	C	C	Y	Y	C	C	C	Y	C	Y	T	C	Y	C	Y	Y	Y	Y	Y	C	C	T	C	T	C	Y	C	C	T	C	C	C	C	C	Y	Y	C	Y
AX-94481490	A/C	1B	128580173	+	NA	NA	NA	NA	NA	NA	M	A	A	M	A	M	A	A	A	A	M	A	M	A	A	M	A	M	M	A	M	A	A	M	A	A	A	A	A	A	M	A	A	M	A	A	M	A	A
AX-94483811	G/T	1B	489133971	+	NA	NA	NA	NA	NA	NA	T	G	G	G	G	G	G	G	G	G	T	G	G	G	G	T	G	G	G	G	G	T	G	T	G	G	G	G	G	G	G	G	G	T	K	T	T	T	T
AX-94484223	T/G	1B	589074181	+	NA	NA	NA	NA	NA	NA	K	G	K	K	T	T	T	G	G	G	T	G	T	T	T	T	T	N	T	T	T	G	T	K	G	G	T	K	N	G	T	T	G	T	T	N	T	K	G
AX-94484295	A/G	1B	32776235	+	NA	NA	NA	NA	NA	NA	A	G	G	A	G	A	A	G	A	A	A	G	A	A	G	A	G	A	A	G	A	A	G	A	G	A	G	G	A	N	A	G	G	A	R	A	A	A	A
AX-94484552	G/A	1B	664302440	+	NA	NA	NA	NA	NA	NA	G	G	G	R	G	G	G	G	A	G	G	G	G	G	G	G	G	G	G	A	G	G	G	G	G	G	G	A	G	N	G	G	R	G	G	G	A	G	G
AX-94486477	T/G	1B	156687285	+	NA	NA	NA	NA	NA	NA	T	G	G	T	G	T	T	G	T	T	T	G	T	T	G	T	G	T	T	G	T	T	G	T	G	T	G	G	T	G	T	G	G	T	N	T	T	T	T
AX-94487937	T/C	1B	480841610	+	NA	NA	NA	NA	NA	NA	C	T	T	T	T	C	T	T	T	T	C	T	T	T	T	T	C	T	T	T	T	C	T	C	T	T	T	T	T	T	C	T	T	C	Y	C	C	C	C
AX-94488258	C/T	1B	584141802	+	NA	NA	NA	NA	NA	NA	Y	Y	Y	Y	Y	Y	Y	Y	Y	Y	Y	Y	Y	Y	Y	Y	Y	Y	Y	Y	Y	Y	Y	Y	Y	Y	Y	C	Y	Y	Y	Y	Y	Y	Y	Y	Y	Y	Y
AX-94488882	G/C	1B	606840370	+	NA	NA	NA	NA	NA	NA	S	S	S	S	S	G	S	S	S	S	G	C	C	C	S	S	S	S	S	S	C	S	S	S	S	S	G	S	S	C	S	S	C	S	S	S	G	S	S
AX-94488987	T/G	1B	688282642	+	NA	NA	NA	NA	NA	NA	G	T	G	G	T	G	G	T	T	T	G	T	T	T	T	T	T	T	T	T	T	G	T	G	T	G	T	T	T	T	T	T	T	T	T	T	G	T	T
AX-94489390	A/G	1B	662154406	+	NA	NA	NA	NA	NA	NA	A	A	A	A	A	A	A	A	A	R	G	A	A	N	A	A	A	A	A	G	A	A	N	R	R	A	R	N	A	A	R	A	A	A	A	A	G	A	R
AX-94490145	A/G	1B	113570262	+	NA	NA	NA	NA	NA	NA	N	R	A	A	N	A	N	N	A	N	A	R	N	A	N	G	R	A	G	R	G	A	A	A	N	A	R	R	A	A	A	N	R	A	R	G	A	A	R
AX-94491297	T/C	1B	184742221	+	NA	NA	NA	NA	NA	NA	T	N	Y	T	N	T	T	C	T	T	T	Y	T	T	N	T	Y	T	T	Y	T	T	Y	T	C	T	Y	Y	T	Y	T	N	Y	T	N	T	T	T	T
AX-94492031	T/C	1B	577178576	+	NA	NA	NA	NA	NA	NA	T	C	T	T	T	T	C	C	T	T	T	C	T	T	T	T	T	T	T	T	T	T	T	C	C	T	T	Y	T	C	T	T	C	T	Y	T	T	T	C
AX-94494615	G/A	1B	448141385	+	NA	NA	NA	NA	NA	NA	G	G	G	G	N	A	G	G	G	G	G	G	G	G	G	G	A	G	G	A	G	G	G	G	G	G	G	G	G	G	A	G	G	A	G	G	G	G	G
AX-94494631	A/C	1B	11633816	+	NA	NA	NA	NA	NA	NA	A	M	M	A	M	A	A	M	A	M	A	M	A	A	M	A	M	A	A	M	A	A	M	M	M	A	M	M	A	M	A	M	M	A	M	M	A	A	A
AX-94494732	A/C	1B	393076507	+	NA	NA	NA	NA	NA	NA	A	A	A	M	N	A	A	A	M	A	M	A	A	A	A	M	A	A	A	A	A	M	A	A	A	A	A	A	M	A	M	A	M	A	A	A	M	A	M
AX-94495092	G/A	1B	223799187	+	NA	NA	NA	NA	NA	NA	G	R	R	G	R	G	N	R	G	G	G	R	G	G	R	G	R	G	G	R	G	G	R	G	R	G	R	R	G	R	G	R	R	G	N	G	G	G	G
AX-94495721	C/A	1B	299385769	+	NA	NA	NA	NA	NA	NA	N	C	C	A	C	C	C	C	C	C	A	C	A	C	C	C	C	A	C	C	C	C	C	C	C	C	C	C	C	C	C	C	C	A	M	C	A	C	C
AX-94495814	C/T	1B	540847939	+	NA	NA	NA	NA	NA	NA	C	T	T	C	C	C	C	T	C	C	C	T	C	C	C	T	C	C	C	C	C	C	T	C	T	C	T	T	C	T	C	T	T	C	T	C	C	C	C
AX-94496018	G/A	1B	539932309	+	NA	NA	NA	NA	NA	NA	R	G	G	G	G	N	G	G	R	R	G	G	G	G	G	G	R	R	G	G	G	R	G	R	G	R	G	G	R	G	N	G	G	G	N	R	G	R	R
AX-94496113	A/G	1B	225447203	+	NA	NA	NA	NA	NA	NA	A	G	G	A	G	A	A	G	A	A	A	G	A	A	G	A	G	A	A	G	A	A	G	A	G	A	G	G	A	G	A	G	G	A	G	A	A	A	A
AX-94498356	C/T	1B	95339609	+	NA	NA	NA	NA	NA	NA	N	Y	Y	C	N	N	Y	Y	C	C	C	Y	N	C	Y	Y	C	Y	C	C	Y	Y	C	Y	Y	Y	C	Y	Y	C	Y	C	Y	C	N	C	C	Y	Y
AX-94498543	T/A	1B	686682558	+	NA	NA	NA	NA	NA	NA	W	T	W	W	T	W	W	T	T	T	W	T	T	T	T	T	T	T	T	T	T	W	T	W	T	W	T	T	T	T	T	T	T	T	T	T	W	T	T
AX-94498662	G/C	1B	69564865	+	NA	NA	NA	NA	NA	NA	G	G	G	S	G	S	N	G	S	S	S	C	G	S	G	S	G	S	S	G	S	S	N	G	G	S	G	N	S	G	N	G	N	S	G	N	S	G	S
AX-94498913	C/T	1B	674622552	+	NA	NA	NA	NA	NA	NA	C	T	C	C	T	C	C	T	Y	N	C	Y	T	T	T	T	T	T	T	T	T	C	N	C	T	C	T	Y	T	Y	T	N	Y	T	Y	N	N	T	N
AX-94499522	A/C	1B	57712528	+	NA	NA	NA	NA	NA	NA	A	C	C	A	C	A	A	C	A	A	A	C	A	A	C	A	C	A	A	C	A	A	C	A	C	A	C	C	A	C	A	C	C	A	M	A	A	A	A
AX-94499762	G/C	1B	450452334	+	NA	NA	NA	NA	NA	NA	G	G	G	C	G	G	C	G	C	C	G	G	G	C	G	G	G	C	C	G	G	G	G	G	G	C	G	G	C	G	G	G	G	G	G	S	G	N	G
AX-94500131	C/A	1B	192273332	+	NA	NA	NA	NA	NA	NA	C	A	A	C	A	C	C	A	C	C	C	A	C	C	A	C	A	C	C	A	C	C	N	C	A	C	A	A	C	A	C	A	A	C	N	C	C	C	M
AX-94500404	C/T	1B	553451210	+	NA	NA	NA	NA	NA	NA	C	T	C	T	C	T	C	T	C	T	C	T	C	C	T	C	T	N	T	C	C	C	T	C	T	C	T	C	T	T	T	Y	T	T	T	C	C	C	T
AX-94500529	T/C	1B	68084173	+	NA	NA	NA	NA	NA	NA	T	C	C	T	C	T	T	C	T	T	T	C	T	T	C	T	C	T	T	C	T	T	C	T	C	T	C	C	T	C	T	C	C	T	N	T	T	T	T
AX-94501371	G/C	1B	628514467	+	NA	NA	NA	NA	NA	NA	G	G	G	G	G	G	G	G	G	C	C	C	C	G	G	C	C	G	G	C	G	C	G	C	G	C	C	G	G	G	G	G	G	G	G	G	C	G	C
AX-94503906	G/C	1B	310148240	+	NA	NA	NA	NA	NA	NA	C	G	G	C	G	G	G	G	G	G	C	G	C	G	G	G	G	N	G	G	G	G	G	C	G	G	G	G	G	G	G	G	G	C	N	G	C	G	C
AX-94504463	G/C	1B	460581703	+	NA	NA	NA	NA	NA	NA	G	G	G	S	G	G	S	G	S	S	S	G	G	S	S	G	G	S	S	G	S	G	G	G	G	S	G	G	S	G	G	G	G	G	G	G	S	G	G
AX-94505791	C/G	1B	532066167	+	NA	NA	NA	NA	NA	NA	C	C	C	C	C	G	C	C	C	C	C	C	C	C	C	C	G	C	C	C	C	C	C	G	C	C	C	C	C	C	G	C	C	C	C	C	C	C	G
AX-94505885	T/C	1B	471752559	+	NA	NA	NA	NA	NA	NA	C	T	T	T	T	C	T	T	T	T	C	T	C	T	T	T	C	T	T	T	T	C	T	C	T	T	T	T	T	T	C	T	T	C	T	C	C	C	Y
AX-94507047	C/T	1B	393534074	+	NA	NA	NA	NA	NA	NA	Y	C	N	T	N	C	C	N	C	C	T	C	C	N	Y	T	C	T	C	C	C	C	C	Y	N	C	N	N	C	N	C	N	Y	T	Y	Y	C	C	Y
AX-94507852	C/T	1B	543086002	+	NA	NA	NA	NA	NA	NA	C	T	T	C	C	C	C	T	C	C	C	T	C	C	C	T	C	C	C	C	C	C	T	C	T	C	T	T	C	T	C	T	T	C	T	C	C	C	C
AX-94507963	A/G	1B	553651865	+	NA	NA	NA	NA	NA	NA	A	A	A	G	A	A	A	A	G	G	G	A	G	A	A	A	A	G	A	A	A	G	A	A	A	G	A	A	G	A	A	A	A	A	A	A	G	N	A
AX-94508976	C/T	1B	484887645	+	NA	NA	NA	NA	NA	NA	C	C	C	C	C	C	C	C	C	C	C	C	C	C	C	C	C	C	C	C	C	T	C	T	C	C	C	C	C	C	C	C	C	T	N	T	C	T	T
AX-94510085	G/A	1B	420864328	+	NA	NA	NA	NA	NA	NA	A	G	G	A	G	G	G	G	G	G	A	G	A	G	G	A	G	A	G	G	G	A	G	A	G	G	G	G	G	G	G	G	G	A	G	G	A	G	R
AX-94510167	G/C	1B	548674725	+	NA	NA	NA	NA	NA	NA	C	G	G	G	G	G	G	G	G	G	G	G	G	G	G	C	G	G	G	G	G	G	G	G	G	G	G	G	G	G	G	G	G	G	G	C	G	C	G
AX-94510666	G/A	1B	249236323	+	NA	NA	NA	NA	NA	NA	G	A	A	G	A	G	G	A	G	G	G	A	G	G	A	G	A	G	G	A	G	G	A	G	A	G	A	A	G	A	G	A	A	G	A	G	G	G	G
AX-94510790	T/G	1B	427526301	+	NA	NA	NA	NA	NA	NA	G	T	T	G	T	T	T	T	T	T	G	T	G	T	T	G	T	T	T	T	T	G	T	G	T	T	T	T	T	T	T	T	T	T	T	T	G	T	G
AX-94511257	A/G	1B	314738389	+	NA	NA	NA	NA	NA	NA	G	A	A	G	A	A	A	A	A	A	G	A	G	A	A	A	A	G	A	A	A	A	A	G	A	A	A	A	A	A	A	A	A	G	R	A	G	A	N
AX-94513333	G/T	1B	562490031	+	NA	NA	NA	NA	NA	NA	G	G	G	G	T	T	G	G	G	G	T	G	T	T	T	G	T	G	T	N	T	G	G	G	G	G	K	G	G	G	T	G	G	T	G	G	T	G	G
AX-94514569	T/G	1B	673745559	+	NA	NA	NA	NA	NA	NA	G	T	T	T	N	T	T	T	T	G	T	T	T	G	T	T	T	K	G	G	G	G	T	G	G	T	G	G	G	T	T	T	T	T	T	T	T	T	N
AX-94515082	T/C	1B	383002011	+	NA	NA	NA	NA	NA	NA	C	T	T	C	T	T	T	T	T	T	C	T	C	T	T	C	T	Y	T	T	T	T	T	C	T	T	T	T	T	T	T	T	T	C	T	T	C	T	C
AX-94516265	C/G	1B	681716377	+	NA	NA	NA	NA	NA	NA	C	S	C	C	S	C	C	S	S	S	C	S	S	S	S	S	S	S	S	S	S	C	S	C	S	C	S	S	S	N	S	S	S	S	S	S	C	S	S
AX-94517357	C/A	1B	163662660	+	NA	NA	NA	NA	NA	NA	C	A	A	C	A	C	C	A	C	C	C	A	C	C	A	C	A	C	C	A	C	C	A	C	A	C	A	A	C	A	C	A	A	C	M	C	C	C	C
AX-94517684	G/A	1B	642678674	+	NA	NA	NA	NA	NA	NA	A	A	A	G	G	A	G	A	G	A	G	R	G	G	A	N	G	A	A	A	G	G	A	A	A	G	G	R	A	A	G	A	A	A	A	G	G	G	A
AX-94519146	T/C	1B	535796757	+	NA	NA	NA	NA	NA	NA	C	T	T	T	T	Y	T	T	T	T	T	T	T	T	T	T	C	T	T	T	T	T	T	C	T	T	T	T	T	T	C	T	T	T	T	C	T	C	Y
AX-94519224	T/C	1B	568568866	+	NA	NA	NA	NA	NA	NA	C	T	C	C	T	T	C	T	T	C	T	T	T	T	T	C	T	C	T	T	T	C	T	C	T	C	C	T	C	T	T	T	T	T	T	C	T	C	C
AX-94520042	C/T	1B	111370412	+	NA	NA	NA	NA	NA	NA	N	N	T	C	T	C	C	T	C	C	C	N	C	C	N	C	T	C	C	Y	C	C	T	C	T	N	T	T	C	T	C	N	T	C	Y	C	C	C	Y
AX-94522339	C/G	1B	102626697	+	NA	NA	NA	NA	NA	NA	C	S	S	C	S	C	C	S	C	C	C	S	S	C	S	C	S	C	C	N	C	C	S	C	S	C	S	S	C	S	C	S	S	C	C	C	S	C	C
AX-94522424	G/C	1B	670783705	+	NA	NA	NA	NA	NA	NA	G	G	G	G	G	G	G	N	G	G	G	S	N	C	G	G	G	S	C	G	N	C	G	C	C	N	C	G	G	G	G	G	G	G	G	G	G	G	G
AX-94522432	G/T	1B	197291974	+	NA	NA	NA	NA	NA	NA	N	G	G	N	G	K	N	G	N	K	N	G	K	K	G	K	G	K	K	G	K	K	G	K	G	K	G	G	K	G	N	G	G	K	G	K	T	K	K
AX-94523237	T/C	1B	508394731	+	NA	NA	NA	NA	NA	NA	T	C	C	T	T	T	T	C	T	T	C	C	Y	T	T	T	T	T	T	T	T	T	C	T	C	T	C	C	T	C	T	C	C	C	C	T	C	T	T
AX-94523344	T/C	1B	73014254	+	NA	NA	NA	NA	NA	NA	Y	Y	Y	N	Y	T	T	Y	Y	N	T	Y	N	N	Y	T	Y	T	T	Y	T	T	Y	Y	Y	T	Y	Y	N	N	T	Y	T	N	N	T	N	N	N
AX-94524070	C/T	1B	568525282	+	NA	NA	NA	NA	NA	NA	T	C	T	T	C	C	T	C	C	T	C	C	C	C	C	T	C	T	C	C	C	T	C	T	C	T	T	C	T	C	C	C	C	C	C	T	C	T	T
AX-94524314	A/G	1B	656852312	+	NA	NA	NA	NA	NA	NA	A	A	A	A	A	A	A	A	A	G	G	A	A	G	A	A	A	A	A	G	A	A	A	A	A	A	G	G	A	A	A	A	A	G	A	A	A	A	N
AX-94524819	C/T	1B	308011656	+	NA	NA	NA	NA	NA	NA	T	C	C	T	C	C	C	C	C	C	T	C	T	C	C	C	C	T	C	C	C	C	C	C	C	C	C	C	C	C	C	C	C	T	Y	C	T	C	C
AX-94525323	T/A	1B	645571283	+	NA	NA	NA	NA	NA	NA	T	T	T	A	T	T	T	T	T	T	T	T	T	T	T	T	A	T	A	T	T	T	A	T	A	T	T	T	T	T	T	A	T	T	W	T	T	T	T
AX-94525914	C/T	1B	610165516	+	NA	NA	NA	NA	NA	NA	C	C	C	C	C	T	C	C	C	C	T	C	C	C	C	C	C	C	C	C	C	C	C	C	C	C	T	C	C	C	C	C	C	C	C	C	T	C	C
AX-94526026	A/C	1B	509133123	+	NA	NA	NA	NA	NA	NA	A	A	A	A	A	A	A	A	A	A	C	A	A	A	A	A	A	A	A	A	A	A	A	A	A	A	A	A	A	A	A	A	A	C	A	A	C	A	A
AX-94526208	C/G	1B	574285361	+	NA	NA	NA	NA	NA	NA	C	C	C	C	C	C	C	C	C	C	C	C	C	C	C	G	C	C	C	C	C	C	C	C	C	C	C	C	C	C	C	C	C	C	C	C	C	C	C
AX-94526541	T/G	1B	549710250	+	NA	NA	NA	NA	NA	NA	T	G	T	G	T	T	T	T	G	T	T	T	T	T	T	T	T	T	T	N	T	T	T	T	T	T	T	G	T	T	T	T	T	T	T	K	T	T	K
AX-94527012	A/C	1B	512631777	+	NA	NA	NA	NA	NA	NA	A	A	A	A	A	A	A	A	A	A	N	A	A	A	A	C	A	A	A	A	A	A	A	A	A	A	A	A	A	A	A	A	A	N	A	A	C	A	A
AX-94527355	A/G	1B	196866929	+	NA	NA	NA	NA	NA	NA	R	R	R	A	R	R	N	R	A	A	A	N	N	A	R	A	R	A	N	R	A	A	R	A	R	A	R	R	A	N	N	R	R	A	R	N	A	A	A
AX-94527502	C/T	1B	670432537	+	NA	NA	NA	NA	NA	NA	C	N	C	C	Y	C	C	C	C	C	T	C	C	C	C	C	C	C	C	C	T	C	C	C	C	C	C	C	C	C	C	C	C	C	C	C	T	C	T
AX-94527815	G/A	1B	712338	+	NA	NA	NA	NA	NA	NA	G	R	G	R	G	R	R	G	G	G	G	G	G	G	G	R	G	R	G	G	G	R	G	R	G	R	G	G	R	G	G	G	G	G	G	G	G	R	G
AX-94528453	G/A	1B	688767429	+	NA	NA	NA	NA	NA	NA	G	A	G	G	R	G	G	G	G	A	G	G	A	G	A	G	G	G	G	G	A	G	A	G	G	G	G	G	G	A	A	A	A	A	A	G	G	G	G
AX-94528856	G/A	1B	678407565	+	NA	NA	NA	NA	NA	NA	R	G	G	R	G	N	N	G	G	N	N	R	R	A	G	G	G	A	N	R	G	N	G	N	A	G	A	R	G	G	G	G	G	G	G	G	A	G	A
AX-94528860	A/G	1B	77721141	+	NA	NA	NA	NA	NA	NA	R	A	A	R	R	R	N	A	A	R	R	A	R	G	A	R	A	R	A	A	R	R	A	R	A	R	A	A	G	A	R	A	A	G	A	R	R	R	R
AX-94531517	G/C	1B	5510114	+	NA	NA	NA	NA	NA	NA	G	C	C	N	C	G	G	C	G	G	G	C	C	G	C	C	C	G	C	C	G	C	C	G	C	C	C	C	C	C	G	C	C	G	C	G	G	C	S
AX-94531520	T/C	1B	1972065	+	NA	NA	NA	NA	NA	NA	Y	T	T	C	N	T	T	T	C	T	C	C	Y	C	T	C	C	Y	C	T	T	T	C	N	C	T	T	T	T	C	Y	Y	T	T	T	C	C	T	C
AX-94532650	T/C	1B	166662146	+	NA	NA	NA	NA	NA	NA	T	C	C	T	C	T	T	C	T	T	T	C	T	T	C	T	C	T	T	C	T	T	C	T	C	T	C	C	T	C	T	C	C	T	Y	T	T	T	T
AX-94532894	T/C	1B	512458005	+	NA	NA	NA	NA	NA	NA	T	T	T	T	T	T	T	T	T	T	C	T	T	T	T	C	T	T	T	T	T	T	T	T	T	T	T	T	T	T	T	T	T	C	T	T	C	T	T
AX-94533666	A/G	1B	566831545	+	NA	NA	NA	NA	NA	NA	G	A	G	G	A	A	G	A	A	G	A	A	A	A	A	G	A	G	A	A	A	G	A	G	A	G	G	A	G	A	A	A	A	A	A	G	A	G	G
AX-94533970	C/T	1B	553142954	+	NA	NA	NA	NA	NA	NA	T	C	C	T	C	C	C	C	C	C	T	C	T	C	C	T	C	C	C	C	C	C	C	T	C	C	C	C	C	C	C	C	C	C	C	T	T	T	T
AX-94534093	G/A	1B	587473457	+	NA	NA	NA	NA	NA	NA	R	N	G	G	N	G	G	G	A	N	G	G	A	A	N	N	G	R	G	G	G	A	G	G	G	N	G	G	R	G	A	G	G	G	G	G	G	G	G
AX-94534282	A/G	1B	447165571	+	NA	NA	NA	NA	NA	NA	G	G	G	A	A	A	A	G	A	A	G	G	G	A	G	G	A	A	A	A	G	G	G	G	G	A	G	G	A	G	A	G	G	A	R	A	G	A	G
AX-94535608	C/T	1B	172005285	+	NA	NA	NA	NA	NA	NA	C	C	C	C	C	Y	T	C	T	T	C	C	C	T	C	T	C	C	C	C	C	T	C	C	C	T	C	C	T	C	C	C	C	C	C	T	C	T	C
AX-94536197	G/A	1B	363629196	+	NA	NA	NA	NA	NA	NA	R	R	R	R	R	R	R	R	R	R	G	N	R	R	R	R	R	R	R	R	R	R	R	R	N	R	R	R	R	R	R	R	R	R	R	R	R	R	R
AX-94537311	T/C	1B	84413245	+	NA	NA	NA	NA	NA	NA	C	Y	C	Y	T	Y	Y	Y	C	Y	T	T	C	Y	Y	Y	T	Y	Y	Y	Y	Y	T	Y	T	Y	T	Y	C	Y	Y	T	Y	Y	T	C	Y	Y	Y
AX-94538361	C/T	1B	108213222	+	NA	NA	NA	NA	NA	NA	C	T	T	C	T	N	C	T	C	C	C	T	C	C	T	C	T	C	C	T	C	C	T	C	T	C	T	T	C	T	C	T	T	C	T	C	N	C	C
AX-94540417	C/G	1B	431456827	+	NA	NA	NA	NA	NA	NA	G	C	C	G	C	C	C	C	C	C	G	C	G	C	C	G	C	C	C	C	C	G	C	G	C	C	C	C	C	C	C	C	C	G	S	C	G	C	G
AX-94540531	T/C	1B	130018111	+	NA	NA	NA	NA	NA	NA	C	T	T	C	T	C	T	T	T	T	C	T	C	T	T	C	T	C	C	T	C	T	T	Y	T	T	T	T	T	T	C	T	T	C	Y	T	C	T	C
AX-94542586	A/G	1B	688710475	+	NA	NA	NA	NA	NA	NA	G	A	G	G	A	G	G	A	A	A	G	A	A	A	A	A	A	A	A	A	A	G	A	G	A	G	A	A	A	A	A	A	A	A	A	A	G	A	A
AX-94542855	T/C	1B	388010934	+	NA	NA	NA	NA	NA	NA	C	N	N	C	T	T	T	T	T	T	C	T	C	T	T	C	T	N	T	T	T	T	N	C	T	T	T	T	T	T	Y	T	T	C	N	T	C	T	Y
AX-94543470	G/C	1B	24259975	+	NA	NA	NA	NA	NA	NA	G	C	S	G	S	G	G	C	G	S	G	C	S	G	N	G	C	G	G	S	G	G	C	G	C	C	C	N	G	C	N	C	C	G	C	C	G	C	N
AX-94544049	C/A	1B	151470274	+	NA	NA	NA	NA	NA	NA	C	A	A	C	A	C	C	A	C	C	C	A	C	C	A	C	A	C	C	A	C	C	A	C	A	C	A	A	C	A	C	A	A	C	M	C	C	C	N
AX-94544160	G/C	1B	115279924	+	NA	NA	NA	NA	NA	NA	G	C	C	G	C	G	G	C	G	G	G	C	C	G	C	G	C	G	G	C	G	G	C	G	C	G	C	C	G	C	G	C	C	G	S	G	C	G	G
AX-94544446	T/G	1B	456253751	+	NA	NA	NA	NA	NA	NA	G	G	G	T	K	G	T	G	T	T	T	G	G	T	T	G	G	T	T	G	T	T	G	T	G	T	G	G	T	G	G	G	G	T	N	T	N	T	T
AX-94544513	A/T	1B	511212239	+	NA	NA	NA	NA	NA	NA	A	A	A	N	A	A	N	A	A	A	N	A	A	A	A	W	A	A	A	A	A	A	A	A	A	A	A	N	A	A	A	A	A	T	W	A	W	A	A
AX-94545275	G/A	1B	7992210	+	NA	NA	NA	NA	NA	NA	A	N	R	A	A	G	G	N	G	N	A	R	G	G	N	G	A	N	R	N	G	G	G	G	A	A	N	N	G	N	N	N	R	G	G	N	A	G	R
AX-94545549	G/A	1B	520087932	+	NA	NA	NA	NA	NA	NA	G	A	A	G	G	G	G	A	G	G	A	A	A	G	G	A	G	G	G	G	G	G	A	G	A	G	A	A	G	A	G	A	A	A	A	G	R	G	G
AX-94546280	C/T	1B	36268372	+	NA	NA	NA	NA	NA	NA	C	Y	Y	C	T	C	C	Y	C	C	C	N	C	C	N	C	Y	C	C	Y	C	C	N	C	Y	C	T	Y	C	Y	C	Y	Y	C	Y	C	C	C	C
AX-94546432	G/C	1B	496563325	+	NA	NA	NA	NA	NA	NA	G	C	C	C	G	G	G	C	G	G	C	C	G	G	G	G	G	G	G	G	G	C	C	C	C	G	C	C	G	C	G	C	C	C	C	G	C	G	C
AX-94546627	G/A	1B	678049700	+	NA	NA	NA	NA	NA	NA	A	G	G	G	A	G	G	G	G	A	G	G	G	G	G	A	G	R	G	G	A	A	A	G	G	G	G	G	A	A	G	G	G	G	G	G	G	G	G
AX-94546774	A/T	1B	688382672	+	NA	NA	NA	NA	NA	NA	T	A	T	T	A	T	T	A	A	A	T	A	A	A	A	A	A	A	A	A	A	T	A	T	A	T	A	A	A	A	A	A	A	A	A	A	T	A	A
AX-94548073	A/C	1B	135938256	+	NA	NA	NA	NA	NA	NA	A	C	C	A	C	A	A	C	A	A	A	C	A	A	C	A	C	A	A	C	A	A	C	A	C	A	C	C	A	C	A	C	C	A	N	A	M	A	A
AX-94549074	A/G	1B	139281137	+	NA	NA	NA	NA	NA	NA	R	G	G	A	G	A	N	G	N	A	A	G	A	R	G	R	G	A	N	G	A	A	G	A	G	N	G	G	A	G	A	G	G	N	R	A	N	A	A
AX-94549122	C/T	1B	603302170	+	NA	NA	NA	NA	NA	NA	T	C	T	T	C	C	C	C	C	T	C	C	C	C	C	C	C	T	C	C	C	T	C	C	C	T	C	C	N	C	C	C	C	C	C	T	C	T	C
AX-94549320	C/T	1B	83981494	+	NA	NA	NA	NA	NA	NA	N	N	N	C	Y	Y	C	N	Y	C	C	Y	C	C	N	N	N	Y	Y	N	Y	Y	T	Y	T	Y	T	Y	Y	T	C	N	T	Y	Y	Y	C	Y	Y
AX-94549741	A/G	1B	626098674	+	NA	NA	NA	NA	NA	NA	A	A	A	A	A	A	A	A	A	A	N	A	R	R	A	A	A	A	A	A	N	R	A	A	A	A	R	A	A	R	R	N	R	N	R	A	A	A	R
AX-94550983	C/T	1B	47624874	+	NA	NA	NA	NA	NA	NA	T	C	C	T	C	Y	C	C	C	C	T	C	T	C	C	C	C	T	T	C	C	T	C	T	C	C	C	C	C	C	C	C	C	T	N	C	T	C	Y
AX-94551344	C/T	1B	427530581	+	NA	NA	NA	NA	NA	NA	C	C	C	C	C	C	C	C	T	Y	C	C	C	C	C	T	C	C	C	T	C	Y	C	T	C	Y	C	C	C	Y	Y	C	C	C	C	C	C	C	Y
AX-94551507	T/C	1B	9690465	+	NA	NA	NA	NA	NA	NA	C	C	C	T	C	Y	T	C	T	T	C	C	T	T	C	T	C	Y	T	C	T	T	C	T	C	T	C	C	T	C	T	C	C	T	N	T	C	T	T
AX-94552125	G/A	1B	11692207	+	NA	NA	NA	NA	NA	NA	G	G	A	G	N	G	G	A	R	R	G	G	G	G	G	G	A	G	G	G	R	R	G	G	A	G	G	G	G	R	G	G	G	G	G	A	G	R	R
AX-94552245	C/T	1B	22563506	+	NA	NA	NA	NA	NA	NA	C	T	T	Y	T	C	C	N	C	N	C	T	C	C	T	C	N	C	N	N	C	C	T	C	T	N	T	T	C	C	C	N	T	C	N	N	C	Y	C
AX-94553348	A/G	1B	485291102	+	NA	NA	NA	NA	NA	NA	A	A	A	A	A	A	A	A	A	A	A	A	A	A	A	A	A	A	A	A	A	G	A	G	A	A	A	A	A	A	A	A	A	G	R	G	A	G	N
AX-94553813	G/A	1B	630568103	+	NA	NA	NA	NA	NA	NA	A	G	G	G	A	A	A	G	A	G	A	G	G	A	G	G	G	A	A	G	A	G	A	G	G	G	G	R	G	G	A	A	G	A	A	G	G	A	G
AX-94554998	T/C	1B	683470544	+	NA	NA	NA	NA	NA	NA	C	T	C	C	T	C	C	T	T	T	C	T	T	T	T	T	T	N	T	T	T	C	T	C	T	C	T	T	T	T	T	T	T	T	T	T	C	T	T
AX-94558126	G/T	1B	447164848	+	NA	NA	NA	NA	NA	NA	K	K	G	K	K	K	K	K	K	K	G	K	K	K	K	K	K	K	G	K	K	K	G	G	K	K	G	G	K	K	K	K	K	K	K	K	G	K	K
AX-94560634	T/C	1B	333626799	+	NA	NA	NA	NA	NA	NA	Y	Y	Y	Y	Y	T	Y	T	Y	Y	Y	T	Y	Y	T	Y	Y	Y	Y	Y	T	Y	Y	Y	Y	Y	Y	Y	T	T	Y	Y	T	Y	Y	Y	Y	Y	T
AX-94560970	C/T	1B	564908936	+	NA	NA	NA	NA	NA	NA	Y	C	Y	T	Y	Y	C	C	Y	Y	T	C	T	Y	Y	T	Y	Y	Y	Y	Y	Y	C	C	C	Y	Y	Y	Y	C	Y	C	C	Y	C	Y	T	Y	C
AX-94561057	G/A	1B	657178442	+	NA	NA	NA	NA	NA	NA	G	G	G	G	G	G	G	G	G	A	A	G	G	A	G	G	G	G	G	A	G	G	G	G	G	G	A	A	G	G	G	G	G	A	G	G	G	G	G
AX-94561718	T/C	1B	87733254	+	NA	NA	NA	NA	NA	NA	T	T	T	C	T	T	T	T	T	T	C	T	C	T	T	C	T	T	T	T	T	T	T	T	T	T	T	T	T	T	T	T	T	T	T	T	C	T	T
AX-94561972	A/C	1B	92871951	+	NA	NA	NA	NA	NA	NA	A	M	M	A	M	A	A	M	A	A	A	M	M	A	M	A	M	A	A	M	A	A	M	A	M	A	M	M	A	M	A	M	M	A	M	A	M	A	A
AX-94562605	C/T	1B	539448930	+	NA	NA	NA	NA	NA	NA	Y	C	C	C	C	Y	Y	C	Y	C	Y	C	C	C	Y	C	C	C	C	C	Y	C	C	C	Y	Y	C	C	C	C	Y	Y	C	Y	Y	C	Y	Y	C
AX-94562629	T/C	1B	111972558	+	NA	NA	NA	NA	NA	NA	T	C	C	N	C	T	T	C	T	T	T	C	T	T	C	T	C	T	T	C	T	T	N	T	N	T	C	C	T	N	T	C	N	T	N	T	T	N	T
AX-94563763	T/C	1B	397437995	+	NA	NA	NA	NA	NA	NA	T	T	T	C	Y	T	T	T	T	T	C	T	T	T	T	C	T	T	T	T	T	C	T	T	T	T	T	T	C	T	C	T	T	T	T	T	C	T	C
AX-94564319	G/A	1B	1430941	+	NA	NA	NA	NA	NA	NA	A	G	G	A	G	G	G	G	G	G	A	G	G	G	G	G	G	N	G	G	G	G	G	A	G	G	G	G	G	G	G	G	G	G	G	G	A	G	G
AX-94564758	C/T	1B	46884283	+	NA	NA	NA	NA	NA	NA	Y	C	C	T	C	C	C	C	C	C	C	C	T	C	C	T	C	C	C	C	C	C	C	C	C	C	C	C	C	C	N	C	C	C	Y	C	C	C	N
AX-94566774	G/A	1B	8271264	+	NA	NA	NA	NA	NA	NA	G	R	R	G	R	G	G	R	R	G	G	R	G	G	N	G	N	G	G	R	G	G	R	G	R	R	N	R	G	R	G	R	R	G	R	R	G	G	R
AX-94568125	C/T	1B	492787545	+	NA	NA	NA	NA	NA	NA	C	N	T	Y	C	C	C	T	C	C	T	T	C	C	C	C	C	C	C	C	C	C	Y	C	T	C	N	T	C	Y	C	T	N	T	N	C	T	C	C
AX-94568564	C/G	1B	547523426	+	NA	NA	NA	NA	NA	NA	C	C	C	S	S	S	S	C	C	C	S	C	S	S	S	C	S	C	S	S	S	C	C	C	C	C	C	C	C	C	S	C	C	S	C	C	S	C	C
AX-94570104	G/A	1B	17386369	+	NA	NA	NA	NA	NA	NA	A	G	G	A	G	G	G	G	A	G	A	G	A	G	G	A	G	A	A	G	G	A	N	G	G	G	G	G	A	G	G	G	G	A	R	G	A	G	G
AX-94570573	C/G	1B	673743614	+	NA	NA	NA	NA	NA	NA	G	C	C	C	G	C	C	C	C	G	G	C	C	G	C	C	C	G	G	G	G	G	C	G	G	C	G	G	G	C	C	C	C	C	C	C	G	C	N
AX-94572841	T/C	1B	130827010	+	NA	NA	NA	NA	NA	NA	T	T	N	T	T	T	T	T	C	C	C	T	N	C	T	T	T	T	C	T	T	T	T	C	T	T	T	Y	T	T	T	T	T	T	T	T	C	T	Y
AX-94572866	C/T	1B	148437909	+	NA	NA	NA	NA	NA	NA	C	T	T	C	T	C	C	T	C	C	C	T	C	C	T	C	T	C	C	T	C	C	T	C	T	C	T	T	C	T	C	T	T	C	Y	C	C	C	C
AX-94573417	A/G	1B	28485901	+	NA	NA	NA	NA	NA	NA	A	G	G	A	G	A	A	G	A	A	A	G	A	A	G	A	G	A	A	G	A	A	G	A	G	A	G	G	A	G	A	G	G	A	N	A	A	A	A
AX-94575410	T/C	1B	94230268	+	NA	NA	NA	NA	NA	NA	T	C	C	T	C	T	T	C	T	T	T	C	C	T	C	T	C	T	T	C	T	T	C	T	C	T	C	C	T	C	T	C	C	T	Y	T	C	T	T
AX-94576235	G/A	1B	587275383	+	NA	NA	NA	NA	NA	NA	G	G	G	G	G	G	G	G	A	A	G	G	A	A	G	G	G	N	G	G	G	A	G	G	G	N	G	G	A	G	A	G	G	G	G	G	G	G	G
AX-94576920	C/A	1B	301257671	+	NA	NA	NA	NA	NA	NA	A	C	C	A	C	C	C	C	C	C	A	C	A	C	C	C	C	A	C	C	C	C	C	C	C	C	C	C	C	C	C	C	C	A	N	C	A	C	M
AX-94578739	C/A	1B	151081319	+	NA	NA	NA	NA	NA	NA	C	A	A	C	A	C	C	A	C	C	C	A	C	C	A	C	A	C	C	A	C	C	A	C	A	C	A	A	C	A	C	A	A	C	A	C	C	C	C
AX-94579225	C/T	1B	112748718	+	NA	NA	NA	NA	NA	NA	C	T	T	C	T	C	C	T	C	C	C	T	C	C	T	C	T	C	C	T	C	C	T	C	T	C	T	T	C	T	C	T	T	C	Y	C	C	C	C
AX-94579513	A/C	1B	687401384	+	NA	NA	NA	NA	NA	NA	A	M	A	A	N	A	M	N	M	M	A	M	N	N	M	M	M	M	M	M	M	A	M	A	N	N	M	M	M	M	M	M	N	M	M	M	A	N	M
AX-94579849	T/C	1B	494159092	+	NA	NA	NA	NA	NA	NA	T	C	C	C	T	T	T	C	T	T	C	C	T	T	T	T	T	T	T	T	T	C	C	C	C	T	C	C	T	C	T	C	C	C	C	T	C	T	N
AX-94580020	G/C	1B	251156692	+	NA	NA	NA	NA	NA	NA	N	S	G	N	G	G	G	N	N	G	G	G	G	S	G	N	G	G	G	G	G	N	S	G	G	G	G	N	N	N	G	G	S	G	S	G	G	N	S
AX-94580758	C/A	1B	626595112	+	NA	NA	NA	NA	NA	NA	C	C	C	C	A	A	A	C	C	C	C	C	C	C	C	C	C	C	A	C	A	C	A	C	C	C	A	C	C	C	C	A	C	A	N	C	C	A	C
AX-94582651	G/A	1B	623505326	+	NA	NA	NA	NA	NA	NA	A	A	A	A	G	G	G	A	A	N	G	A	N	G	A	A	G	G	G	A	G	G	G	A	A	G	G	A	A	A	N	G	A	G	G	A	G	G	A
AX-94583285	T/G	1B	421670839	+	NA	NA	NA	NA	NA	NA	G	T	T	K	T	T	T	T	T	T	G	T	K	T	T	T	T	K	T	T	T	K	T	K	T	T	T	T	T	T	T	T	T	K	T	T	G	T	G
AX-94583753	G/A	1B	419204409	+	NA	NA	NA	NA	NA	NA	A	G	G	G	G	G	G	G	G	G	A	G	A	G	G	G	G	A	G	G	G	A	G	A	G	G	G	G	G	G	G	G	G	A	R	G	A	G	N
AX-94584294	T/C	1B	575722339	+	NA	NA	NA	NA	NA	NA	T	T	T	T	T	T	T	T	C	C	T	T	T	T	T	C	T	Y	T	T	T	C	T	T	T	C	C	T	C	T	T	T	T	T	T	T	T	T	T
AX-94584835	G/A	1B	591363268	+	NA	NA	NA	NA	NA	NA	R	R	R	A	G	R	G	G	G	A	A	R	A	G	G	G	G	R	A	G	G	G	G	R	A	G	N	G	R	G	G	G	R	G	G	N	A	N	R
AX-94587041	A/C	1B	4965640	+	NA	NA	NA	NA	NA	NA	A	C	C	A	C	A	A	C	A	A	A	C	A	A	C	A	C	A	A	C	A	A	C	A	C	A	C	C	A	C	A	C	C	A	N	A	A	A	A
AX-94587279	C/T	1B	464710624	+	NA	NA	NA	NA	NA	NA	C	C	C	T	Y	N	T	C	T	T	T	C	C	T	T	C	C	T	T	C	T	C	C	C	C	N	C	C	T	C	C	C	C	C	C	T	T	T	C
AX-94588315	A/C	1B	125850004	+	NA	NA	NA	NA	NA	NA	C	A	A	C	A	C	A	A	A	A	C	A	C	A	A	C	A	C	C	M	C	A	A	C	A	A	A	A	A	A	C	A	A	C	N	A	C	A	C
AX-94590557	A/C	1B	145720253	+	NA	NA	NA	NA	NA	NA	A	C	C	A	C	A	A	C	A	A	A	C	A	A	C	A	C	A	A	C	A	A	C	A	C	A	C	C	A	C	A	C	C	A	M	A	A	A	A
AX-94591067	G/A	1B	229303208	+	NA	NA	NA	NA	NA	NA	G	A	A	G	A	G	G	A	G	G	G	A	G	G	A	G	A	G	G	A	G	G	A	G	A	G	A	A	G	A	G	A	A	G	A	G	G	G	G
AX-94591955	C/A	1B	905183	+	NA	NA	NA	NA	NA	NA	M	M	M	C	M	C	C	M	M	M	M	M	M	M	M	C	A	M	M	M	M	C	M	C	M	C	M	M	C	M	M	M	M	M	M	M	M	C	N
AX-94592076	G/A	1B	17794447	+	NA	NA	NA	NA	NA	NA	R	G	R	R	G	R	R	G	R	G	R	R	A	R	G	R	G	R	R	G	R	R	G	N	G	G	G	R	R	G	A	R	G	R	G	G	R	G	R
AX-94592803	T/C	1B	686933203	+	NA	NA	NA	NA	NA	NA	C	T	C	C	T	C	C	T	T	T	C	T	T	T	T	T	T	T	T	T	T	C	T	C	N	C	T	T	T	T	T	T	T	T	T	T	C	T	T
AX-94592974	T/C	1B	448742597	+	NA	NA	NA	NA	NA	NA	T	T	T	T	N	C	T	T	T	T	T	T	T	T	T	T	C	T	T	C	T	T	T	T	T	T	T	T	T	T	C	T	T	C	T	T	T	T	T
AX-94594045	T/C	1B	557399574	+	NA	NA	NA	NA	NA	NA	N	T	T	Y	T	T	Y	T	T	N	C	T	T	T	N	N	T	T	N	Y	N	N	N	N	T	N	N	T	Y	N	C	T	T	T	T	T	C	Y	Y
AX-94595074	G/A	1B	1434764	+	NA	NA	NA	NA	NA	NA	A	G	G	G	G	G	A	G	A	G	G	G	G	A	A	N	N	G	G	A	G	G	G	G	G	G	G	G	N	N	G	G	G	G	G	G	G	A	G
AX-94595920	C/T	1B	448300282	+	NA	NA	NA	NA	NA	NA	C	C	C	C	Y	T	C	C	C	C	C	C	C	C	C	C	T	C	C	T	C	C	C	C	C	C	C	C	C	C	T	C	C	T	Y	C	C	C	C
AX-94596078	G/A	1B	662021457	+	NA	NA	NA	NA	NA	NA	G	G	G	G	G	G	G	G	G	A	A	N	G	G	G	G	G	A	G	G	G	G	G	G	A	G	G	N	G	G	A	G	G	G	G	G	G	G	G
AX-94596653	T/C	1B	674668365	+	NA	NA	NA	NA	NA	NA	C	T	C	C	T	C	C	T	T	T	C	T	T	T	T	T	T	T	T	T	T	C	T	C	T	C	T	T	T	T	T	T	T	T	T	T	Y	T	T
AX-94597726	A/G	1B	593923892	+	NA	NA	NA	NA	NA	NA	A	A	A	A	R	A	A	A	R	A	A	A	A	R	R	A	R	A	R	R	R	A	R	A	A	A	A	R	A	A	R	R	A	R	R	A	A	A	A
AX-94598425	A/G	1B	305174669	+	NA	NA	NA	NA	NA	NA	G	A	A	G	A	A	A	A	A	A	G	A	G	A	A	A	A	G	A	R	A	A	A	G	A	A	A	A	A	A	A	A	A	G	R	A	G	A	G
AX-94600052	C/T	1B	300950298	+	NA	NA	NA	NA	NA	NA	T	C	C	T	C	C	C	C	C	C	T	C	T	C	C	C	C	T	C	C	C	C	C	C	C	C	C	C	C	C	C	C	C	T	C	C	T	C	C
AX-94600501	T/G	1B	669781468	+	NA	NA	NA	NA	NA	NA	T	T	T	T	T	T	T	T	T	N	K	T	T	T	T	T	T	K	K	T	T	K	T	T	T	T	T	T	K	T	T	T	T	T	T	K	K	T	T
AX-94600935	A/T	1B	31857742	+	NA	NA	NA	NA	NA	NA	A	W	W	A	W	A	A	A	A	A	A	N	A	A	N	A	N	A	A	N	A	W	W	A	W	A	W	N	A	W	A	A	A	A	N	A	A	W	A
AX-94602515	T/C	1B	423966601	+	NA	NA	NA	NA	NA	NA	C	T	T	C	T	T	T	T	T	T	C	T	C	T	T	C	T	C	T	T	T	C	T	C	T	T	T	T	T	T	T	T	T	C	T	T	C	T	C
AX-94602619	G/C	1B	9597339	+	NA	NA	NA	NA	NA	NA	G	S	G	G	S	S	G	S	G	G	C	G	S	G	G	S	S	G	G	S	S	G	N	S	G	G	S	G	G	S	G	S	G	G	G	G	C	G	G
AX-94602901	C/T	1B	15448463	+	NA	NA	NA	NA	NA	NA	C	C	C	T	C	C	C	C	T	C	C	C	C	C	C	T	C	C	T	C	C	T	C	C	C	C	C	C	T	C	C	C	Y	T	Y	C	C	C	C
AX-94603514	G/A	1B	13965565	+	NA	NA	NA	NA	NA	NA	G	R	R	R	N	G	G	R	R	G	N	G	N	G	N	R	R	G	R	R	G	G	G	R	G	R	G	G	G	R	G	R	G	G	G	G	G	R	G
AX-94605110	G/A	1B	669885933	+	NA	NA	NA	NA	NA	NA	G	G	G	G	G	G	G	R	N	G	G	G	G	G	G	G	G	G	G	G	G	G	G	G	G	G	G	R	G	R	G	G	G	R	G	G	G	G	R
AX-94605330	C/T	1B	478721628	+	NA	NA	NA	NA	NA	NA	C	C	C	Y	C	C	Y	C	Y	Y	C	C	C	Y	Y	C	C	Y	Y	C	Y	C	C	C	C	Y	C	C	Y	C	C	C	C	C	C	C	C	C	C
AX-94607442	T/C	1B	658531504	+	NA	NA	NA	NA	NA	NA	T	T	T	T	Y	T	T	T	T	T	T	T	T	C	T	T	T	C	T	T	T	T	T	C	T	T	Y	N	N	T	T	T	T	Y	T	T	T	T	T
AX-94609385	G/A	1B	14138799	+	NA	NA	NA	NA	NA	NA	N	G	G	R	G	R	G	G	G	R	A	G	G	G	G	G	G	N	G	G	G	G	G	N	G	R	G	G	G	G	G	G	G	G	G	R	A	R	R
AX-94612457	A/G	1B	661639727	+	NA	NA	NA	NA	NA	NA	N	A	R	R	R	R	R	R	N	R	N	N	R	R	R	R	R	R	R	R	N	N	A	R	R	R	R	R	R	R	N	R	A	R	A	R	R	R	A
AX-94613704	G/A	1B	579797850	+	NA	NA	NA	NA	NA	NA	R	R	R	G	R	N	R	R	R	G	G	R	G	R	R	G	R	R	R	G	G	G	R	G	R	G	G	R	G	G	R	R	G	R	R	G	G	R	R
AX-94613938	G/C	1B	82311016	+	NA	NA	NA	NA	NA	NA	G	C	C	G	C	G	G	C	G	G	G	C	G	G	C	G	C	G	G	C	G	G	C	G	C	G	C	C	G	C	G	C	C	G	C	G	G	G	G
AX-94614966	C/T	1B	1433780	+	NA	NA	NA	NA	NA	NA	N	C	C	T	C	C	C	C	C	C	T	C	C	C	C	T	C	N	C	C	C	T	C	T	C	T	C	C	T	C	C	C	C	C	C	C	T	T	C
AX-94617817	T/A	1B	122350070	+	NA	NA	NA	NA	NA	NA	T	A	A	T	A	T	T	A	T	T	T	A	T	T	A	T	A	T	T	A	T	T	A	T	A	T	A	A	T	A	T	A	A	T	W	T	T	T	T
AX-94618546	C/A	1B	537659430	+	NA	NA	NA	NA	NA	NA	N	C	C	A	C	C	C	C	C	C	A	C	C	C	C	M	C	C	C	C	C	C	C	N	C	C	C	A	C	C	C	C	C	C	C	C	C	C	C
AX-94618797	G/A	1B	520785609	+	NA	NA	NA	NA	NA	NA	G	A	A	G	G	G	G	A	G	G	A	A	A	G	G	A	G	G	G	G	G	G	A	G	A	G	A	A	G	A	G	A	A	A	A	G	A	G	G
AX-94619058	G/A	1B	543015927	+	NA	NA	NA	NA	NA	NA	G	R	G	R	G	G	G	R	G	R	G	R	R	R	G	G	R	R	R	G	G	G	R	R	G	G	R	R	R	R	G	G	R	G	G	R	G	G	R
AX-94619842	A/C	1B	68081631	+	NA	NA	NA	NA	NA	NA	A	M	A	A	M	M	A	M	A	A	M	A	A	A	A	A	A	A	M	A	A	A	A	A	A	A	A	A	M	A	A	A	M	A	A	A	M	A	A
AX-94620208	C/T	1B	542135953	+	NA	NA	NA	NA	NA	NA	C	T	T	C	C	C	C	T	C	C	C	T	C	C	C	T	C	C	C	C	C	C	T	C	T	C	T	T	C	T	C	T	T	C	T	C	C	C	C
AX-94620350	G/A	1B	50183824	+	NA	NA	NA	NA	NA	NA	G	N	A	G	A	G	G	A	G	G	G	A	G	G	A	G	A	G	G	A	G	G	A	G	A	G	A	N	G	A	G	A	A	G	R	G	G	G	G
AX-94620468	A/G	1B	586302698	+	NA	NA	NA	NA	NA	NA	A	A	N	R	A	A	A	A	G	N	A	A	G	G	N	N	A	N	A	A	N	G	A	N	A	N	A	N	G	R	G	R	A	N	R	N	A	A	N
AX-94620918	G/C	1B	658714177	+	NA	NA	NA	NA	NA	NA	G	G	G	G	S	G	G	G	G	C	G	C	G	C	G	G	G	C	G	G	G	G	G	C	G	G	C	C	C	G	C	G	G	C	S	G	C	G	C
AX-94621372	G/A	1B	4478842	+	NA	NA	NA	NA	NA	NA	G	G	G	G	G	G	G	G	G	R	R	G	G	R	G	G	G	G	G	G	R	G	G	G	G	G	G	G	G	N	R	G	G	G	G	G	N	G	R
AX-94622117	G/A	1B	16478620	+	NA	NA	NA	NA	NA	NA	R	R	A	R	R	G	G	R	R	G	N	N	R	G	R	R	R	N	N	A	G	N	N	R	A	G	R	A	R	A	G	A	N	G	R	G	R	G	R
AX-94622998	A/C	1B	87732682	+	NA	NA	NA	NA	NA	NA	A	C	C	A	C	A	A	C	A	A	A	C	A	A	C	A	C	A	A	C	A	A	C	A	C	A	C	C	A	C	A	C	C	A	N	A	A	A	M
AX-94625979	G/T	1B	417265690	+	NA	NA	NA	NA	NA	NA	T	K	K	K	G	N	G	K	K	K	T	N	T	N	G	N	N	N	N	K	N	T	K	T	G	K	K	N	K	K	K	K	K	N	N	K	T	N	T
AX-94626088	C/T	1B	58032823	+	NA	NA	NA	NA	NA	NA	Y	C	C	C	C	Y	Y	C	Y	Y	C	C	N	Y	C	C	C	Y	C	C	Y	C	C	C	C	Y	C	C	Y	C	Y	C	C	C	C	Y	C	Y	C
AX-94628272	T/G	1B	159183623	+	NA	NA	NA	NA	NA	NA	T	G	K	K	K	K	K	T	N	T	T	G	T	T	G	T	T	T	T	K	T	T	K	T	G	T	K	T	N	K	T	N	G	K	N	T	K	N	K
AX-94629244	T/C	1B	24160731	+	NA	NA	NA	NA	NA	NA	T	C	C	T	C	T	T	C	T	T	T	C	Y	T	C	T	C	T	T	C	T	T	N	Y	C	T	C	C	T	C	Y	C	C	T	Y	T	T	T	T
AX-94629430	C/G	1B	63468807	+	NA	NA	NA	NA	NA	NA	C	G	G	C	G	C	C	G	C	C	C	G	C	C	G	C	G	C	C	G	C	C	G	C	G	C	G	G	C	G	C	G	G	C	N	C	N	C	N
AX-94629442	G/A	1B	591109979	+	NA	NA	NA	NA	NA	NA	A	G	A	A	G	A	G	G	G	G	A	G	A	A	G	A	G	G	G	G	G	G	G	G	G	G	A	G	G	G	A	G	G	G	G	A	A	A	G
AX-94629503	A/C	1B	652575210	+	NA	NA	NA	NA	NA	NA	M	A	A	C	A	A	A	A	A	A	A	M	A	C	A	C	C	A	A	A	A	A	A	A	A	A	C	N	A	C	A	A	A	A	N	A	A	A	N
AX-94629504	C/T	1B	655251480	+	NA	NA	NA	NA	NA	NA	C	C	C	C	C	C	C	C	T	T	T	C	C	C	C	C	C	C	C	T	C	C	C	C	C	C	C	N	C	C	C	C	C	C	C	C	C	C	C
AX-94629930	G/T	1B	59601326	+	NA	NA	NA	NA	NA	NA	T	G	G	G	G	T	T	G	T	T	G	G	T	T	G	G	G	T	G	G	T	G	G	G	G	T	G	G	T	G	T	G	G	G	G	T	G	T	T
AX-94630834	T/C	1B	23977691	+	NA	NA	NA	NA	NA	NA	T	C	C	Y	C	T	T	C	T	T	N	C	T	T	C	T	C	T	N	C	T	T	C	T	C	T	C	C	N	C	T	C	C	T	Y	T	T	T	T
AX-94631107	C/T	1B	630700797	+	NA	NA	NA	NA	NA	NA	T	C	C	C	T	T	T	C	T	C	T	C	C	T	C	C	C	T	T	C	T	C	T	C	C	C	C	Y	C	C	T	T	C	T	T	C	C	T	C
AX-94631246	G/A	1B	608861157	+	NA	NA	NA	NA	NA	NA	N	N	N	G	R	N	G	N	G	N	G	N	G	N	N	N	N	R	N	G	N	N	N	G	N	N	A	N	N	N	N	N	N	N	N	N	G	N	G
AX-94632981	C/T	1B	660454525	+	NA	NA	NA	NA	NA	NA	C	C	C	T	C	C	C	C	C	T	T	C	C	T	C	C	C	T	C	T	C	C	C	T	C	C	T	T	C	C	T	C	C	T	Y	C	T	C	N
AX-94633862	G/A	1B	157924988	+	NA	NA	NA	NA	NA	NA	G	A	A	G	A	G	G	A	G	G	G	A	G	G	A	G	A	G	G	A	G	G	A	G	A	G	A	A	G	A	G	A	A	G	A	G	G	G	R
AX-94635362	T/C	1B	156595539	+	NA	NA	NA	NA	NA	NA	T	C	C	T	C	T	T	C	T	T	T	C	T	T	C	T	N	T	T	C	T	T	C	T	C	T	C	C	T	C	T	C	C	T	C	T	T	T	N
AX-94637207	A/G	1B	148477382	+	NA	NA	NA	NA	NA	NA	A	G	G	A	G	A	A	G	A	A	A	G	A	A	G	A	G	A	A	G	A	A	G	A	G	A	G	G	A	G	A	G	G	A	R	A	N	A	A
AX-94637676	C/T	1B	68293485	+	NA	NA	NA	NA	NA	NA	C	T	T	C	T	C	N	T	C	C	N	T	C	N	T	C	T	N	N	T	C	N	T	N	T	C	T	T	C	T	C	T	T	N	T	C	C	C	Y
AX-94638280	G/C	1B	384501499	+	NA	NA	NA	NA	NA	NA	S	G	G	S	G	G	G	G	G	G	S	G	S	G	G	S	G	S	G	G	G	G	G	S	G	G	G	G	G	G	G	G	G	S	G	G	S	G	S
AX-94639048	G/T	1B	451077177	+	NA	NA	NA	NA	NA	NA	G	G	G	G	T	T	G	G	G	G	G	G	G	G	G	G	T	G	G	T	G	G	G	G	G	G	G	G	G	G	T	G	G	G	G	G	G	G	G
AX-94639644	C/T	1B	676777939	+	NA	NA	NA	NA	NA	NA	C	Y	C	C	Y	C	C	Y	Y	Y	C	Y	Y	Y	Y	Y	Y	Y	Y	Y	Y	C	Y	C	Y	C	Y	Y	Y	Y	Y	Y	N	Y	Y	Y	C	Y	Y
AX-94639890	C/T	1B	329376575	+	NA	NA	NA	NA	NA	NA	Y	C	C	Y	C	C	C	C	C	C	Y	C	Y	C	C	C	C	Y	C	C	C	C	C	Y	C	C	C	C	C	C	C	C	C	Y	N	C	Y	C	Y
AX-94640607	C/A	1B	57437716	+	NA	NA	NA	NA	NA	NA	A	C	C	C	C	A	A	C	A	A	C	C	A	A	C	C	C	A	C	C	A	C	C	C	C	A	C	C	A	C	A	C	C	C	C	A	C	A	C
AX-94642072	T/C	1B	679710300	+	NA	NA	NA	NA	NA	NA	T	Y	N	N	Y	Y	N	Y	Y	T	T	T	T	T	Y	T	Y	T	T	T	Y	Y	Y	Y	N	N	T	T	Y	Y	Y	Y	Y	Y	Y	Y	T	Y	Y
AX-94642279	G/A	1B	100818768	+	NA	NA	NA	NA	NA	NA	R	R	R	G	R	R	R	R	G	R	R	R	R	R	R	R	R	R	R	R	R	R	R	R	R	R	R	R	R	R	G	R	R	R	R	R	R	R	R
AX-94642355	C/G	1B	676201251	+	NA	NA	NA	NA	NA	NA	C	S	S	S	C	S	S	S	S	C	C	S	S	S	S	C	S	C	S	S	C	C	C	S	S	S	S	S	C	C	S	S	S	S	N	S	C	S	C
AX-94642563	C/G	1B	3180997	+	NA	NA	NA	NA	NA	NA	C	C	C	C	C	C	C	C	C	C	C	C	C	C	C	C	C	C	C	C	C	C	C	G	C	C	C	C	G	C	C	C	C	C	C	C	C	C	N
AX-94642977	G/T	1B	414162817	+	NA	NA	NA	NA	NA	NA	T	G	G	G	G	G	G	G	G	N	T	G	T	G	G	G	G	T	G	G	G	T	G	T	G	G	G	G	G	G	G	G	G	T	K	G	T	G	T
AX-94644578	C/T	1B	503353429	+	NA	NA	NA	NA	NA	NA	C	T	T	T	C	C	C	T	C	C	C	T	C	C	C	C	C	C	C	C	C	C	T	C	T	C	T	T	C	T	C	T	T	C	T	C	C	C	C
AX-94645208	G/A	1B	106681920	+	NA	NA	NA	NA	NA	NA	G	A	A	G	A	G	G	A	G	G	G	A	G	G	A	G	A	G	G	A	G	G	A	G	A	G	A	A	G	A	G	A	A	G	A	G	G	G	G
AX-94646448	T/C	1B	297115122	+	NA	NA	NA	NA	NA	NA	C	T	T	C	N	T	T	T	T	T	C	T	C	T	T	T	T	C	T	C	T	T	T	T	T	T	T	T	T	T	T	T	T	C	Y	T	C	T	T
AX-94647261	C/T	1B	631817914	+	NA	NA	NA	NA	NA	NA	C	C	C	C	C	C	C	C	T	C	T	C	C	C	C	C	C	C	C	C	C	C	C	C	C	C	T	Y	C	C	C	C	C	C	C	C	T	C	C
AX-94647324	C/T	1B	1424740	+	NA	NA	NA	NA	NA	NA	C	C	C	C	C	Y	Y	C	Y	Y	C	C	Y	Y	C	C	C	C	Y	C	Y	C	C	C	C	C	C	C	C	C	Y	C	C	Y	N	Y	C	C	Y
AX-94648555	A/G	1B	57379452	+	NA	NA	NA	NA	NA	NA	A	G	G	A	G	A	A	G	A	A	A	G	A	A	G	A	G	A	G	G	A	G	G	G	G	A	G	G	A	G	A	G	G	G	G	A	A	A	R
AX-94649854	G/A	1B	1419572	+	NA	NA	NA	NA	NA	NA	N	A	A	G	A	G	G	A	G	G	G	A	G	G	A	G	A	G	G	N	G	G	R	G	A	G	N	A	G	R	G	A	A	G	R	G	G	G	G
AX-94650901	A/G	1B	104771398	+	NA	NA	NA	NA	NA	NA	A	G	G	A	G	A	A	G	A	A	A	G	A	A	G	A	G	A	A	G	A	A	G	A	G	A	G	G	A	G	A	G	G	A	N	A	A	A	N
AX-94653005	C/A	1B	543179778	+	NA	NA	NA	NA	NA	NA	M	C	C	A	A	M	A	C	C	C	N	C	N	M	N	C	M	C	A	M	N	C	M	M	C	C	M	M	C	M	A	N	C	N	M	M	M	M	N
AX-94653537	C/T	1B	420225939	+	NA	NA	NA	NA	NA	NA	T	C	C	C	C	C	C	C	C	C	T	C	T	C	C	C	C	T	C	C	C	T	C	T	C	C	C	C	C	C	C	C	C	T	Y	C	T	C	T
AX-94654014	G/A	1B	299656188	+	NA	NA	NA	NA	NA	NA	G	G	G	N	R	G	G	G	G	G	R	G	R	G	G	G	G	A	G	R	G	N	G	G	N	G	G	G	G	N	G	G	G	A	N	G	A	G	G
AX-94654595	A/G	1B	186519676	+	NA	NA	NA	NA	NA	NA	A	G	G	A	G	A	A	G	A	A	A	G	A	A	G	A	G	A	A	G	A	A	G	A	G	A	G	G	A	G	A	G	G	A	R	A	A	A	A
AX-94656870	G/A	1B	674498489	+	NA	NA	NA	NA	NA	NA	G	G	G	G	G	G	G	G	G	R	R	G	G	R	G	G	G	G	R	G	G	G	G	R	R	G	R	R	G	G	G	G	G	G	G	G	R	G	R
AX-94656989	C/T	1B	15284403	+	NA	NA	NA	NA	NA	NA	C	Y	Y	C	Y	C	C	Y	C	T	C	Y	C	C	Y	C	Y	C	C	Y	C	C	N	C	Y	T	Y	Y	C	Y	C	Y	Y	C	C	T	C	T	C
AX-94657189	C/G	1B	117183605	+	NA	NA	NA	NA	NA	NA	C	G	G	C	G	C	C	G	C	C	C	G	C	C	G	C	G	C	C	G	C	C	G	C	G	C	G	G	C	G	C	G	G	C	S	C	N	C	C
AX-94657416	C/G	1B	15658804	+	NA	NA	NA	NA	NA	NA	G	C	C	C	C	G	G	C	C	C	G	C	G	G	C	C	C	G	C	C	S	C	C	G	C	C	C	C	C	C	G	C	C	C	C	C	G	C	G
AX-94657835	C/T	1B	380467736	+	NA	NA	NA	NA	NA	NA	T	C	C	T	C	C	C	C	C	C	T	C	T	C	C	T	C	T	C	C	C	C	C	T	C	C	C	C	C	C	C	C	C	T	Y	C	T	C	T
AX-94659353	C/T	1B	5099871	+	NA	NA	NA	NA	NA	NA	C	C	C	Y	C	N	C	C	C	Y	C	C	Y	Y	C	Y	C	C	Y	C	Y	Y	C	C	C	Y	C	C	Y	C	Y	C	C	Y	C	C	C	Y	Y
AX-94661034	A/G	1B	80922103	+	NA	NA	NA	NA	NA	NA	R	A	A	R	A	A	A	A	A	A	R	A	G	A	A	G	A	R	A	A	R	A	A	A	A	A	A	A	A	A	A	A	A	A	A	A	G	A	A
AX-94662545	C/T	1B	537694660	+	NA	NA	NA	NA	NA	NA	C	C	C	C	C	C	C	C	T	T	C	C	C	C	C	C	C	T	C	C	C	T	C	C	C	T	C	C	T	C	C	C	C	C	C	C	C	C	C
AX-94664843	A/G	1B	531166960	+	NA	NA	NA	NA	NA	NA	A	A	A	A	A	G	A	A	A	A	A	A	A	A	A	A	G	A	A	A	A	G	A	G	A	A	A	A	A	A	G	A	A	G	A	A	A	A	G
AX-94665744	C/T	1B	542927574	+	NA	NA	NA	NA	NA	NA	C	C	C	C	C	C	C	C	T	T	C	C	C	C	C	C	C	T	C	C	C	T	C	C	C	T	C	C	T	C	C	C	C	C	C	C	C	C	C
AX-94665912	C/T	1B	624080916	+	NA	NA	NA	NA	NA	NA	T	T	T	T	C	C	C	T	T	C	C	C	C	C	T	T	N	N	C	T	C	C	C	C	C	C	C	T	T	T	C	C	T	C	Y	T	C	C	N
AX-94666389	T/C	1B	580633917	+	NA	NA	NA	NA	NA	NA	T	Y	Y	T	T	T	T	Y	T	T	T	Y	T	T	T	C	T	T	T	T	T	T	T	T	T	T	T	Y	T	Y	T	T	Y	T	T	T	Y	T	T
AX-94667549	C/T	1B	626725058	+	NA	NA	NA	NA	NA	NA	C	C	C	C	C	C	C	C	C	T	C	T	T	C	C	C	T	C	C	T	C	T	C	T	C	T	C	C	C	C	C	C	C	C	C	C	C	C	T
AX-94668078	G/A	1B	633137491	+	NA	NA	NA	NA	NA	NA	A	G	N	G	G	G	G	G	G	R	G	N	G	G	G	G	G	N	G	G	G	N	G	G	G	R	G	G	G	G	G	G	G	G	G	A	G	G	G
AX-94668775	G/A	1B	9070786	+	NA	NA	NA	NA	NA	NA	G	A	A	G	A	G	G	A	G	G	G	A	G	G	A	G	A	G	G	A	G	G	A	G	A	G	A	A	G	A	G	A	A	G	A	G	G	G	N
AX-94668789	G/A	1B	96515530	+	NA	NA	NA	NA	NA	NA	G	R	R	G	N	G	G	N	G	G	G	N	A	G	N	G	R	G	G	R	G	G	R	G	R	G	R	R	G	R	G	R	R	G	R	G	A	G	G
AX-94668898	A/G	1B	203692689	+	NA	NA	NA	NA	NA	NA	A	G	G	A	G	A	A	G	A	A	A	G	A	A	G	A	G	A	A	G	A	A	G	A	G	A	G	G	A	G	A	G	G	A	R	A	A	A	A
AX-94668903	G/A	1B	202007230	+	NA	NA	NA	NA	NA	NA	R	G	A	R	G	R	R	G	R	R	A	G	R	R	G	R	G	R	A	G	R	R	G	R	G	R	G	R	R	G	R	G	G	R	G	R	A	R	R
AX-94668919	G/A	1B	562892684	+	NA	NA	NA	NA	NA	NA	R	G	R	G	N	G	N	G	R	G	R	G	N	R	G	R	G	N	G	N	R	R	G	R	G	R	G	R	N	G	G	N	G	G	G	R	R	R	N
AX-94669319	G/A	1B	137454124	+	NA	NA	NA	NA	NA	NA	G	A	A	G	A	G	G	A	G	G	G	A	G	G	A	G	A	G	G	A	G	G	R	G	A	G	A	A	G	A	G	A	A	G	R	G	N	G	N
AX-94669661	C/T	1B	2301654	+	NA	NA	NA	NA	NA	NA	C	C	C	C	C	C	C	C	N	C	N	C	C	Y	N	N	Y	Y	C	N	C	N	Y	Y	N	N	Y	Y	Y	N	C	C	Y	Y	N	Y	Y	C	N
AX-94670396	T/C	1B	489201474	+	NA	NA	NA	NA	NA	NA	T	T	T	T	T	T	T	T	T	T	T	T	T	T	T	T	T	T	T	Y	T	C	C	T	T	T	C	T	T	T	T	T	T	T	T	T	T	T	Y
AX-94673495	A/G	1B	664787218	+	NA	NA	NA	NA	NA	NA	A	A	A	A	G	A	A	A	A	A	G	G	G	G	A	A	A	G	G	A	G	A	A	G	G	A	G	A	G	A	G	A	A	A	A	A	A	A	G
AX-94674257	A/C	1B	1203868	+	NA	NA	NA	NA	NA	NA	C	A	A	M	A	M	N	A	C	A	A	A	A	C	C	C	A	A	A	C	A	A	A	M	A	A	A	A	A	A	A	A	A	A	A	A	A	C	A
AX-94674294	T/G	1B	379387775	+	NA	NA	NA	NA	NA	NA	G	T	T	G	T	T	T	T	T	T	G	T	G	T	T	G	T	G	T	T	T	T	T	G	T	T	T	T	T	T	T	T	T	G	T	T	G	T	G
AX-94674342	A/G	1B	125638810	+	NA	NA	NA	NA	NA	NA	G	A	A	G	A	G	A	A	A	A	G	A	G	A	A	G	A	G	G	A	G	A	A	G	A	A	A	A	A	A	G	A	A	G	R	A	G	A	R
AX-94674887	C/T	1B	429611761	+	NA	NA	NA	NA	NA	NA	Y	C	N	Y	N	Y	N	N	N	C	C	C	N	C	Y	Y	N	C	Y	C	Y	Y	Y	Y	Y	Y	Y	Y	Y	Y	Y	C	C	C	N	Y	Y	Y	N
AX-94676183	T/C	1B	3658070	+	NA	NA	NA	NA	NA	NA	T	C	C	T	Y	T	T	C	Y	T	T	Y	T	T	C	T	Y	T	T	C	T	Y	Y	Y	Y	Y	C	C	Y	Y	T	C	C	T	Y	Y	T	Y	T
AX-94676481	C/T	1B	61524340	+	NA	NA	NA	NA	NA	NA	C	T	T	C	T	C	C	T	C	C	C	T	C	C	T	C	T	C	C	T	C	C	T	C	T	C	T	T	C	T	C	T	T	C	Y	C	C	C	C
AX-94676547	C/T	1B	667215536	+	NA	NA	NA	NA	NA	NA	C	N	C	C	C	C	C	C	C	C	C	C	C	Y	C	C	Y	C	C	C	N	Y	Y	Y	C	C	Y	C	C	Y	Y	C	Y	C	C	C	Y	C	C
AX-94676991	T/C	1B	309952393	+	NA	NA	NA	NA	NA	NA	C	C	T	C	T	C	T	T	C	T	T	C	T	T	C	T	T	T	T	T	T	C	C	T	T	T	T	T	T	C	T	T	C	T	Y	C	T	C	T
AX-94678121	A/G	1B	130636926	+	NA	NA	NA	NA	NA	NA	A	G	G	A	G	A	A	G	A	A	A	G	A	A	G	A	G	A	A	G	A	A	R	A	G	A	G	G	A	G	A	G	G	A	R	R	A	A	A
AX-94679073	A/G	1B	116973734	+	NA	NA	NA	NA	NA	NA	A	G	G	A	G	A	A	G	A	A	A	G	A	A	G	A	G	A	A	G	A	A	G	A	G	A	G	G	A	G	A	G	G	A	G	A	A	A	A
AX-94680045	G/A	1B	463543530	+	NA	NA	NA	NA	NA	NA	G	G	A	G	G	G	G	G	G	A	G	G	G	G	G	A	G	G	G	A	G	G	R	N	G	G	G	N	R	G	G	G	G	N	N	G	G	G	R
AX-94681022	T/C	1B	82308570	+	NA	NA	NA	NA	NA	NA	Y	T	T	C	T	Y	Y	T	Y	Y	C	T	C	Y	T	C	T	Y	Y	T	Y	Y	T	Y	T	Y	T	T	Y	T	Y	T	T	Y	T	Y	C	Y	N
AX-94682476	T/C	1B	69906139	+	NA	NA	NA	NA	NA	NA	T	C	C	T	C	T	T	C	T	T	T	C	T	T	C	T	C	T	T	C	T	T	C	T	C	T	C	C	T	C	T	C	C	T	Y	T	T	T	T
AX-94682514	C/T	1B	689000665	+	NA	NA	NA	NA	NA	NA	T	C	T	T	C	T	T	C	C	C	T	C	C	C	C	C	C	Y	C	C	C	T	C	T	C	T	C	C	C	C	C	C	C	C	C	C	T	C	N
AX-94682892	T/C	1B	551009872	+	NA	NA	NA	NA	NA	NA	T	C	C	C	T	T	T	C	T	T	C	C	C	T	T	C	T	T	T	T	T	T	C	T	C	T	C	C	T	C	T	C	C	T	N	T	C	T	T
AX-94683720	T/C	1B	58753922	+	NA	NA	NA	NA	NA	NA	T	T	Y	T	C	Y	T	Y	T	T	T	N	T	T	Y	T	Y	T	T	Y	T	T	Y	T	Y	T	Y	Y	T	Y	T	Y	Y	T	T	T	T	T	T
AX-94684615	C/T	1B	38833844	+	NA	NA	NA	NA	NA	NA	T	C	C	T	C	C	C	C	C	C	T	C	T	C	C	C	C	T	C	C	C	C	C	C	C	C	C	C	C	C	C	C	C	C	C	C	T	C	C
AX-94686144	G/A	1B	151738991	+	NA	NA	NA	NA	NA	NA	N	R	N	G	N	G	G	R	R	G	N	N	G	R	G	G	N	N	G	N	N	G	R	G	N	N	R	R	G	R	N	N	N	G	R	R	R	N	R
AX-94686193	T/C	1B	69826801	+	NA	NA	NA	NA	NA	NA	T	C	C	T	C	T	T	C	T	T	T	C	T	T	C	T	C	T	T	C	T	T	C	T	C	T	C	C	T	C	T	C	C	T	Y	T	T	T	T
AX-94686836	G/C	1B	156850245	+	NA	NA	NA	NA	NA	NA	G	C	C	G	C	G	G	C	G	G	G	C	G	G	C	G	C	G	G	C	G	G	C	G	C	G	C	C	G	C	G	C	C	G	S	G	G	G	G
AX-94688213	G/C	1B	17691326	+	NA	NA	NA	NA	NA	NA	G	S	C	G	S	G	G	S	G	G	G	C	S	G	S	G	S	G	G	S	G	G	S	S	S	G	S	S	G	S	S	C	S	G	S	G	G	G	S
AX-94689747	C/T	1B	675320135	+	NA	NA	NA	NA	NA	NA	T	C	T	T	C	T	T	C	C	C	T	C	C	C	C	C	C	C	C	C	C	T	C	T	C	T	C	C	C	C	C	C	C	C	C	C	T	C	N
AX-94691730	T/A	1B	189715615	+	NA	NA	NA	NA	NA	NA	T	A	A	T	A	T	T	A	T	T	T	A	T	T	A	T	A	T	T	A	T	T	A	T	A	T	A	A	T	A	T	A	A	T	W	T	N	T	T
AX-94692514	C/G	1B	11633592	+	NA	NA	NA	NA	NA	NA	G	C	C	C	C	G	G	C	G	C	G	C	G	G	C	G	C	G	G	C	G	G	C	C	C	C	C	C	G	C	G	C	C	G	N	C	G	C	C
AX-94692952	G/A	1B	512879110	+	NA	NA	NA	NA	NA	NA	G	A	A	A	G	G	G	A	G	G	A	A	G	G	G	G	G	G	G	G	G	A	A	A	A	G	A	A	G	A	G	A	A	G	R	G	A	G	A
AX-94695814	G/C	1B	118116805	+	NA	NA	NA	NA	NA	NA	G	C	C	G	C	G	G	C	G	G	G	C	G	G	C	G	C	G	G	C	G	G	C	G	C	G	C	C	G	C	G	C	C	G	C	G	G	G	G
AX-94696066	G/C	1B	416491872	+	NA	NA	NA	NA	NA	NA	C	G	G	G	G	G	G	G	G	G	C	G	C	G	G	G	G	C	G	G	G	C	G	C	G	G	G	G	G	G	G	G	G	C	S	G	C	G	C
AX-94697253	A/G	1B	679748775	+	NA	NA	NA	NA	NA	NA	A	G	A	A	G	A	A	G	G	G	A	G	G	G	G	G	G	N	G	G	R	A	N	A	G	A	G	N	R	G	G	G	G	G	G	G	A	G	G
AX-94698164	T/C	1B	162811745	+	NA	NA	NA	NA	NA	NA	T	C	C	T	C	T	T	C	T	T	T	C	T	T	C	T	C	T	T	C	T	T	N	T	C	T	C	C	T	C	T	C	C	T	Y	T	Y	T	T
AX-94699494	C/T	1B	144878230	+	NA	NA	NA	NA	NA	NA	C	T	C	C	T	C	C	N	C	C	C	T	C	C	N	C	T	C	C	N	C	C	Y	C	T	C	T	N	C	N	C	Y	T	C	Y	C	C	C	C
AX-94700372	G/A	1B	188461694	+	NA	NA	NA	NA	NA	NA	G	A	A	G	A	G	G	A	G	G	G	A	G	G	A	G	A	G	G	A	G	G	A	G	A	G	A	A	G	A	G	A	A	G	N	G	G	G	G
AX-94702514	T/C	1B	338036872	+	NA	NA	NA	NA	NA	NA	C	C	T	T	T	T	T	C	C	T	C	C	C	T	C	T	T	C	C	T	T	T	T	T	C	T	T	T	T	T	T	T	C	T	T	T	T	T	C
AX-94703094	G/A	1B	642770678	+	NA	NA	NA	NA	NA	NA	N	R	G	R	G	G	G	R	G	N	G	R	R	R	G	G	G	R	R	R	G	R	G	R	G	G	R	G	G	R	R	G	R	G	G	R	R	N	G
AX-94703283	G/C	1B	118091297	+	NA	NA	NA	NA	NA	NA	G	S	S	G	S	G	G	S	G	G	G	S	G	G	S	G	S	G	G	S	G	G	S	G	S	G	S	S	G	S	G	S	S	G	S	G	G	G	G
AX-94704008	C/T	1B	14030288	+	NA	NA	NA	NA	NA	NA	T	N	C	T	C	C	C	C	C	C	T	Y	C	C	C	C	N	Y	N	C	C	C	C	T	C	C	C	C	C	C	C	C	C	C	C	C	T	C	T
AX-94704869	C/T	1B	106683657	+	NA	NA	NA	NA	NA	NA	C	T	T	C	T	C	C	T	C	C	C	T	C	C	T	C	T	C	C	T	C	C	T	C	T	C	T	T	C	T	C	T	T	C	Y	C	C	C	C
AX-94705530	A/G	1B	113213156	+	NA	NA	NA	NA	NA	NA	A	G	G	A	N	A	A	G	A	A	A	N	G	A	G	A	G	A	A	N	A	A	G	A	G	A	G	G	A	R	A	G	G	A	N	A	N	A	A
AX-94706391	G/A	1B	38833996	+	NA	NA	NA	NA	NA	NA	A	G	G	A	G	G	G	G	G	G	A	G	A	G	G	G	G	R	G	G	G	G	G	G	G	G	G	G	G	G	G	G	G	G	G	G	A	G	G
AX-94707813	T/A	1B	676072049	+	NA	NA	NA	NA	NA	NA	A	T	A	A	T	N	N	T	T	T	A	T	T	T	T	T	T	N	T	T	N	A	N	A	T	A	N	T	T	T	T	T	T	T	T	T	A	T	T
AX-94708814	C/T	1B	56312176	+	NA	NA	NA	NA	NA	NA	N	T	T	C	T	C	C	T	C	C	C	N	N	C	T	C	T	Y	T	N	C	T	T	T	T	C	T	T	C	T	C	T	T	T	T	C	C	C	C
AX-94709107	G/C	1B	420355295	+	NA	NA	NA	NA	NA	NA	C	G	G	G	G	G	G	G	G	G	C	G	C	G	G	G	G	C	G	G	G	C	G	C	G	G	G	G	G	G	G	G	G	C	N	G	C	G	C
AX-94711658	G/A	1B	63053188	+	NA	NA	NA	NA	NA	NA	R	N	N	R	R	G	N	N	R	R	G	A	R	R	A	R	A	R	G	R	N	R	N	R	A	R	A	A	G	R	R	A	R	R	N	R	G	R	R
AX-94712693	A/G	1B	160484988	+	NA	NA	NA	NA	NA	NA	A	G	G	A	G	A	A	G	A	A	A	G	A	A	G	A	G	A	A	G	A	A	G	A	G	A	G	G	A	G	A	G	G	A	R	A	A	A	A
AX-94715632	G/A	1B	12975672	+	NA	NA	NA	NA	NA	NA	A	G	G	R	G	G	G	G	A	G	A	G	G	G	G	A	G	A	G	G	G	A	G	R	G	G	G	G	A	G	G	G	G	A	G	G	A	G	G
AX-94716176	C/A	1B	9271009	+	NA	NA	NA	NA	NA	NA	C	M	A	C	N	C	C	A	M	C	C	A	N	C	M	M	A	C	C	M	M	M	M	N	A	C	M	M	C	M	M	M	M	C	M	M	C	C	M
AX-94716205	T/G	1B	12812053	+	NA	NA	NA	NA	NA	NA	N	G	G	N	G	T	T	G	T	G	T	G	T	T	G	T	G	T	T	G	T	T	G	K	G	K	G	G	T	G	N	G	G	T	K	G	T	N	K
AX-94716273	A/T	1B	637499478	+	NA	NA	NA	NA	NA	NA	A	A	A	A	T	T	T	A	A	A	A	W	A	T	A	T	A	A	T	T	T	A	T	A	A	A	A	W	A	A	T	T	A	T	N	A	A	T	A
AX-94717358	G/A	1B	156264909	+	NA	NA	NA	NA	NA	NA	G	A	A	G	A	G	G	A	G	G	G	A	G	G	A	G	A	G	G	A	G	G	A	G	A	G	A	A	G	A	G	A	A	G	R	G	R	G	G
AX-94717933	C/T	1B	326015583	+	NA	NA	NA	NA	NA	NA	Y	Y	Y	T	Y	C	C	Y	C	C	Y	Y	Y	C	Y	C	Y	Y	C	Y	C	C	Y	T	Y	C	Y	T	C	Y	C	Y	Y	C	Y	Y	Y	C	T
AX-94718117	C/A	1B	565336854	+	NA	NA	NA	NA	NA	NA	C	C	N	A	C	C	C	C	C	C	A	C	A	C	C	A	C	C	C	C	C	C	C	C	C	C	C	A	C	C	C	C	C	C	C	C	A	C	C
AX-94718886	T/A	1B	22204895	+	NA	NA	NA	NA	NA	NA	T	W	W	W	W	T	T	W	T	W	T	W	T	T	W	T	W	T	W	N	T	T	W	T	W	W	W	T	T	W	T	W	W	T	N	W	T	W	T
AX-94719582	T/C	1B	632420624	+	NA	NA	NA	NA	NA	NA	T	Y	Y	T	Y	T	T	Y	T	T	T	C	C	T	Y	T	Y	T	T	Y	T	T	Y	C	Y	T	Y	Y	T	Y	C	C	Y	T	N	T	T	T	T
AX-94720458	G/A	1B	364419424	+	NA	NA	NA	NA	NA	NA	A	G	G	A	G	G	G	G	G	G	A	G	A	G	G	A	G	A	G	G	G	G	G	A	G	G	G	G	G	G	G	G	G	A	G	G	A	G	A
AX-94721813	T/C	1B	154598671	+	NA	NA	NA	NA	NA	NA	T	C	C	T	C	T	T	C	T	T	T	C	T	T	C	T	C	T	T	C	T	T	C	T	C	T	C	C	T	C	T	C	C	T	Y	T	T	T	T
AX-94721947	T/G	1B	530959876	+	NA	NA	NA	NA	NA	NA	T	T	T	N	T	N	T	T	T	T	T	T	T	T	T	G	G	T	T	T	T	G	T	G	T	N	T	T	T	T	G	T	T	T	T	T	T	T	G
AX-94722864	A/G	1B	9548638	+	NA	NA	NA	NA	NA	NA	R	A	A	R	A	R	R	A	R	R	R	A	R	R	A	R	A	R	R	A	R	R	A	R	A	R	A	A	R	A	R	A	A	R	A	R	R	R	R
AX-94723519	T/G	1B	41741385	+	NA	NA	NA	NA	NA	NA	T	K	K	T	K	T	T	K	T	T	T	K	T	T	K	T	K	T	T	K	T	T	K	T	K	T	K	K	T	K	T	K	K	T	K	T	T	T	K
AX-94723838	A/G	1B	66938107	+	NA	NA	NA	NA	NA	NA	A	G	G	A	G	A	A	G	A	A	A	N	A	A	G	A	G	A	A	G	A	A	G	A	G	A	G	G	A	G	A	G	G	A	A	A	A	A	A
AX-94725097	C/T	1B	28819283	+	NA	NA	NA	NA	NA	NA	Y	C	C	Y	Y	Y	Y	C	Y	Y	Y	C	Y	Y	C	Y	C	Y	Y	N	Y	Y	C	Y	T	Y	T	C	Y	C	Y	C	C	Y	C	Y	Y	Y	C
AX-94725109	T/C	1B	33066973	+	NA	NA	NA	NA	NA	NA	T	Y	Y	T	Y	T	T	Y	T	T	T	Y	T	T	Y	T	Y	T	T	Y	T	T	Y	T	Y	T	Y	Y	T	Y	T	Y	Y	T	N	T	T	T	T
AX-94725555	C/G	1B	49017378	+	NA	NA	NA	NA	NA	NA	S	N	C	N	C	N	S	C	S	S	S	C	S	S	C	S	C	S	G	C	S	G	N	G	C	S	C	C	S	C	S	C	C	G	C	S	S	S	S
AX-94725628	C/T	1B	168620799	+	NA	NA	NA	NA	NA	NA	Y	C	T	Y	T	N	Y	N	C	Y	Y	N	C	Y	N	Y	T	Y	Y	T	Y	C	T	Y	T	Y	N	Y	Y	C	C	C	T	C	Y	Y	Y	Y	C
AX-94725733	G/A	1B	152765653	+	NA	NA	NA	NA	NA	NA	G	A	A	G	A	G	G	A	G	G	G	A	G	G	A	G	A	G	G	A	G	G	A	G	A	G	A	A	G	A	G	A	A	G	N	G	G	G	G
AX-94726160	G/A	1B	217725250	+	NA	NA	NA	NA	NA	NA	G	A	A	G	A	G	G	A	G	G	G	A	G	G	A	G	A	G	G	A	G	G	A	G	A	G	A	A	G	A	G	A	A	G	R	G	G	G	G
AX-94727795	C/T	1B	660965625	+	NA	NA	NA	NA	NA	NA	C	C	C	C	C	C	C	C	C	C	C	C	C	Y	C	C	C	Y	C	Y	C	C	C	Y	C	C	N	Y	C	C	C	C	C	N	C	C	Y	C	C
AX-94728516	T/C	1B	491241476	+	NA	NA	NA	NA	NA	NA	C	N	T	C	T	T	T	T	T	T	T	N	T	T	T	Y	T	T	T	T	N	T	T	T	T	T	T	T	T	T	Y	T	T	C	T	T	C	T	T
AX-94728974	G/C	1B	12072875	+	NA	NA	NA	NA	NA	NA	G	C	C	G	C	S	S	C	G	C	G	C	S	S	C	G	C	G	S	C	S	G	C	G	C	G	C	C	G	C	S	C	C	C	C	C	G	G	N
AX-94729202	T/C	1B	132933995	+	NA	NA	NA	NA	NA	NA	T	C	C	T	C	T	T	C	T	T	T	C	T	T	C	T	C	T	T	C	T	T	N	T	C	T	C	C	T	C	T	C	C	T	Y	T	T	T	T
AX-94729463	A/G	1B	157901937	+	NA	NA	NA	NA	NA	NA	A	G	G	A	G	A	A	G	A	A	A	G	A	A	G	A	G	A	A	G	A	A	G	A	G	A	G	G	A	G	A	G	G	A	R	A	A	A	A
AX-94730813	T/C	1B	23980161	+	NA	NA	NA	NA	NA	NA	T	T	T	T	C	Y	Y	N	T	Y	T	T	T	Y	C	T	T	T	T	T	Y	Y	C	T	T	T	C	Y	T	T	N	T	T	N	N	T	T	Y	Y
AX-94731046	A/G	1B	623448903	+	NA	NA	NA	NA	NA	NA	G	G	G	G	A	A	A	G	G	N	A	G	G	N	G	G	A	N	A	G	A	A	A	G	G	A	A	G	G	G	N	A	G	N	N	G	A	A	G
AX-94731696	C/T	1B	685274459	+	NA	NA	NA	NA	NA	NA	T	C	T	Y	Y	C	C	C	T	N	T	C	C	C	C	C	C	T	T	C	T	C	C	C	T	C	C	Y	C	C	C	T	C	C	C	C	T	C	C
AX-94733374	G/A	1B	399196129	+	NA	NA	NA	NA	NA	NA	R	R	R	N	R	R	R	R	N	R	G	R	R	R	R	G	R	R	R	N	R	G	A	R	R	R	R	N	G	R	G	R	R	R	R	R	G	R	R
AX-94733707	C/T	1B	687802019	+	NA	NA	NA	NA	NA	NA	C	C	C	C	C	C	C	C	C	C	C	C	C	C	C	C	C	C	C	C	C	C	C	C	C	C	C	C	C	C	C	C	C	C	C	C	C	C	C
AX-94733833	G/A	1B	685092893	+	NA	NA	NA	NA	NA	NA	G	G	G	G	G	A	G	A	G	G	G	G	G	A	G	G	G	G	G	G	G	A	G	G	G	G	G	G	A	G	A	G	A	G	R	G	G	G	G
AX-94735504	T/C	1B	24499153	+	NA	NA	NA	NA	NA	NA	T	C	C	T	C	T	T	C	T	T	T	C	T	T	C	T	C	T	T	C	T	T	C	T	C	C	C	C	T	C	T	C	C	T	N	T	T	C	Y
AX-94736092	T/C	1B	18419670	+	NA	NA	NA	NA	NA	NA	T	T	T	C	T	Y	T	T	T	C	C	T	C	T	T	C	T	T	C	T	T	C	T	T	T	T	T	T	C	T	T	T	T	C	Y	C	C	T	T
AX-94736965	C/A	1B	388382635	+	NA	NA	NA	NA	NA	NA	N	C	C	M	C	C	C	C	C	C	M	C	M	C	C	M	C	M	C	C	C	C	C	M	C	C	C	C	C	C	C	C	C	M	C	C	M	C	C
AX-94737155	T/C	1B	14846101	+	NA	NA	NA	NA	NA	NA	Y	T	T	T	T	T	T	T	Y	T	Y	T	T	T	T	Y	T	Y	T	T	T	Y	T	T	T	T	T	T	Y	T	T	T	T	T	T	T	Y	T	N
AX-94738262	C/T	1B	183871259	+	NA	NA	NA	NA	NA	NA	N	T	T	C	T	C	C	T	C	C	C	Y	C	C	T	C	T	C	C	Y	C	C	Y	C	Y	C	T	T	C	T	C	T	C	C	Y	C	N	C	N
AX-94740458	T/C	1B	381391027	+	NA	NA	NA	NA	NA	NA	C	T	T	C	Y	T	C	T	C	T	T	T	C	C	T	T	T	C	C	C	T	T	T	C	T	T	T	T	C	C	T	T	T	T	T	T	T	C	C
AX-94745465	T/G	1B	680866347	+	NA	NA	NA	NA	NA	NA	G	T	G	G	T	G	G	T	T	T	G	T	T	T	T	T	T	T	T	T	T	G	T	G	T	G	T	T	T	T	T	T	T	T	T	T	G	T	T
AX-94746844	A/G	1B	8773549	+	NA	NA	NA	NA	NA	NA	A	G	G	A	G	A	A	G	A	A	A	G	A	A	G	A	G	A	A	G	A	A	R	A	G	A	G	G	A	G	A	G	G	A	R	A	A	A	A
AX-94747860	G/A	1B	155738542	+	NA	NA	NA	NA	NA	NA	G	A	A	G	A	G	G	A	G	G	G	A	G	G	A	G	A	G	G	A	G	G	A	G	A	G	A	A	G	A	G	A	A	G	R	G	G	G	G
AX-94748775	A/G	1B	652468809	+	NA	NA	NA	NA	NA	NA	A	A	A	G	A	A	A	A	A	A	A	A	A	G	A	G	G	A	A	A	A	A	A	A	A	A	G	R	A	G	A	A	A	A	A	A	A	A	A
AX-94749397	G/A	1B	16478707	+	NA	NA	NA	NA	NA	NA	G	R	N	G	R	N	N	R	N	G	R	G	G	G	R	R	R	G	G	R	R	N	R	G	G	G	R	R	N	G	G	N	R	N	G	G	G	G	G
AX-94750591	C/A	1B	428069450	+	NA	NA	NA	NA	NA	NA	A	C	C	A	C	C	C	C	C	C	A	C	A	C	C	A	C	C	C	C	C	A	C	A	C	C	C	C	C	C	C	C	C	A	M	C	A	C	A
AX-94751515	T/G	1B	623989438	+	NA	NA	NA	NA	NA	NA	G	G	G	G	T	T	T	G	G	T	T	N	G	T	G	G	T	T	T	G	T	T	T	T	T	T	T	G	G	G	T	T	G	T	T	G	T	T	T
AX-94751829	A/G	1B	106680618	+	NA	NA	NA	NA	NA	NA	A	G	G	A	G	A	A	G	A	A	A	G	A	A	G	A	G	A	A	G	A	A	G	A	G	A	G	G	A	G	A	G	G	A	G	A	A	A	A
AX-94754589	G/C	1B	39578266	+	NA	NA	NA	NA	NA	NA	N	C	C	N	C	G	G	C	G	G	N	C	N	G	C	G	C	G	G	C	G	G	C	G	C	G	C	C	G	C	G	C	C	G	C	G	N	G	S
AX-94754806	G/A	1B	252970766	+	NA	NA	NA	NA	NA	NA	N	A	A	G	A	G	N	A	G	G	G	A	G	G	A	G	A	G	G	A	G	G	A	G	A	G	A	A	G	A	G	A	A	G	A	G	G	G	G
AX-94757158	G/T	1B	665310987	+	NA	NA	NA	NA	NA	NA	G	G	G	K	T	G	G	G	T	T	T	N	T	T	G	G	G	T	T	T	T	G	G	T	T	G	T	G	T	G	T	G	G	G	G	G	T	G	T
AX-94758477	G/C	1B	15746154	+	NA	NA	NA	NA	NA	NA	G	G	G	G	C	S	S	C	G	N	S	G	G	S	C	G	G	S	G	G	S	S	C	G	G	G	C	S	G	G	S	G	G	S	S	G	S	S	S
AX-94758722	T/C	1B	678257447	+	NA	NA	NA	NA	NA	NA	T	T	N	C	T	C	C	T	T	T	C	Y	Y	Y	T	T	T	T	Y	Y	T	T	T	C	Y	T	Y	Y	T	T	T	T	T	T	T	T	C	T	Y
AX-94761119	G/A	1B	136168461	+	NA	NA	NA	NA	NA	NA	R	N	R	R	N	R	R	N	R	R	R	R	R	R	N	R	N	R	R	G	R	R	N	R	G	R	N	G	R	N	R	G	G	R	N	G	R	R	R
AX-94764152	G/C	1B	136651150	+	NA	NA	NA	NA	NA	NA	G	C	C	G	C	G	G	C	G	G	G	C	G	G	C	G	C	G	G	C	G	G	C	G	C	G	C	C	G	C	G	C	C	G	S	G	G	G	G
AX-94765377	T/C	1B	70191668	+	NA	NA	NA	NA	NA	NA	C	N	T	Y	T	Y	N	T	N	Y	Y	T	C	N	T	N	T	Y	Y	T	Y	Y	T	N	T	Y	T	T	Y	T	N	T	T	Y	T	Y	Y	N	Y
AX-94765411	C/G	1B	9711497	+	NA	NA	NA	NA	NA	NA	C	N	G	C	G	C	C	N	C	C	C	G	C	C	G	C	G	C	C	G	C	C	G	C	N	C	S	G	C	G	C	G	G	C	S	C	C	C	C
AX-94766122	T/C	1B	643102239	+	NA	NA	NA	NA	NA	NA	C	C	C	T	T	Y	T	C	C	T	C	C	T	T	C	T	T	C	T	C	T	T	C	C	C	T	C	T	C	C	T	C	C	C	C	T	C	T	C
AX-94766423	C/A	1B	174604308	+	NA	NA	NA	NA	NA	NA	M	M	M	M	M	C	M	M	M	M	M	M	M	M	M	M	M	M	M	M	M	M	M	M	M	M	M	N	M	M	C	M	M	M	M	M	M	M	M
AX-94766533	C/G	1B	98168978	+	NA	NA	NA	NA	NA	NA	C	G	G	C	G	C	C	G	C	C	C	G	C	C	G	C	G	C	C	G	C	C	G	C	G	C	G	G	C	G	C	G	N	C	S	C	C	C	C
AX-94767202	T/G	1B	130636888	+	NA	NA	NA	NA	NA	NA	T	G	G	T	G	T	T	G	T	T	T	G	T	T	G	T	G	T	T	G	T	T	G	T	G	T	G	G	T	G	T	G	G	T	N	T	T	T	T
AX-94767724	C/T	1B	26058837	+	NA	NA	NA	NA	NA	NA	C	C	C	C	C	Y	Y	C	C	Y	C	C	C	C	C	C	C	C	C	C	C	C	C	C	C	C	C	C	C	C	C	C	C	C	C	Y	C	C	C
AX-94768522	C/T	1B	1848213	+	NA	NA	NA	NA	NA	NA	C	C	C	Y	C	Y	Y	C	Y	Y	C	C	Y	Y	C	Y	C	C	Y	C	Y	Y	C	Y	C	T	C	C	Y	C	Y	C	C	Y	N	Y	C	T	Y
AX-94770218	C/T	1B	111025742	+	NA	NA	NA	NA	NA	NA	C	T	T	C	T	C	C	T	C	C	C	T	C	C	N	C	T	C	C	T	C	C	T	C	T	C	T	T	C	T	C	T	T	N	T	C	C	N	Y
AX-94771307	G/A	1B	592098439	+	NA	NA	NA	NA	NA	NA	G	A	G	G	G	G	G	A	A	A	G	A	G	A	G	G	G	N	G	G	G	A	G	A	A	A	G	R	A	A	A	G	A	G	N	G	G	G	N
AX-94771965	G/A	1B	51590419	+	NA	NA	NA	NA	NA	NA	G	G	G	R	G	R	R	G	R	R	R	G	G	R	G	R	G	G	R	G	R	R	G	R	G	R	G	G	R	G	R	G	G	R	G	R	R	R	N
AX-94773580	T/G	1B	634782948	+	NA	NA	NA	NA	NA	NA	T	G	T	T	G	G	G	G	T	T	T	K	G	N	G	T	G	T	G	T	G	T	G	G	G	T	T	K	G	G	G	G	G	N	K	T	T	G	K
AX-94774699	G/A	1B	92310216	+	NA	NA	NA	NA	NA	NA	R	G	R	G	G	G	G	G	G	G	R	G	G	R	R	G	R	R	G	G	G	G	G	G	G	G	G	R	R	R	G	G	R	G	G	R	R	G	G
AX-94778143	C/A	1B	47205643	+	NA	NA	NA	NA	NA	NA	A	C	C	A	C	M	C	C	C	C	A	C	A	C	C	C	C	N	A	C	C	A	C	A	C	C	C	C	C	C	C	C	C	A	M	C	A	C	A
AX-94780679	G/C	1B	660100902	+	NA	NA	NA	NA	NA	NA	G	G	G	G	G	G	G	G	G	C	G	G	N	C	G	G	G	C	G	C	G	G	G	N	G	G	C	S	G	G	N	G	G	C	N	G	C	G	G
AX-94780936	G/A	1B	570474524	+	NA	NA	NA	NA	NA	NA	N	G	R	R	G	G	N	G	G	G	G	G	N	G	G	G	G	R	G	G	G	G	G	N	G	G	R	G	R	G	G	G	G	G	G	R	G	R	R
AX-94781156	G/T	1B	671198680	+	NA	NA	NA	NA	NA	NA	K	K	K	K	K	K	K	K	K	K	K	K	K	K	K	K	K	K	K	K	K	K	N	K	K	K	K	K	K	K	K	K	K	K	K	K	K	K	G
AX-94781715	G/A	1B	151468146	+	NA	NA	NA	NA	NA	NA	G	A	A	G	A	G	G	A	G	G	G	A	G	G	A	G	A	G	G	A	G	G	A	G	A	G	A	A	G	A	G	A	A	G	A	G	G	G	G
AX-94782662	T/C	1B	211313947	+	NA	NA	NA	NA	NA	NA	T	C	C	T	C	T	T	C	T	T	T	C	T	T	C	T	C	T	T	C	T	T	C	T	C	T	C	N	T	C	T	C	C	T	Y	T	T	T	T
AX-94783957	G/C	1B	643101658	+	NA	NA	NA	NA	NA	NA	C	C	C	G	G	S	G	C	C	G	C	C	G	G	C	G	G	C	G	C	G	G	C	C	C	G	C	G	C	C	G	C	C	C	C	G	C	G	C
AX-94784779	T/C	1B	209130296	+	NA	NA	NA	NA	NA	NA	T	C	C	T	C	T	T	C	T	T	T	C	T	T	C	T	C	T	T	C	T	T	C	T	C	T	C	C	T	C	T	C	C	T	C	T	T	T	T
AX-94785037	C/T	1B	8676958	+	NA	NA	NA	NA	NA	NA	C	T	T	C	T	C	C	T	C	C	C	T	C	C	T	C	T	C	C	T	C	C	T	C	T	C	T	T	C	T	C	T	T	C	Y	C	C	C	C
AX-94786054	T/C	1B	320990073	+	NA	NA	NA	NA	NA	NA	T	C	C	T	C	T	N	C	T	N	T	C	T	T	C	T	C	T	T	C	T	N	C	N	C	Y	C	C	N	C	T	C	C	T	C	Y	T	N	N
AX-94786299	G/A	1B	189581933	+	NA	NA	NA	NA	NA	NA	G	A	A	G	A	G	G	N	G	N	G	A	G	G	N	G	A	G	G	A	G	G	A	G	A	G	A	A	G	A	G	A	A	G	N	G	G	G	N
AX-94787480	A/G	1B	27236203	+	NA	NA	NA	NA	NA	NA	A	N	N	N	G	A	A	N	A	R	A	R	A	A	G	A	G	A	A	G	A	A	G	N	N	G	G	G	N	G	A	G	G	A	G	N	A	G	R
AX-94787647	C/A	1B	17790485	+	NA	NA	NA	NA	NA	NA	M	C	M	M	C	M	M	C	M	C	M	M	A	M	C	M	C	M	M	C	M	M	C	A	C	M	C	M	M	C	A	M	C	M	C	C	M	M	M
AX-94787873	T/C	1B	453880124	+	NA	NA	NA	NA	NA	NA	T	T	C	T	T	T	T	T	T	T	T	T	T	T	T	T	T	T	C	T	T	T	C	C	T	T	C	C	T	T	T	T	T	T	T	T	T	T	T
AX-94788008	A/G	1B	584108344	+	NA	NA	NA	NA	NA	NA	A	A	A	A	A	A	A	A	R	R	N	A	A	A	A	N	A	R	A	A	A	N	A	A	A	R	A	A	R	A	A	A	A	A	A	A	R	A	A
AX-94788541	A/C	1B	3272135	+	NA	NA	NA	NA	NA	NA	A	C	C	A	C	N	M	C	N	A	A	C	N	N	C	A	C	A	N	C	A	A	C	A	C	A	C	C	A	C	A	C	C	N	C	N	A	N	M
AX-94791157	T/C	1B	535799282	+	NA	NA	NA	NA	NA	NA	Y	T	T	T	T	Y	T	T	T	T	T	T	T	T	T	T	Y	T	T	T	T	T	T	Y	T	T	T	T	T	T	Y	T	T	T	T	Y	T	N	T
AX-94792482	T/C	1B	626499421	+	NA	NA	NA	NA	NA	NA	Y	N	Y	N	Y	Y	N	Y	Y	Y	Y	T	T	T	Y	Y	Y	Y	Y	N	T	T	Y	Y	Y	Y	T	Y	Y	T	T	Y	T	Y	Y	Y	Y	N	Y
AX-94792625	G/A	1B	6481708	+	NA	NA	NA	NA	NA	NA	G	N	R	G	R	G	N	R	G	G	N	R	G	N	R	G	N	G	G	R	G	G	R	R	R	G	R	R	G	R	G	R	R	G	R	G	R	G	R
AX-94794804	T/C	1B	581412894	+	NA	NA	NA	NA	NA	NA	T	C	T	T	T	T	T	Y	C	C	T	Y	T	T	T	T	T	Y	T	T	T	Y	T	T	T	C	Y	N	Y	Y	T	T	Y	T	N	T	T	T	N
AX-94795575	A/G	1B	11699838	+	NA	NA	NA	NA	NA	NA	A	R	G	A	G	A	A	G	R	A	A	N	A	A	R	A	G	A	A	R	R	R	A	A	G	A	R	R	A	R	A	R	R	A	R	G	A	R	R
AX-94795975	G/C	1B	658482859	+	NA	NA	NA	NA	NA	NA	G	G	G	C	G	G	G	G	G	C	C	G	G	G	G	G	G	G	G	C	G	G	G	G	G	G	G	G	G	G	G	G	G	G	G	G	C	G	G
AX-94796202	T/A	1B	456185329	+	NA	NA	NA	NA	NA	NA	W	T	T	T	T	T	T	T	T	T	W	T	W	T	T	T	T	T	T	T	T	W	T	W	T	T	T	T	T	T	T	T	T	W	T	W	W	W	W
AX-94796715	T/C	1B	510980876	+	NA	NA	NA	NA	NA	NA	T	T	T	T	T	T	T	T	T	T	C	T	T	T	T	C	T	T	T	T	T	T	T	T	T	T	T	T	T	T	T	T	T	C	T	T	C	T	T
AX-94796921	G/C	1B	38067645	+	NA	NA	NA	NA	NA	NA	S	G	G	S	G	S	S	G	S	S	S	G	S	S	G	S	G	S	S	G	S	S	G	S	G	S	G	G	S	G	S	G	G	S	S	S	S	S	S
AX-94798980	G/A	1B	127976744	+	NA	NA	NA	NA	NA	NA	N	G	G	A	G	A	G	G	G	G	A	G	A	G	G	A	G	N	A	G	A	G	G	R	G	G	G	G	G	G	R	G	G	R	N	G	N	G	N
AX-94799023	T/C	1B	42014451	+	NA	NA	NA	NA	NA	NA	Y	T	T	Y	T	Y	Y	T	Y	Y	Y	T	N	Y	T	Y	T	Y	Y	N	N	N	T	Y	T	Y	T	T	Y	N	Y	T	N	Y	N	Y	Y	Y	Y
AX-94799418	G/C	1B	551177199	+	NA	NA	NA	NA	NA	NA	N	S	G	S	G	S	G	S	G	S	G	S	G	G	S	G	S	G	S	G	G	G	S	G	S	G	S	G	S	S	S	G	S	S	S	G	G	G	S
AX-94800893	G/T	1B	17731086	+	NA	NA	NA	NA	NA	NA	G	N	K	G	K	G	G	K	G	N	K	K	K	G	K	G	K	G	G	K	G	G	K	G	K	G	K	K	G	K	G	K	K	G	K	N	K	N	G
AX-94801428	T/G	1B	9936532	+	NA	NA	NA	NA	NA	NA	T	G	G	T	G	G	G	G	T	G	T	G	G	G	G	T	G	T	K	G	G	T	G	T	G	T	G	G	T	G	G	G	G	T	K	G	T	T	T
AX-94803292	T/G	1B	667822737	+	NA	NA	NA	NA	NA	NA	T	T	T	T	T	T	T	T	T	T	G	K	T	T	T	T	T	K	T	T	T	T	T	T	T	T	T	G	T	T	T	T	T	T	T	T	G	T	T
AX-94804276	G/A	1B	119766053	+	NA	NA	NA	NA	NA	NA	R	G	G	R	G	R	R	G	R	R	R	G	R	R	G	R	G	R	R	G	R	R	G	R	G	R	G	G	R	G	R	G	G	R	G	R	R	R	R
AX-94804372	C/T	1B	347578808	+	NA	NA	NA	NA	NA	NA	Y	Y	Y	C	C	C	Y	Y	C	C	C	Y	C	C	Y	C	C	C	C	C	Y	C	C	C	C	C	C	Y	Y	Y	C	C	Y	C	C	C	Y	Y	C
AX-94805093	C/T	1B	683576594	+	NA	NA	NA	NA	NA	NA	C	Y	C	C	Y	C	C	Y	Y	Y	C	Y	Y	Y	Y	Y	Y	Y	Y	Y	Y	C	Y	C	Y	C	Y	Y	Y	Y	Y	Y	Y	Y	Y	Y	C	Y	Y
AX-94805215	A/G	1B	656237789	+	NA	NA	NA	NA	NA	NA	A	A	A	A	A	R	R	A	R	R	R	A	R	A	A	R	A	R	R	R	A	A	A	A	R	R	A	A	A	A	A	A	A	A	A	A	A	A	A
AX-94806190	G/C	1B	455211826	+	NA	NA	NA	NA	NA	NA	G	G	G	G	G	G	G	G	G	G	C	G	G	G	G	G	G	G	G	G	G	C	G	N	G	G	G	G	G	G	G	G	N	C	S	C	G	C	N
AX-94806570	T/C	1B	139672243	+	NA	NA	NA	NA	NA	NA	T	C	C	T	C	T	T	C	T	T	T	C	T	T	C	T	C	T	T	C	T	T	C	T	C	T	C	C	T	C	T	C	C	T	Y	T	T	T	T
AX-94806781	T/C	1B	99597898	+	NA	NA	NA	NA	NA	NA	T	C	Y	T	N	T	T	C	T	T	T	C	T	T	N	T	N	T	T	N	T	T	C	T	N	T	N	N	T	Y	T	Y	C	T	Y	T	T	T	T
AX-94810460	C/G	1B	636737843	+	NA	NA	NA	NA	NA	NA	G	C	G	C	C	C	C	C	C	G	C	C	C	C	C	C	C	G	C	C	C	G	C	C	C	G	C	C	C	C	C	C	C	C	C	G	C	C	C
AX-94814758	T/C	1B	543517574	+	NA	NA	NA	NA	NA	NA	N	C	Y	N	N	T	T	Y	N	Y	Y	Y	Y	T	T	C	N	T	T	N	T	T	Y	T	Y	T	Y	C	T	Y	T	Y	N	T	Y	T	Y	N	Y
AX-94815439	C/G	1B	38910582	+	NA	NA	NA	NA	NA	NA	G	C	C	G	C	C	C	C	C	C	G	C	G	C	C	C	C	S	C	C	C	C	C	C	C	C	C	C	C	C	C	C	C	C	C	C	G	C	C
AX-94816267	A/G	1B	508708033	+	NA	NA	NA	NA	NA	NA	A	R	A	R	A	A	A	R	A	R	A	R	R	R	A	R	R	R	R	A	A	A	A	R	A	A	A	R	R	N	R	R	N	R	A	R	A	A	N
AX-94816512	G/C	1B	223144086	+	NA	NA	NA	NA	NA	NA	G	S	S	G	S	G	G	S	G	G	G	S	G	G	S	G	S	G	G	S	G	G	S	G	S	G	S	S	G	S	G	S	S	G	S	G	G	G	G
AX-94817132	A/G	1B	65370103	+	NA	NA	NA	NA	NA	NA	A	A	A	R	N	R	A	A	A	R	R	A	R	A	A	R	A	A	A	R	R	R	A	R	A	R	G	A	R	N	A	A	N	A	A	R	R	A	A
AX-94818661	A/G	1B	172946764	+	NA	NA	NA	NA	NA	NA	A	G	G	A	G	A	A	G	A	A	A	G	A	A	G	A	G	A	A	G	A	A	G	A	G	A	G	G	A	G	A	G	G	A	G	A	A	A	A
AX-94820127	G/A	1B	424538248	+	NA	NA	NA	NA	NA	NA	A	G	G	A	G	G	G	G	G	G	G	G	A	G	G	A	G	A	G	G	G	A	G	A	G	G	G	G	G	G	G	G	G	A	G	G	A	G	A
AX-94820627	T/C	1B	457460636	+	NA	NA	NA	NA	NA	NA	C	T	T	T	T	T	T	T	T	T	C	T	C	T	T	T	T	T	T	T	T	C	T	C	T	T	T	T	T	T	T	T	T	C	T	C	C	C	Y
AX-94820715	G/C	1B	8676731	+	NA	NA	NA	NA	NA	NA	G	C	C	G	N	G	G	C	G	G	G	N	G	G	C	G	C	G	G	C	G	G	C	G	C	G	C	C	G	C	G	C	C	G	C	G	G	G	G
AX-94821053	A/G	1B	41086873	+	NA	NA	NA	NA	NA	NA	A	G	G	A	G	A	A	G	A	A	A	G	A	A	G	A	G	A	A	G	A	A	G	A	G	A	G	G	A	G	A	G	G	A	R	A	A	A	A
AX-94821952	C/G	1B	111260862	+	NA	NA	NA	NA	NA	NA	C	G	G	C	G	C	C	G	C	C	C	G	S	C	G	C	G	C	C	G	C	C	G	C	G	C	G	G	C	G	C	G	G	C	N	C	S	C	S
AX-94822580	A/G	1B	234251818	+	NA	NA	NA	NA	NA	NA	A	A	G	G	A	A	A	A	G	A	A	A	A	A	A	A	A	A	G	A	A	G	A	A	A	A	A	A	G	A	A	A	A	A	A	A	A	A	A
AX-94822707	C/T	1B	117187937	+	NA	NA	NA	NA	NA	NA	C	T	T	C	T	C	C	Y	C	C	C	T	C	C	N	C	T	C	C	T	C	C	T	C	T	C	T	Y	C	N	C	T	N	C	C	C	C	C	C
AX-94823004	C/T	1B	51991116	+	NA	NA	NA	NA	NA	NA	C	Y	Y	C	T	C	C	Y	C	C	Y	Y	C	C	Y	C	Y	C	Y	Y	C	T	Y	Y	Y	Y	Y	Y	C	Y	C	Y	Y	Y	Y	C	Y	C	C
AX-94823471	A/G	1B	16658419	+	NA	NA	NA	NA	NA	NA	A	R	G	A	R	A	A	R	A	R	N	G	R	A	R	A	R	A	N	A	A	A	R	N	R	R	R	R	A	R	A	G	R	A	R	R	N	R	A
AX-94823926	C/T	1B	530959521	+	NA	NA	NA	NA	NA	NA	C	C	C	C	C	T	C	C	C	C	C	C	C	C	C	T	T	C	C	C	C	T	C	T	C	C	C	C	C	C	T	C	C	C	C	C	C	C	T
AX-94825342	G/T	1B	676271535	+	NA	NA	NA	NA	NA	NA	T	G	T	T	G	T	T	G	G	G	T	G	G	G	G	G	G	N	G	G	G	T	G	T	G	T	G	G	G	G	G	G	G	G	K	G	T	G	K
AX-94825609	A/C	1B	53248657	+	NA	NA	NA	NA	NA	NA	A	C	C	A	C	A	A	C	A	A	A	C	A	A	C	A	C	A	A	C	N	A	C	A	C	A	C	C	A	C	A	C	C	A	M	A	A	A	A
AX-94827415	T/C	1B	488658971	+	NA	NA	NA	NA	NA	NA	C	T	T	T	T	Y	T	T	T	T	C	T	T	T	T	C	C	T	T	T	T	C	T	C	T	T	T	T	T	T	C	T	T	C	T	C	C	C	C
AX-94827531	T/G	1B	24520840	+	NA	NA	NA	NA	NA	NA	T	T	T	K	T	N	K	T	T	K	T	N	T	T	T	T	T	K	K	N	N	K	T	N	T	T	T	N	K	N	T	N	T	K	T	K	T	T	K
AX-94827580	T/A	1B	562469017	+	NA	NA	NA	NA	NA	NA	T	T	T	T	A	W	T	T	N	T	N	T	A	A	W	T	W	T	W	W	A	N	T	T	T	T	T	T	T	T	W	T	T	W	T	T	A	T	T
AX-94829127	T/C	1B	623730443	+	NA	NA	NA	NA	NA	NA	C	C	C	C	T	T	T	C	N	T	T	C	C	T	C	C	T	N	T	C	T	T	T	C	C	T	T	C	C	C	T	T	C	T	T	C	N	T	C
AX-94830772	C/T	1B	168418841	+	NA	NA	NA	NA	NA	NA	C	T	T	C	T	C	C	T	C	C	C	T	C	C	T	C	T	C	C	T	C	C	T	C	T	C	T	T	C	T	C	T	T	C	T	C	C	C	C
AX-94831912	A/G	1B	15448205	+	NA	NA	NA	NA	NA	NA	A	G	G	A	G	A	N	G	A	A	A	G	A	A	G	A	G	A	A	G	A	A	G	A	G	A	G	R	A	G	A	R	G	A	N	A	A	A	A
AX-94832151	C/A	1B	269213474	+	NA	NA	NA	NA	NA	NA	C	C	C	M	M	C	M	C	C	M	M	C	M	C	N	M	C	C	M	M	C	M	M	C	M	M	M	C	C	N	M	M	C	M	M	C	M	C	C
AX-94832356	A/G	1B	44067499	+	NA	NA	NA	NA	NA	NA	A	R	R	A	R	A	A	R	A	A	A	R	A	A	R	A	R	A	A	R	A	A	R	A	R	A	R	R	A	R	A	R	R	A	R	A	A	A	R
AX-94832758	T/C	1B	374319447	+	NA	NA	NA	NA	NA	NA	Y	T	T	C	T	T	T	T	T	T	C	T	N	T	T	C	T	C	T	T	T	T	T	C	T	T	T	T	T	T	T	T	T	C	N	T	C	T	C
AX-94833199	C/T	1B	48280051	+	NA	NA	NA	NA	NA	NA	T	C	C	T	C	Y	C	C	C	C	T	C	T	C	C	C	C	T	T	C	C	T	C	T	C	C	C	C	C	C	C	C	C	T	Y	C	T	C	T
AX-94834373	C/T	1B	512422186	+	NA	NA	NA	NA	NA	NA	Y	N	N	T	N	C	Y	C	C	N	C	Y	C	C	N	N	Y	C	N	Y	N	C	T	Y	C	Y	T	Y	Y	N	Y	C	C	N	N	N	N	Y	C
AX-94834442	T/C	1B	10081858	+	NA	NA	NA	NA	NA	NA	T	T	T	Y	T	Y	N	T	T	N	T	T	N	Y	T	T	T	Y	Y	T	N	N	T	Y	T	C	T	T	T	T	Y	T	T	T	T	T	T	C	Y
AX-94834634	C/T	1B	137447816	+	NA	NA	NA	NA	NA	NA	C	T	T	C	T	C	C	T	C	C	C	T	C	C	T	C	T	C	C	T	C	C	T	C	T	C	T	T	C	T	C	T	N	Y	N	C	C	C	C
AX-94835306	C/T	1B	59471177	+	NA	NA	NA	NA	NA	NA	C	Y	Y	Y	Y	C	C	Y	C	C	Y	Y	C	C	Y	Y	Y	C	Y	Y	C	Y	Y	Y	Y	C	Y	Y	C	Y	C	N	Y	Y	Y	C	Y	C	Y
AX-94838868	A/C	1B	242248054	+	NA	NA	NA	NA	NA	NA	A	C	C	A	C	A	A	C	A	A	A	C	A	A	C	A	C	A	A	C	A	A	C	A	C	A	C	C	A	C	A	C	C	A	C	A	A	A	A
AX-94839474	T/C	1B	92871642	+	NA	NA	NA	NA	NA	NA	T	C	Y	T	Y	T	T	C	T	T	N	N	T	T	Y	T	Y	T	Y	Y	T	T	Y	T	Y	T	Y	Y	Y	Y	T	Y	N	T	Y	T	N	T	T
AX-94840083	G/A	1B	655103327	+	NA	NA	NA	NA	NA	NA	G	G	G	G	G	G	G	G	N	A	A	G	G	G	G	G	G	G	G	A	G	G	G	G	G	G	G	G	G	G	G	G	G	G	G	G	G	G	G
AX-94841376	G/T	1B	630700799	+	NA	NA	NA	NA	NA	NA	T	G	G	G	T	T	T	G	T	G	T	G	G	T	G	G	G	T	T	G	T	G	T	G	G	G	G	N	G	G	T	T	G	T	T	G	G	T	G
AX-94842940	G/A	1B	4346811	+	NA	NA	NA	NA	NA	NA	G	A	A	G	A	G	G	A	G	G	G	A	G	G	A	G	A	G	G	A	G	G	A	G	A	G	A	A	G	A	G	A	A	G	A	G	G	G	G
AX-94843442	A/G	1B	115450273	+	NA	NA	NA	NA	NA	NA	A	G	G	A	G	A	A	G	A	A	A	G	A	A	G	A	G	A	A	G	A	A	G	A	G	A	G	G	A	G	A	G	G	A	N	A	A	A	R
AX-94843704	G/A	1B	395276846	+	NA	NA	NA	NA	NA	NA	G	R	R	G	R	R	R	R	R	R	G	R	R	R	R	G	R	G	R	R	R	R	R	G	R	R	R	R	R	R	R	R	R	G	R	R	R	R	G
AX-94844203	C/T	1B	13507325	+	NA	NA	NA	NA	NA	NA	Y	C	C	N	C	Y	T	C	Y	C	Y	C	T	T	C	Y	C	Y	T	C	T	Y	C	N	C	Y	C	C	Y	C	T	C	C	Y	C	C	Y	Y	N
AX-94845157	A/G	1B	424538246	+	NA	NA	NA	NA	NA	NA	N	A	A	G	A	A	A	A	A	N	A	A	G	A	A	G	N	R	A	A	A	G	A	G	A	A	A	A	A	A	A	A	A	G	A	A	G	A	G
AX-94845461	G/A	1B	188263798	+	NA	NA	NA	NA	NA	NA	G	A	A	G	A	G	G	A	G	G	G	A	G	G	A	G	A	G	R	A	G	G	A	G	A	G	A	A	G	A	G	A	A	G	R	G	G	G	G
AX-94845742	C/T	1B	15745889	+	NA	NA	NA	NA	NA	NA	C	C	C	C	C	C	C	C	T	C	C	C	C	C	C	T	C	Y	C	C	C	T	C	C	C	C	C	C	T	C	C	C	C	T	Y	C	C	C	C
AX-94845848	A/G	1B	106681706	+	NA	NA	NA	NA	NA	NA	N	G	G	A	G	N	N	G	A	A	A	G	N	A	G	A	G	A	A	G	A	A	G	A	G	A	G	G	A	G	N	G	G	A	G	A	A	A	A
AX-94847341	C/T	1B	613001105	+	NA	NA	NA	NA	NA	NA	C	C	C	C	T	T	T	C	C	C	T	C	C	T	T	C	T	C	T	T	T	C	T	C	C	C	T	Y	C	C	T	T	C	T	N	C	T	T	C
AX-94847672	A/C	1B	18386990	+	NA	NA	NA	NA	NA	NA	A	M	M	A	M	M	C	M	C	A	A	M	A	C	M	A	M	A	A	M	C	A	M	C	M	A	M	M	A	M	C	M	M	A	M	A	A	A	N
AX-94848375	C/G	1B	271888635	+	NA	NA	NA	NA	NA	NA	S	S	S	S	S	S	S	S	S	C	S	S	S	S	S	S	S	S	S	S	S	S	S	S	S	S	S	S	S	S	S	S	S	S	S	S	S	S	S
AX-94848959	T/C	1B	327740707	+	NA	NA	NA	NA	NA	NA	Y	Y	Y	Y	Y	Y	N	Y	Y	Y	Y	Y	Y	Y	Y	Y	Y	Y	Y	Y	Y	Y	Y	Y	Y	Y	Y	Y	Y	Y	Y	Y	Y	Y	Y	T	Y	Y	Y
AX-94849540	G/T	1B	69825004	+	NA	NA	NA	NA	NA	NA	N	K	N	T	K	N	T	T	T	T	T	T	G	G	N	G	T	N	T	K	T	T	G	G	N	T	N	N	T	T	T	G	T	T	K	T	T	G	G
AX-94850271	C/T	1B	100309609	+	NA	NA	NA	NA	NA	NA	C	T	T	C	T	C	C	T	C	C	C	T	C	C	T	C	T	C	C	T	C	C	T	C	T	C	T	T	C	T	C	T	T	C	Y	C	C	C	C
AX-94850928	C/T	1B	608531494	+	NA	NA	NA	NA	NA	NA	C	C	C	C	C	T	C	C	C	C	T	C	C	C	C	C	C	C	C	C	C	C	C	C	C	C	T	C	C	C	C	C	C	C	C	C	T	C	C
AX-94851613	T/C	1B	676711940	+	NA	NA	NA	NA	NA	NA	T	T	Y	Y	T	Y	N	T	T	T	Y	T	T	T	T	T	T	T	T	T	T	Y	T	Y	T	Y	T	T	T	T	T	T	T	T	T	T	Y	T	T
AX-94852418	C/T	1B	163096777	+	NA	NA	NA	NA	NA	NA	Y	C	C	Y	C	Y	Y	C	C	Y	Y	C	Y	Y	C	Y	C	Y	Y	C	Y	Y	C	Y	C	Y	C	C	Y	C	Y	C	C	Y	C	Y	Y	Y	Y
AX-94853862	A/G	1B	677091605	+	NA	NA	NA	NA	NA	NA	A	R	A	A	G	A	A	R	R	R	A	R	R	R	R	G	R	R	R	R	G	G	G	N	R	R	R	R	G	G	R	R	R	R	R	R	A	R	R
AX-94855067	G/C	1B	668131464	+	NA	NA	NA	NA	NA	NA	G	G	G	G	S	G	G	G	G	C	C	S	G	G	G	G	G	C	G	C	G	G	G	G	G	G	G	C	C	G	G	G	N	G	N	G	C	G	S
AX-94855132	C/T	1B	463695506	+	NA	NA	NA	NA	NA	NA	N	C	C	Y	Y	C	N	C	Y	Y	Y	C	C	Y	Y	C	C	Y	Y	C	Y	C	C	C	C	Y	C	C	Y	C	C	C	C	C	C	Y	Y	Y	C
AX-94856268	T/C	1B	573871090	+	NA	NA	NA	NA	NA	NA	Y	T	Y	Y	Y	Y	N	T	Y	Y	Y	T	Y	Y	Y	Y	Y	Y	Y	Y	Y	Y	Y	T	T	Y	Y	Y	Y	T	Y	Y	T	Y	Y	Y	N	Y	T
AX-94856564	C/T	1B	1523386	+	NA	NA	NA	NA	NA	NA	Y	C	C	C	C	C	Y	C	Y	C	C	C	Y	Y	Y	Y	C	C	C	Y	C	C	C	Y	C	C	C	C	C	C	Y	Y	C	C	C	C	C	Y	C
AX-94856891	C/T	1B	674808447	+	NA	NA	NA	NA	NA	NA	T	C	T	T	C	T	T	C	C	C	T	C	C	C	C	C	C	N	C	C	C	T	C	T	N	T	C	N	Y	C	C	C	C	C	C	N	T	C	C
AX-94857844	C/T	1B	679748763	+	NA	NA	NA	NA	NA	NA	C	C	C	C	Y	C	C	C	C	C	C	C	C	C	C	C	C	C	C	C	T	C	T	C	C	C	C	T	T	C	C	C	C	C	Y	C	C	C	C
AX-94861978	T/C	1B	120405810	+	NA	NA	NA	NA	NA	NA	T	C	C	T	C	T	T	C	T	T	T	C	C	T	C	T	C	T	T	C	T	T	C	T	C	T	C	C	T	C	T	C	C	T	Y	T	C	T	T
AX-94864530	C/T	1B	529855091	+	NA	NA	NA	NA	NA	NA	C	C	C	C	C	T	C	C	C	C	C	C	C	C	C	C	T	C	C	C	C	T	C	T	C	C	C	C	C	C	T	C	C	C	C	C	C	C	T
AX-94866763	T/C	1B	471519617	+	NA	NA	NA	NA	NA	NA	T	T	T	T	T	T	T	T	C	T	T	T	T	T	T	T	T	T	T	C	T	T	T	T	T	T	T	T	T	T	T	T	T	T	T	T	C	T	T
AX-94867248	C/T	1B	460578853	+	NA	NA	NA	NA	NA	NA	C	C	C	T	C	C	T	C	T	T	T	C	C	T	T	C	C	T	T	C	T	C	C	C	C	T	C	C	T	C	C	C	C	C	C	C	T	C	C
AX-94868434	T/C	1B	669028285	+	NA	NA	NA	NA	NA	NA	T	T	T	T	T	T	T	T	T	T	N	Y	T	T	T	T	T	T	T	T	T	T	T	T	T	T	T	T	T	T	T	T	T	T	T	T	Y	T	T
AX-94868846	A/G	1B	577824839	+	NA	NA	NA	NA	NA	NA	A	A	G	G	A	A	A	G	A	A	G	G	G	G	A	G	G	G	G	A	A	G	A	G	A	A	G	A	G	G	A	A	G	A	A	A	G	A	G
AX-94870113	T/C	1B	566831265	+	NA	NA	NA	NA	NA	NA	C	T	C	C	T	T	C	T	T	C	T	T	T	T	T	C	T	C	T	T	T	C	T	C	T	C	C	T	C	T	T	T	T	T	T	C	T	C	C
AX-94870217	T/C	1B	41642395	+	NA	NA	NA	NA	NA	NA	T	N	Y	T	C	T	T	N	C	C	T	N	T	T	N	T	Y	T	T	N	C	C	N	C	Y	C	Y	Y	N	Y	T	N	Y	C	Y	T	T	C	T
AX-94870559	T/G	1B	100648488	+	NA	NA	NA	NA	NA	NA	T	G	G	T	G	T	T	G	T	T	T	G	T	T	G	T	G	T	T	G	T	T	G	T	G	T	G	G	T	G	T	G	G	T	K	T	T	T	T
AX-94871042	C/A	1B	628811589	+	NA	NA	NA	NA	NA	NA	A	C	A	A	C	C	C	C	A	A	C	C	C	C	C	C	C	A	C	C	C	A	C	C	C	A	C	N	C	C	C	C	C	C	C	A	C	C	C
AX-94873056	T/C	1B	135962840	+	NA	NA	NA	NA	NA	NA	N	C	C	T	C	T	T	C	T	T	T	C	Y	T	C	T	C	Y	T	C	T	T	C	T	C	T	C	C	T	C	T	C	C	T	Y	C	Y	T	Y
AX-94873208	T/G	1B	98904301	+	NA	NA	NA	NA	NA	NA	T	G	G	T	G	T	T	G	T	T	T	G	T	T	G	T	G	T	T	G	T	T	G	T	G	T	G	G	T	G	T	G	G	T	K	T	T	T	T
AX-94873552	C/T	1B	613423150	+	NA	NA	NA	NA	NA	NA	T	T	T	T	C	C	C	T	T	C	C	C	T	C	T	T	C	C	C	T	C	C	C	C	C	C	C	T	T	T	C	C	T	C	Y	T	C	C	C
AX-94874112	C/A	1B	10204574	+	NA	NA	NA	NA	NA	NA	C	C	C	A	C	A	A	C	C	M	C	C	A	M	C	C	C	C	A	C	A	C	C	A	C	A	C	C	C	C	M	C	C	C	C	N	C	A	N
AX-94874885	C/T	1B	372219810	+	NA	NA	NA	NA	NA	NA	N	C	T	T	Y	C	Y	C	T	C	C	C	T	C	C	T	C	C	T	C	C	T	C	C	C	C	C	Y	T	C	C	N	C	C	C	C	C	N	Y
AX-94877264	T/C	1B	159920017	+	NA	NA	NA	NA	NA	NA	T	C	N	T	C	T	T	C	T	T	T	C	T	T	C	T	C	T	T	Y	T	T	N	T	C	T	C	C	T	C	T	C	N	T	Y	T	T	T	T
AX-94878691	C/A	1B	5159848	+	NA	NA	NA	NA	NA	NA	C	A	A	C	A	C	C	N	C	C	C	A	C	C	A	C	N	C	C	A	C	C	A	C	N	C	A	A	C	A	C	A	A	C	M	C	C	C	C
AX-94879161	A/T	1B	614793799	+	NA	NA	NA	NA	NA	NA	W	W	A	T	W	T	A	A	A	A	T	T	T	T	T	A	T	A	A	A	T	A	T	A	A	A	T	N	A	T	A	T	T	A	T	A	T	A	N
AX-94881376	C/A	1B	444781878	+	NA	NA	NA	NA	NA	NA	C	C	C	C	M	M	C	C	C	C	C	C	C	C	C	C	M	C	C	A	C	C	C	C	C	C	C	C	C	C	M	C	C	M	C	C	C	C	C
AX-94883320	C/T	1B	685362740	+	NA	NA	NA	NA	NA	NA	Y	C	N	Y	C	Y	N	C	C	C	Y	C	C	C	C	C	C	C	C	C	C	Y	C	Y	C	Y	C	C	C	C	C	C	C	C	C	C	N	C	Y
AX-94883485	A/C	1B	56062138	+	NA	NA	NA	NA	NA	NA	A	M	M	A	M	A	A	M	A	A	A	M	A	A	M	A	M	A	A	M	A	A	M	A	M	A	M	M	A	M	A	M	M	A	M	A	A	A	A
AX-94884926	G/A	1B	429589768	+	NA	NA	NA	NA	NA	NA	N	R	R	N	R	R	R	R	R	R	R	N	R	R	R	R	R	R	R	N	R	R	N	N	R	R	N	R	R	N	R	R	R	R	G	R	R	G	G
AX-94884997	T/C	1B	117170231	+	NA	NA	NA	NA	NA	NA	T	C	C	T	C	T	T	C	T	T	T	C	T	T	C	T	C	T	T	C	T	T	C	T	C	T	C	C	T	C	T	C	C	T	Y	T	T	T	T
AX-94885934	A/C	1B	167933975	+	NA	NA	NA	NA	NA	NA	M	C	C	A	C	M	A	C	M	N	A	C	M	A	C	A	C	A	A	C	A	A	C	N	C	A	C	C	A	C	M	C	C	N	C	N	M	N	M
AX-94886724	C/T	1B	9271132	+	NA	NA	NA	NA	NA	NA	T	Y	Y	C	C	T	C	C	N	C	Y	N	C	C	Y	C	Y	N	N	N	C	C	Y	C	N	C	N	C	C	C	C	C	C	C	N	N	C	C	C
AX-94887162	T/G	1B	591109912	+	NA	NA	NA	NA	NA	NA	G	T	G	G	T	K	T	T	T	T	G	T	N	G	T	G	T	T	T	T	T	T	T	T	T	T	G	T	T	T	G	T	T	T	T	G	N	N	T
AX-94887858	A/G	1B	423204983	+	NA	NA	NA	NA	NA	NA	G	A	A	A	A	A	A	A	A	A	G	A	G	A	A	A	A	R	A	A	A	G	A	G	A	A	A	A	A	A	A	A	A	G	A	A	G	A	R
AX-94888009	G/A	1B	678266944	+	NA	NA	NA	NA	NA	NA	R	G	R	A	R	R	R	G	R	R	A	G	G	G	G	G	G	G	G	R	G	R	G	R	G	R	G	G	G	G	G	G	G	G	G	G	A	G	G
AX-94888336	A/G	1B	59539647	+	NA	NA	NA	NA	NA	NA	G	N	A	A	A	G	R	A	G	G	N	N	R	G	A	A	A	G	A	A	G	A	N	A	N	G	A	A	G	A	N	A	A	A	A	G	R	G	A
AX-94889904	A/G	1B	443996743	+	NA	NA	NA	NA	NA	NA	G	A	A	A	A	A	A	A	A	A	G	A	G	A	A	A	A	A	A	A	A	G	A	G	A	A	A	A	A	A	A	A	A	A	A	G	G	G	G
AX-94890541	G/A	1B	676201191	+	NA	NA	NA	NA	NA	NA	N	A	A	A	G	R	N	R	R	G	G	R	A	R	R	G	R	G	R	R	G	G	R	R	R	R	R	R	G	G	A	R	R	R	N	R	G	R	G
AX-94891105	A/G	1B	551179559	+	NA	NA	NA	NA	NA	NA	G	A	A	N	A	A	N	A	G	G	A	A	A	A	N	A	A	G	A	A	N	G	N	R	A	G	N	N	G	N	A	A	A	A	N	G	A	G	R
AX-94891564	A/C	1B	65775925	+	NA	NA	NA	NA	NA	NA	A	C	C	A	C	A	C	A	A	A	A	A	A	C	C	A	C	M	A	A	C	A	C	A	A	A	C	C	A	C	C	C	A	C	C	A	A	A	A
AX-94892856	C/T	1B	10005213	+	NA	NA	NA	NA	NA	NA	C	C	Y	C	Y	N	C	Y	T	C	C	C	C	C	C	C	Y	Y	C	C	T	T	C	C	Y	C	C	C	C	C	C	C	C	C	C	T	C	Y	Y
AX-94893657	C/A	1B	679299501	+	NA	NA	NA	NA	NA	NA	C	M	C	C	M	C	C	M	M	M	C	M	M	M	M	M	M	M	M	M	M	C	M	C	M	C	M	M	M	M	M	M	M	M	M	M	C	M	M
AX-94894536	T/C	1B	638015170	+	NA	NA	NA	NA	NA	NA	T	Y	T	T	T	T	T	Y	Y	T	Y	Y	T	T	Y	T	Y	T	T	T	T	T	T	Y	Y	T	Y	T	Y	Y	T	T	Y	T	T	T	Y	T	Y
AX-94894565	T/C	1B	168972753	+	NA	NA	NA	NA	NA	NA	T	C	C	T	C	T	T	C	T	T	T	C	T	T	C	T	C	T	T	C	T	T	C	T	C	T	C	C	T	C	T	C	C	T	N	T	T	T	T
AX-94894618	A/G	1B	555933466	+	NA	NA	NA	NA	NA	NA	R	R	R	A	R	R	R	R	R	R	R	R	G	R	R	R	R	R	R	R	R	R	R	R	R	R	R	N	R	R	R	R	R	R	R	R	A	R	R
AX-94896029	G/A	1B	106792232	+	NA	NA	NA	NA	NA	NA	R	R	R	N	G	N	G	G	G	G	G	N	R	G	R	G	N	G	G	R	G	G	R	N	G	G	G	G	G	N	R	N	G	G	N	G	G	N	R
AX-94896493	T/C	1B	481863764	+	NA	NA	NA	NA	NA	NA	T	T	T	T	T	T	T	T	C	T	T	T	T	T	T	T	T	T	T	N	T	T	Y	Y	T	T	T	N	Y	T	T	T	N	C	N	N	T	N	Y
AX-94896713	T/C	1B	302037006	+	NA	NA	NA	NA	NA	NA	C	T	T	C	T	T	T	T	T	T	C	T	C	T	T	T	T	C	T	T	T	T	T	T	T	T	T	T	T	T	T	T	T	C	T	T	C	T	T
AX-94897199	T/C	1B	557465497	+	NA	NA	NA	NA	NA	NA	T	Y	Y	Y	T	T	T	Y	Y	Y	Y	C	Y	T	T	Y	T	Y	T	T	T	Y	Y	C	Y	Y	Y	Y	Y	Y	T	Y	Y	T	Y	T	Y	T	Y
AX-94897804	G/C	1B	631065019	+	NA	NA	NA	NA	NA	NA	C	C	G	C	G	G	G	G	C	G	G	G	C	N	C	C	G	C	C	C	G	G	G	G	G	G	G	G	C	G	G	G	C	C	G	G	C	G	C
AX-94899004	C/T	1B	140296429	+	NA	NA	NA	NA	NA	NA	C	T	T	C	T	C	C	T	C	C	C	T	C	C	T	C	T	C	C	T	C	C	T	C	T	C	T	T	C	T	C	T	T	C	Y	C	C	C	C
AX-94899483	T/C	1B	521219020	+	NA	NA	NA	NA	NA	NA	T	C	C	T	T	T	T	C	T	T	C	C	C	T	T	C	T	T	T	T	T	T	C	T	C	T	C	C	T	C	T	C	C	C	N	T	C	T	T
AX-94900228	C/T	1B	654027300	+	NA	NA	NA	NA	NA	NA	Y	C	C	Y	C	C	C	C	N	Y	N	Y	C	Y	C	N	Y	N	N	N	C	C	N	C	C	C	Y	Y	C	C	C	C	C	C	Y	C	N	C	Y
AX-94902804	T/C	1B	94546105	+	NA	NA	NA	NA	NA	NA	T	C	C	T	C	T	T	C	T	T	T	C	C	T	C	T	C	T	T	C	T	T	C	T	C	T	C	C	T	C	T	C	C	T	Y	T	C	T	T
AX-94903361	C/G	1B	137645458	+	NA	NA	NA	NA	NA	NA	C	N	G	C	G	C	C	G	C	C	C	G	C	C	G	C	G	C	C	G	C	C	G	C	G	C	G	G	C	G	C	G	G	C	S	C	C	C	S
AX-94903641	C/A	1B	10018012	+	NA	NA	NA	NA	NA	NA	C	C	C	A	C	C	C	C	C	C	C	C	M	C	C	C	C	C	M	C	C	C	C	A	C	A	C	C	C	C	C	C	C	C	C	C	C	A	A
AX-94906568	T/G	1B	456975147	+	NA	NA	NA	NA	NA	NA	T	T	T	T	T	T	T	T	K	N	G	T	G	T	T	T	T	T	T	T	T	G	T	G	T	T	T	T	T	T	T	T	T	G	N	G	G	G	G
AX-94908088	C/T	1B	555298873	+	NA	NA	NA	NA	NA	NA	N	C	C	C	C	C	C	C	N	N	C	C	C	C	C	Y	C	N	C	C	C	N	C	C	C	N	C	C	T	C	C	C	C	C	C	N	C	N	C
AX-94910587	T/C	1B	626709580	+	NA	NA	NA	NA	NA	NA	Y	T	N	Y	N	T	Y	T	T	C	Y	C	C	T	T	Y	C	T	T	C	N	C	T	C	T	C	T	T	T	T	N	Y	T	T	T	T	T	N	C
AX-94912344	G/C	1B	22074390	+	NA	NA	NA	NA	NA	NA	G	C	C	C	C	G	G	C	G	C	G	C	G	N	C	G	C	G	C	C	G	G	C	G	C	C	C	C	G	C	G	C	C	G	C	C	G	C	N
AX-94912445	G/C	1B	24163300	+	NA	NA	NA	NA	NA	NA	G	C	C	C	C	G	G	C	G	S	G	C	G	G	C	G	C	S	C	C	G	G	C	G	C	C	C	C	G	C	G	C	C	G	S	S	G	C	G
AX-94913549	C/T	1B	1433825	+	NA	NA	NA	NA	NA	NA	T	C	C	C	C	C	C	C	C	C	C	N	C	T	C	T	C	Y	C	C	C	C	C	C	C	C	C	C	C	Y	C	C	C	C	C	C	C	C	C
AX-94913697	C/A	1B	422563347	+	NA	NA	NA	NA	NA	NA	M	C	C	M	C	C	C	C	C	C	M	C	M	C	C	M	C	M	C	C	C	M	N	M	C	C	C	C	C	C	C	C	C	M	C	C	M	C	M
AX-94915907	A/G	1B	86709699	+	NA	NA	NA	NA	NA	NA	A	G	G	G	G	R	N	G	A	A	G	G	G	A	G	G	G	R	A	G	N	A	G	A	G	A	G	N	R	G	A	G	G	A	N	N	G	A	A
AX-94917647	G/A	1B	163096626	+	NA	NA	NA	NA	NA	NA	G	R	R	G	R	G	G	R	G	G	G	R	G	G	R	G	R	G	G	R	G	G	R	G	R	G	R	R	G	R	G	R	R	G	N	G	G	G	G
AX-94918106	C/A	1B	22394641	+	NA	NA	NA	NA	NA	NA	C	A	A	M	A	C	C	A	C	M	C	A	C	C	A	C	A	C	M	A	C	C	A	C	A	M	A	A	C	A	C	A	A	C	M	M	C	M	C
AX-94918877	C/G	1B	512422210	+	NA	NA	NA	NA	NA	NA	C	C	C	C	C	C	C	C	C	C	G	C	C	C	C	G	C	C	C	C	C	C	C	C	C	C	C	C	C	C	C	C	C	G	S	C	G	C	C
AX-94919045	G/A	1B	451554464	+	NA	NA	NA	NA	NA	NA	G	G	G	R	G	G	A	G	R	R	G	G	G	R	G	G	G	R	R	G	G	G	G	G	G	R	G	G	R	G	G	G	G	G	G	R	G	R	G
AX-94919611	C/T	1B	41584638	+	NA	NA	NA	NA	NA	NA	T	C	C	N	C	Y	T	C	C	C	N	C	N	Y	C	Y	C	T	Y	C	C	C	C	C	C	C	C	C	C	C	Y	C	C	C	C	Y	Y	C	Y
AX-94919771	C/T	1B	150539477	+	NA	NA	NA	NA	NA	NA	C	T	T	C	T	C	C	T	C	C	C	T	C	C	T	C	T	C	C	N	C	C	T	C	T	C	T	T	C	T	C	T	T	C	Y	C	C	C	C
AX-94920123	C/T	1B	69542587	+	NA	NA	NA	NA	NA	NA	C	T	T	C	T	C	C	T	C	C	C	T	C	C	T	C	T	C	C	Y	C	C	T	C	T	C	T	T	C	T	C	T	T	C	Y	C	C	C	C
AX-94920876	T/C	1B	108837193	+	NA	NA	NA	NA	NA	NA	Y	T	T	C	T	N	Y	T	Y	Y	C	T	N	Y	T	Y	T	Y	Y	N	Y	N	T	Y	T	Y	N	T	Y	Y	Y	T	T	Y	N	N	Y	N	N
AX-94921195	C/A	1B	48056082	+	NA	NA	NA	NA	NA	NA	M	C	C	M	C	M	C	C	C	C	N	C	N	C	C	C	C	M	A	C	C	A	C	A	C	C	C	C	C	C	C	C	C	A	C	C	N	C	N
AX-94921973	T/C	1B	504091493	+	NA	NA	NA	NA	NA	NA	T	C	C	C	T	T	T	C	T	T	T	C	T	T	T	T	T	T	T	T	T	C	C	C	C	T	C	C	T	C	T	C	C	T	C	T	T	T	C
AX-94923277	C/T	1B	121406297	+	NA	NA	NA	NA	NA	NA	C	C	C	C	C	N	T	C	T	T	C	C	C	T	C	C	C	Y	C	C	C	T	C	C	C	T	C	C	T	C	C	C	C	C	C	T	C	T	C
AX-94923910	T/C	1B	423559084	+	NA	NA	NA	NA	NA	NA	C	T	T	T	T	T	T	T	T	T	C	T	C	T	T	T	T	C	T	T	T	C	T	C	T	T	T	T	T	T	T	T	T	C	T	T	C	T	C
AX-94924225	A/G	1B	641552709	+	NA	NA	NA	NA	NA	NA	A	R	A	R	A	A	A	R	A	A	R	R	A	A	R	A	A	A	A	R	R	A	R	R	N	A	A	A	R	R	A	R	R	A	A	A	R	A	A
AX-94925225	C/T	1B	372996241	+	NA	NA	NA	NA	NA	NA	T	C	T	T	Y	C	C	C	C	C	T	C	T	C	C	C	C	T	T	C	C	C	C	C	C	C	C	N	C	C	C	C	C	T	C	C	T	T	C
AX-94925767	C/G	1B	4464579	+	NA	NA	NA	NA	NA	NA	C	C	C	C	C	G	G	C	C	C	C	C	C	N	C	C	C	S	C	N	C	C	C	C	C	C	C	C	C	C	C	C	C	C	C	C	C	C	C
AX-94926479	C/T	1B	17356472	+	NA	NA	NA	NA	NA	NA	Y	C	N	Y	C	Y	Y	C	Y	Y	Y	Y	T	Y	C	Y	C	Y	Y	C	Y	Y	C	T	C	Y	C	Y	Y	C	T	N	C	Y	C	Y	Y	Y	Y
AX-94927368	C/T	1B	52900663	+	NA	NA	NA	NA	NA	NA	C	T	T	C	T	C	C	T	C	C	C	T	C	C	T	C	T	C	C	T	C	C	T	C	T	C	T	T	C	T	C	T	T	C	Y	C	C	C	C
AX-94927816	T/C	1B	193287999	+	NA	NA	NA	NA	NA	NA	T	C	C	T	C	T	T	C	T	T	T	C	T	T	C	T	C	T	T	C	T	T	C	T	C	T	C	C	T	C	T	C	C	T	Y	T	T	T	T
AX-94929127	A/G	1B	498853368	+	NA	NA	NA	NA	NA	NA	A	A	G	G	A	A	A	A	A	A	G	A	A	A	A	A	A	A	G	A	A	G	G	A	A	A	G	N	A	A	A	A	A	A	A	A	G	A	A
AX-94931595	G/A	1B	571060392	+	NA	NA	NA	NA	NA	NA	G	A	G	G	A	N	G	N	A	G	A	R	A	N	R	G	R	G	A	N	A	G	A	G	N	G	G	N	G	A	R	A	A	R	R	G	A	G	G
AX-94932688	T/C	1B	683460970	+	NA	NA	NA	NA	NA	NA	T	T	T	T	Y	C	C	T	T	T	T	C	T	T	C	C	T	T	T	C	T	T	T	T	T	C	T	T	T	C	T	T	T	C	T	C	T	C	T
AX-94932839	G/A	1B	132289740	+	NA	NA	NA	NA	NA	NA	G	N	R	G	N	G	G	R	G	G	G	N	G	G	R	G	R	G	G	R	G	G	R	G	R	G	A	A	G	R	G	A	N	G	R	G	G	G	G
AX-94933502	C/T	1B	613236119	+	NA	NA	NA	NA	NA	NA	T	T	T	C	C	C	C	T	T	C	C	C	C	C	C	T	C	N	C	C	C	C	C	C	C	C	C	Y	T	T	C	C	T	C	Y	T	C	C	C
AX-94933551	T/C	1B	137453258	+	NA	NA	NA	NA	NA	NA	T	C	C	T	C	T	N	C	T	T	T	C	T	T	C	T	C	T	T	C	T	T	C	T	C	T	C	C	T	C	T	C	C	T	N	T	T	T	T
AX-94934000	A/G	1B	530959510	+	NA	NA	NA	NA	NA	NA	A	A	A	A	A	R	A	A	A	A	A	A	A	A	A	R	R	A	A	A	A	R	A	R	A	A	A	A	A	A	R	A	A	A	A	A	A	A	R
AX-94934717	T/C	1B	671260117	+	NA	NA	NA	NA	NA	NA	T	C	Y	T	Y	C	T	C	T	T	T	C	C	C	T	T	C	T	C	T	C	C	C	C	C	T	C	N	T	C	C	T	C	T	C	T	T	T	C
AX-94936908	C/T	1B	463531726	+	NA	NA	NA	NA	NA	NA	T	C	C	T	C	C	T	C	T	T	T	C	C	T	T	C	C	T	T	C	T	C	C	C	C	T	C	C	T	C	C	C	C	C	C	C	T	C	N
AX-94938987	C/T	1B	155410469	+	NA	NA	NA	NA	NA	NA	C	T	T	C	T	C	C	T	C	N	C	T	C	C	T	C	T	C	C	T	C	N	T	C	T	C	T	T	C	T	C	T	T	C	N	C	C	C	N
AX-94940584	A/G	1B	15874681	+	NA	NA	NA	NA	NA	NA	N	A	A	A	A	A	N	A	G	A	A	A	N	A	A	G	A	A	A	A	A	G	A	A	A	A	A	A	G	A	N	A	A	G	A	A	A	A	A
AX-94941077	C/A	1B	424076108	+	NA	NA	NA	NA	NA	NA	A	C	C	C	C	C	C	C	C	C	A	C	A	C	C	C	C	M	C	C	C	A	C	A	C	C	C	C	C	C	C	C	C	A	C	C	A	C	M
AX-94941552	C/T	1B	33825650	+	NA	NA	NA	NA	NA	NA	T	C	C	C	T	C	C	T	C	C	T	C	C	T	C	C	T	C	C	C	C	C	C	T	T	C	C	C	C	C	T	C	C	C	C	C	C	C	C
AX-94943083	G/A	1B	129999180	+	NA	NA	NA	NA	NA	NA	G	A	A	G	A	G	G	A	G	G	G	A	G	G	A	G	A	G	G	A	G	G	A	G	A	G	A	A	G	A	G	A	A	G	R	G	G	G	G
AX-94943326	A/G	1B	518801057	+	NA	NA	NA	NA	NA	NA	R	A	A	A	A	R	R	A	R	A	R	A	A	A	R	A	A	A	A	A	R	A	A	A	R	R	A	R	A	A	A	A	A	A	A	A	R	R	A
AX-94943914	G/A	1B	101223295	+	NA	NA	NA	NA	NA	NA	N	A	R	G	A	G	R	N	R	R	G	A	G	R	A	G	R	G	G	A	G	R	N	G	A	N	A	A	N	A	G	A	A	G	R	G	G	R	G
AX-94944262	A/G	1B	682004269	+	NA	NA	NA	NA	NA	NA	A	A	A	N	A	A	A	A	A	G	R	A	A	A	A	A	A	A	A	A	G	G	G	A	A	A	A	A	A	A	A	A	A	A	N	A	R	A	N
AX-94945333	G/A	1B	198643220	+	NA	NA	NA	NA	NA	NA	R	G	G	R	N	N	N	N	R	G	G	N	N	R	N	R	N	R	G	N	R	N	N	R	G	G	N	N	R	N	G	N	N	R	R	R	N	R	G
AX-94946240	G/A	1B	573381996	+	NA	NA	NA	NA	NA	NA	G	G	G	A	G	G	G	G	G	G	A	G	G	G	G	A	G	G	G	G	G	G	G	G	G	G	G	G	G	G	G	G	G	G	G	G	G	G	G
AX-94946875	T/C	1B	120888207	+	NA	NA	NA	NA	NA	NA	T	C	C	T	C	T	T	C	T	T	T	C	T	T	C	T	C	T	T	C	T	T	C	T	C	T	C	C	T	C	T	C	C	T	Y	T	T	T	T
AX-94947413	A/G	1B	415118563	+	NA	NA	NA	NA	NA	NA	A	A	A	R	N	A	A	A	A	A	R	A	A	A	A	R	A	A	A	R	A	R	A	A	A	A	A	A	R	A	R	A	A	A	A	A	A	A	R
AX-94949146	A/G	1B	573870882	+	NA	NA	NA	NA	NA	NA	A	A	A	R	A	A	A	R	A	A	A	R	A	A	A	R	R	A	R	A	A	A	R	A	A	A	A	R	A	R	A	A	R	A	A	A	A	A	N
AX-94950575	C/G	1B	7995199	+	NA	NA	NA	NA	NA	NA	S	C	C	C	C	S	S	C	C	S	S	C	C	S	C	C	C	N	C	C	S	C	C	S	C	C	C	C	C	N	S	C	C	C	C	S	S	C	S
AX-94950911	C/G	1B	469970771	+	NA	NA	NA	NA	NA	NA	C	S	S	C	S	S	C	S	C	C	C	S	S	C	C	S	N	C	C	S	C	C	S	C	S	C	S	S	C	S	S	S	S	C	N	C	C	C	C
AX-94952405	C/A	1B	148225549	+	NA	NA	NA	NA	NA	NA	C	N	M	C	M	C	N	A	N	N	N	M	C	C	M	C	M	C	C	N	C	C	N	C	A	C	M	N	C	N	N	A	M	C	M	C	C	C	C
AX-94952466	G/C	1B	28561287	+	NA	NA	NA	NA	NA	NA	G	C	C	G	C	G	G	C	G	G	G	C	G	G	C	G	C	G	G	C	G	G	C	G	C	G	C	C	G	C	G	C	C	G	S	G	G	G	G
AX-94952703	C/A	1B	12432201	+	NA	NA	NA	NA	NA	NA	C	M	M	C	M	C	M	C	C	M	C	A	M	C	N	C	N	C	N	M	C	C	M	C	N	C	M	A	C	M	C	M	M	C	M	C	C	C	C
AX-94953642	C/T	1B	454362551	+	NA	NA	NA	NA	NA	NA	C	N	N	Y	N	N	C	N	N	Y	N	C	C	N	N	N	N	Y	N	C	N	Y	Y	Y	Y	Y	Y	N	Y	N	N	N	Y	N	C	Y	Y	N	C
AX-94955305	C/T	1B	159165543	+	NA	NA	NA	NA	NA	NA	C	T	T	C	T	C	C	T	N	C	C	T	C	C	T	C	T	C	C	T	C	C	T	N	T	N	T	T	C	T	C	T	T	C	T	C	C	C	Y
AX-94955953	A/G	1B	409630006	+	NA	NA	NA	NA	NA	NA	G	A	A	A	A	A	A	A	A	A	G	A	A	A	A	A	A	G	A	A	A	G	A	G	A	A	A	A	A	A	A	A	A	G	A	A	A	A	G
AX-94957649	T/C	1B	106684246	+	NA	NA	NA	NA	NA	NA	T	C	C	T	C	T	T	C	T	T	T	C	T	T	C	T	C	T	T	C	T	T	C	T	C	T	C	C	T	C	T	C	C	T	Y	T	T	T	T
AX-94958010	G/T	1B	548536119	+	NA	NA	NA	NA	NA	NA	G	G	G	T	T	T	T	G	G	G	T	G	G	T	T	G	T	G	T	T	T	G	G	G	G	G	G	G	G	G	T	G	G	T	G	G	T	G	G
AX-94958279	C/T	1B	133700216	+	NA	NA	NA	NA	NA	NA	C	T	T	N	T	C	C	T	N	N	N	T	C	C	T	C	T	N	C	T	C	N	T	C	T	C	T	T	N	T	C	T	T	C	T	N	C	C	N
AX-94958411	T/C	1B	106684207	+	NA	NA	NA	NA	NA	NA	T	C	C	T	C	T	T	C	T	T	T	C	T	T	C	T	C	T	T	C	T	T	C	T	C	T	C	C	T	C	T	C	C	T	Y	T	T	T	T
AX-94959663	A/G	1B	22109341	+	NA	NA	NA	NA	NA	NA	A	R	R	R	R	A	A	R	A	R	A	R	A	A	R	A	R	A	R	R	A	A	R	A	R	R	R	R	A	R	A	R	R	A	R	R	A	R	A
AX-94960156	A/G	1B	41092323	+	NA	NA	NA	NA	NA	NA	A	G	G	A	G	A	A	G	A	A	A	G	A	A	G	A	G	A	A	G	A	A	G	A	G	A	G	G	A	G	A	G	G	A	N	A	A	A	A
AX-94960249	A/G	1B	205419437	+	NA	NA	NA	NA	NA	NA	A	G	G	A	G	A	A	G	A	A	A	G	A	A	G	A	G	A	A	G	A	A	G	A	G	R	G	G	A	G	A	N	G	A	R	A	A	A	R
AX-94964336	A/G	1B	456185568	+	NA	NA	NA	NA	NA	NA	N	A	A	A	A	A	A	A	A	A	G	A	N	A	A	A	A	A	A	A	A	G	A	G	A	A	A	A	A	A	A	A	A	G	A	G	G	G	G
AX-94964397	T/C	1B	113213458	+	NA	NA	NA	NA	NA	NA	T	N	C	T	C	T	T	C	T	T	T	C	Y	T	C	T	C	T	T	N	T	T	C	T	C	T	C	C	T	C	T	C	C	T	N	T	Y	T	T
AX-94964988	T/C	1B	402571506	+	NA	NA	NA	NA	NA	NA	T	T	C	N	T	T	T	T	C	T	C	T	C	T	T	C	T	T	C	C	T	T	T	C	C	T	T	T	T	T	T	T	T	T	T	T	C	T	T
AX-94966068	T/C	1B	7556327	+	NA	NA	NA	NA	NA	NA	N	C	C	N	C	T	T	C	T	T	T	C	T	T	N	T	C	T	T	Y	T	T	C	T	C	T	C	Y	T	N	T	C	C	T	Y	T	T	T	T
AX-94966305	G/A	1B	5686778	+	NA	NA	NA	NA	NA	NA	R	G	G	G	G	G	G	G	G	N	R	G	G	N	G	G	G	R	G	G	N	G	G	R	G	G	G	G	G	G	N	G	G	G	G	G	R	G	N
AX-94966346	G/C	1B	11937361	+	NA	NA	NA	NA	NA	NA	S	G	N	C	G	G	G	G	C	S	S	G	G	G	G	S	G	S	C	G	G	S	G	S	G	C	G	G	S	G	G	G	G	G	G	C	S	C	S
AX-94969892	C/T	1B	223900042	+	NA	NA	NA	NA	NA	NA	C	Y	Y	C	Y	C	C	T	C	C	C	Y	C	C	Y	C	Y	C	C	Y	C	C	Y	C	Y	C	Y	N	C	Y	C	N	T	N	Y	C	C	C	Y
AX-94970935	A/G	1B	28763588	+	NA	NA	NA	NA	NA	NA	A	G	G	A	G	A	A	G	A	A	A	G	A	A	G	A	G	A	A	G	A	A	G	A	G	A	G	G	A	G	A	G	G	A	G	A	A	A	A
AX-94972237	G/A	1B	588628707	+	NA	NA	NA	NA	NA	NA	R	R	G	R	G	G	R	R	R	G	G	G	R	G	G	G	G	G	G	R	G	G	R	G	R	R	G	R	G	G	R	R	G	G	G	R	G	R	G
AX-94973308	G/A	1B	13898775	+	NA	NA	NA	NA	NA	NA	R	A	A	N	A	G	G	A	G	N	R	A	N	N	A	G	N	N	N	A	G	G	A	R	A	N	A	A	G	A	N	A	A	G	R	N	N	N	R
AX-94975230	T/C	1B	582690242	+	NA	NA	NA	NA	NA	NA	T	Y	T	T	T	T	T	N	T	T	T	N	T	T	T	C	T	T	T	T	T	T	T	T	T	T	T	T	T	C	T	T	Y	T	T	T	T	T	T
AX-94975495	C/T	1B	582907104	+	NA	NA	NA	NA	NA	NA	C	C	C	C	C	C	Y	Y	C	C	C	Y	Y	Y	C	Y	Y	Y	Y	C	C	Y	C	Y	C	C	Y	C	Y	Y	C	C	Y	C	N	C	Y	C	Y
AX-94978021	T/C	1B	542927206	+	NA	NA	NA	NA	NA	NA	T	C	C	T	T	T	T	C	C	C	T	C	T	T	T	C	T	C	T	T	T	C	C	T	C	C	C	C	C	C	T	C	C	T	C	T	T	T	T
AX-94978860	C/G	1B	1848221	+	NA	NA	NA	NA	NA	NA	G	G	G	C	G	C	C	G	C	C	G	G	C	C	G	C	G	G	C	G	C	N	G	C	G	N	G	G	C	G	C	G	G	C	S	C	G	S	C
AX-94980956	G/A	1B	593837304	+	NA	NA	NA	NA	NA	NA	G	G	G	A	G	G	G	G	N	G	A	G	A	G	G	G	A	G	R	G	G	G	G	G	R	G	G	R	G	G	R	G	G	G	G	G	R	G	N
AX-94981461	C/A	1B	569977032	+	NA	NA	NA	NA	NA	NA	A	C	A	A	C	C	A	C	C	A	C	C	C	C	C	A	C	A	C	C	C	A	C	A	C	A	A	C	A	C	C	C	C	C	C	A	C	A	A
AX-94981940	T/C	1B	112203193	+	NA	NA	NA	NA	NA	NA	T	C	C	T	C	T	T	C	T	T	T	C	C	T	C	T	C	T	T	C	T	T	N	T	C	T	C	C	T	C	T	C	C	T	Y	C	C	T	T
AX-94982852	G/A	1B	15142400	+	NA	NA	NA	NA	NA	NA	R	G	G	R	G	R	R	G	R	G	R	N	A	R	N	R	G	R	R	G	R	R	N	A	G	G	G	A	R	G	A	A	G	R	N	G	R	G	R
AX-94983014	C/T	1B	12432181	+	NA	NA	NA	NA	NA	NA	Y	N	T	T	T	C	C	T	N	Y	Y	T	C	C	T	C	T	Y	C	N	Y	N	N	T	T	Y	N	N	C	N	C	N	N	Y	N	T	Y	Y	T
AX-94983976	C/G	1B	308635228	+	NA	NA	NA	NA	NA	NA	G	C	C	G	C	C	C	C	C	C	G	C	G	C	C	C	C	G	C	C	C	C	C	C	C	C	C	C	C	C	C	C	C	G	C	C	G	C	C
AX-94986019	C/A	1B	218423561	+	NA	NA	NA	NA	NA	NA	C	C	C	C	C	C	C	C	C	C	C	C	C	C	C	C	C	C	C	C	C	C	C	C	C	C	C	C	C	C	C	C	C	C	C	C	C	C	C
AX-94986476	G/A	1B	634150703	+	NA	NA	NA	NA	NA	NA	G	N	N	N	A	G	A	G	G	G	N	A	G	G	G	A	A	G	G	G	A	G	A	G	A	G	G	A	A	A	G	A	A	A	A	G	A	G	N
AX-94986554	C/A	1B	653185818	+	NA	NA	NA	NA	NA	NA	A	C	C	A	C	C	C	C	C	A	A	C	C	A	C	A	A	A	C	A	C	C	C	C	C	C	A	N	C	A	C	C	C	C	C	C	A	C	C
AX-94988231	G/A	1B	687720691	+	NA	NA	NA	NA	NA	NA	R	G	R	R	G	R	R	G	G	G	R	G	G	G	G	G	G	G	G	G	G	R	N	R	G	R	G	G	G	G	G	G	G	G	G	G	R	G	N
AX-94990491	C/G	1B	16478917	+	NA	NA	NA	NA	NA	NA	G	C	C	G	C	S	S	C	S	N	S	C	N	S	C	G	C	S	G	S	S	S	C	S	N	N	C	C	S	S	S	C	C	G	S	N	G	C	N
AX-94990715	G/A	1B	60108419	+	NA	NA	NA	NA	NA	NA	G	G	G	A	G	R	G	G	G	G	A	G	G	G	G	A	G	G	A	G	G	A	G	A	G	G	G	G	G	G	G	G	G	A	G	G	A	G	R
AX-94990920	T/C	1B	673786178	+	NA	NA	NA	NA	NA	NA	C	T	T	T	C	T	T	T	T	C	C	T	T	C	N	T	N	C	C	C	C	C	T	C	C	T	C	C	C	T	T	T	T	T	T	T	C	T	Y
AX-94991116	G/A	1B	91557695	+	NA	NA	NA	NA	NA	NA	G	A	A	G	A	G	G	A	G	G	G	A	G	G	A	G	A	G	G	A	G	G	A	G	A	G	A	A	G	A	G	A	A	G	N	G	G	G	G
AX-94991425	C/T	1B	228175569	+	NA	NA	NA	NA	NA	NA	C	T	T	N	T	C	C	T	C	C	C	T	C	C	T	C	T	C	C	T	C	N	T	C	T	C	T	T	C	T	C	T	T	C	T	C	C	C	C
AX-94992565	G/A	1B	110607690	+	NA	NA	NA	NA	NA	NA	G	A	A	G	A	G	G	A	G	G	G	A	A	G	A	G	A	G	G	A	G	G	A	G	A	G	A	A	G	A	G	A	A	G	R	A	A	G	G
AX-94993597	G/A	1B	229491476	+	NA	NA	NA	NA	NA	NA	R	A	A	R	A	G	R	A	R	R	R	A	R	R	A	G	A	G	R	A	G	R	A	R	A	G	A	A	R	A	R	A	A	R	N	R	R	R	R
AX-94993908	G/C	1B	623762472	+	NA	NA	NA	NA	NA	NA	S	S	S	S	G	G	G	S	S	G	G	S	C	G	S	S	G	G	G	S	G	G	G	S	S	G	G	S	S	S	G	G	S	G	G	S	G	G	S
AX-94994158	T/C	1B	478560024	+	NA	NA	NA	NA	NA	NA	C	N	N	C	Y	T	T	N	C	C	C	N	C	T	N	N	T	C	N	C	N	T	T	N	C	T	T	C	N	T	T	N	T	N	T	T	C	N	T
AX-94994228	G/A	1B	42014276	+	NA	NA	NA	NA	NA	NA	G	G	A	A	R	G	G	G	G	G	G	G	A	G	G	G	G	G	A	A	A	A	G	G	G	A	G	G	G	G	G	G	G	G	G	G	G	G	G
AX-94995102	C/T	1B	540729257	+	NA	NA	NA	NA	NA	NA	C	T	T	C	C	C	C	T	C	C	C	T	C	C	C	T	C	C	C	C	C	C	T	C	T	C	T	T	C	T	C	T	T	C	T	C	C	C	C
AX-94997422	G/T	1B	10005054	+	NA	NA	NA	NA	NA	NA	G	G	G	K	G	G	G	G	G	G	G	G	G	G	G	G	G	G	G	G	G	G	G	K	G	K	G	G	G	G	G	G	G	G	G	G	G	K	K
AX-94997659	G/C	1B	98722161	+	NA	NA	NA	NA	NA	NA	G	C	C	G	C	G	G	C	G	G	G	C	G	G	C	G	C	G	G	C	G	G	C	G	C	G	C	C	G	C	G	C	C	G	N	G	G	G	G
AX-94999089	A/T	1B	20587907	+	NA	NA	NA	NA	NA	NA	A	T	T	A	T	A	A	T	A	N	A	T	A	A	T	A	T	A	A	T	A	A	W	A	T	T	T	N	A	T	A	T	T	A	T	A	A	T	A
AX-95001024	A/G	1B	498065178	+	NA	NA	NA	NA	NA	NA	A	R	R	R	A	A	A	R	A	A	R	R	A	A	A	A	A	A	A	A	A	R	R	R	R	A	R	R	A	R	A	R	R	R	R	A	N	N	R
AX-95002138	T/C	1B	24491683	+	NA	NA	NA	NA	NA	NA	Y	C	C	N	C	T	N	C	N	N	T	C	Y	T	C	T	C	T	T	C	T	T	C	T	C	C	C	C	T	C	Y	C	C	T	Y	T	T	C	Y
AX-95002520	C/T	1B	5176105	+	NA	NA	NA	NA	NA	NA	C	C	C	T	C	C	C	C	C	C	C	C	T	C	C	T	C	C	T	C	C	T	C	C	C	T	C	C	T	C	C	C	C	T	Y	C	C	T	C
AX-95004680	T/C	1B	136823802	+	NA	NA	NA	NA	NA	NA	T	C	C	T	C	T	T	C	T	T	T	C	T	T	C	T	C	T	T	C	T	T	C	T	C	T	C	C	T	C	T	C	C	T	Y	T	T	T	T
AX-95004985	T/C	1B	378399093	+	NA	NA	NA	NA	NA	NA	C	T	T	C	T	T	T	T	T	T	C	T	C	T	T	C	T	Y	T	T	T	T	T	C	T	T	T	T	T	T	T	T	T	C	T	T	C	T	C
AX-95005147	T/C	1B	47161009	+	NA	NA	NA	NA	NA	NA	N	T	T	C	T	Y	N	T	Y	Y	C	T	T	N	T	T	N	T	C	T	T	C	T	C	T	N	T	T	N	T	N	T	N	C	N	N	C	T	C
AX-95005356	G/A	1B	144926806	+	NA	NA	NA	NA	NA	NA	G	G	G	N	G	R	R	G	N	R	G	G	R	R	G	R	G	G	R	G	R	R	G	N	G	R	G	G	R	G	R	G	G	R	N	R	R	R	N
AX-95006129	C/T	1B	579981424	+	NA	NA	NA	NA	NA	NA	C	C	C	C	Y	Y	C	C	C	C	C	C	C	Y	Y	C	C	C	Y	Y	Y	C	N	C	C	C	C	C	C	C	C	Y	C	Y	Y	C	C	C	C
AX-95006151	G/A	1B	572293477	+	NA	NA	NA	NA	NA	NA	A	G	A	A	G	G	G	G	G	G	N	G	G	G	G	G	G	R	G	G	G	G	G	G	G	G	G	G	G	G	G	G	G	G	G	A	R	A	G
AX-95006323	G/T	1B	16464626	+	NA	NA	NA	NA	NA	NA	K	T	K	K	T	G	G	T	K	G	K	K	K	G	T	K	T	G	K	T	G	K	T	K	T	G	T	T	K	T	G	N	T	G	K	G	K	G	K
AX-95006838	C/T	1B	465246072	+	NA	NA	NA	NA	NA	NA	T	C	C	T	N	C	T	C	T	T	T	C	C	T	T	C	C	T	T	C	T	C	C	C	C	T	C	C	T	C	C	C	C	C	C	T	T	T	C
AX-95008462	C/G	1B	189324151	+	NA	NA	NA	NA	NA	NA	C	G	G	C	G	C	C	G	C	C	C	G	C	C	G	C	G	C	C	G	C	C	G	C	G	C	G	G	C	G	C	G	G	C	S	C	C	C	C
AX-95008988	T/C	1B	592166914	+	NA	NA	NA	NA	NA	NA	T	Y	T	T	T	T	T	Y	Y	Y	T	Y	T	Y	T	T	T	Y	T	T	T	Y	T	Y	Y	Y	T	N	Y	Y	Y	T	Y	T	T	T	T	T	Y
AX-95009777	C/T	1B	169642384	+	NA	NA	NA	NA	NA	NA	Y	Y	Y	C	Y	C	C	Y	C	C	Y	N	C	C	Y	C	Y	Y	C	Y	C	C	Y	C	Y	C	Y	Y	Y	Y	C	Y	N	C	C	C	Y	C	C
AX-95011054	C/T	1B	39545465	+	NA	NA	NA	NA	NA	NA	T	C	C	T	C	C	C	C	C	C	T	C	T	C	C	C	C	T	T	Y	C	C	C	C	N	C	C	C	C	C	C	C	C	C	N	C	T	C	Y
AX-95012948	T/G	1B	148898285	+	NA	NA	NA	NA	NA	NA	T	G	G	T	G	T	T	G	T	T	T	G	T	T	G	T	G	T	T	G	T	T	G	T	G	T	G	G	T	G	T	G	G	T	N	T	T	T	T
AX-95013783	T/C	1B	145457252	+	NA	NA	NA	NA	NA	NA	Y	T	T	Y	T	Y	Y	T	Y	Y	Y	T	Y	Y	T	Y	T	Y	Y	T	Y	Y	T	Y	T	Y	T	T	Y	T	Y	T	T	Y	N	Y	Y	Y	Y
AX-95014058	G/A	1B	623731334	+	NA	NA	NA	NA	NA	NA	A	A	A	A	G	G	G	A	A	G	G	A	A	G	A	A	G	G	G	A	G	G	G	A	A	G	G	A	A	A	G	G	A	G	G	A	G	G	N
AX-95014226	G/C	1B	10104652	+	NA	NA	NA	NA	NA	NA	G	C	C	G	C	C	C	C	G	C	G	C	C	C	C	G	C	G	C	C	C	G	C	G	C	G	C	C	G	C	C	C	C	G	N	C	S	G	G
AX-95014714	A/G	1B	148414626	+	NA	NA	NA	NA	NA	NA	A	G	N	A	G	A	A	G	A	A	A	G	A	A	G	A	G	A	A	G	A	A	G	A	G	A	G	G	A	G	A	N	G	A	N	A	A	A	A
AX-95016210	T/C	1B	175429076	+	NA	NA	NA	NA	NA	NA	T	C	C	T	C	T	T	C	T	T	T	C	T	T	C	T	C	T	T	C	T	T	C	T	C	T	C	C	T	C	T	C	C	T	Y	T	T	T	T
AX-95016738	C/T	1B	615125850	+	NA	NA	NA	NA	NA	NA	C	C	C	Y	C	C	C	C	C	C	Y	Y	Y	Y	C	C	C	C	C	C	Y	Y	C	C	C	C	Y	Y	C	Y	C	C	Y	C	Y	C	Y	C	C
AX-95017297	T/C	1B	123352322	+	NA	NA	NA	NA	NA	NA	T	C	C	T	C	T	T	C	T	T	T	C	T	T	C	T	C	T	T	C	T	T	C	T	C	T	C	C	N	C	T	C	C	T	Y	T	T	T	T
AX-95017585	A/G	1B	63963360	+	NA	NA	NA	NA	NA	NA	A	N	G	A	G	A	A	G	A	A	A	G	A	A	G	A	G	A	A	G	A	A	G	A	G	A	G	G	A	G	A	G	G	A	R	A	A	A	A
AX-95017951	T/C	1B	645708065	+	NA	NA	NA	NA	NA	NA	T	T	T	C	T	T	T	T	T	T	T	T	T	T	T	T	C	T	C	T	T	T	C	T	C	T	T	T	T	T	T	C	T	T	T	T	T	T	T
AX-95018531	A/C	1B	14030274	+	NA	NA	NA	NA	NA	NA	A	C	C	A	C	A	A	C	A	A	A	C	M	A	C	A	C	A	A	C	A	A	C	M	C	A	C	C	A	C	M	C	C	A	M	A	A	A	A
AX-95021447	T/C	1B	640560589	+	NA	NA	NA	NA	NA	NA	N	T	Y	Y	T	T	T	T	T	Y	Y	T	T	T	T	T	T	N	T	N	T	Y	T	T	T	Y	T	T	T	T	T	T	T	T	T	T	T	T	T
AX-95021596	G/A	1B	484463139	+	NA	NA	NA	NA	NA	NA	G	N	G	G	G	G	G	G	G	G	G	G	G	G	G	G	G	G	G	G	G	G	N	G	G	G	G	G	G	G	G	G	G	A	R	A	G	A	R
AX-95022227	T/C	1B	632719391	+	NA	NA	NA	NA	NA	NA	T	T	T	T	C	C	C	T	T	T	N	N	T	C	T	T	T	T	C	T	C	T	C	T	T	T	T	T	T	T	C	C	T	C	C	T	T	C	T
AX-95022601	A/G	1B	106765751	+	NA	NA	NA	NA	NA	NA	A	G	G	A	G	A	A	G	A	A	A	G	G	A	G	A	G	A	A	G	A	A	G	A	G	A	G	G	A	G	A	G	G	A	R	A	G	A	A
AX-95023193	T/G	1B	53075259	+	NA	NA	NA	NA	NA	NA	N	T	K	K	K	T	K	T	K	K	K	K	K	K	K	K	K	K	K	K	K	K	K	K	K	K	K	K	T	K	K	N	T	K	K	K	K	K	N
AX-95025008	G/T	1B	168961	+	NA	NA	NA	NA	NA	NA	G	G	G	T	G	T	T	G	G	G	G	G	G	G	G	T	G	K	G	G	G	T	G	T	G	T	G	G	T	G	G	G	G	G	G	G	G	T	K
AX-95025076	A/G	1B	669755236	+	NA	NA	NA	NA	NA	NA	A	G	G	A	R	A	A	A	A	G	G	A	A	G	G	G	G	A	A	A	A	G	G	A	A	A	G	A	G	G	G	G	G	A	R	A	G	A	A
AX-95025706	G/A	1B	604557853	+	NA	NA	NA	NA	NA	NA	A	G	A	A	G	N	G	G	G	A	A	G	G	G	G	A	G	A	G	G	G	A	G	G	G	A	A	G	A	G	G	G	G	G	G	A	A	A	G
AX-95025855	T/C	1B	359199135	+	NA	NA	NA	NA	NA	NA	Y	Y	Y	Y	Y	Y	Y	Y	Y	Y	Y	Y	Y	Y	Y	N	N	N	N	Y	T	T	N	Y	Y	Y	Y	Y	Y	Y	Y	Y	Y	Y	Y	Y	Y	Y	Y
AX-95025932	G/A	1B	571060391	+	NA	NA	NA	NA	NA	NA	A	G	A	A	G	G	A	G	N	A	G	N	G	G	G	N	G	A	R	N	G	A	G	A	G	A	A	G	A	G	G	N	G	G	G	A	G	A	N
AX-95068779	C/T	1B	57381487	+	NA	NA	NA	NA	NA	NA	C	C	C	C	C	N	C	C	C	C	C	C	C	C	C	C	C	C	T	N	C	T	C	T	C	C	C	C	C	C	C	C	C	T	N	C	C	C	C
AX-95069571	G/A	1B	457323727	+	NA	NA	NA	NA	NA	NA	G	G	G	G	G	G	G	G	G	G	A	G	A	G	G	G	G	G	G	G	G	A	G	A	G	G	G	G	G	G	G	G	G	A	G	A	A	A	A
AX-95072462	G/T	1B	118525614	+	NA	NA	NA	NA	NA	NA	G	T	T	G	T	G	G	T	G	G	G	T	G	G	T	G	T	G	G	T	G	G	T	G	T	G	T	T	G	T	G	T	T	G	K	G	G	G	G
AX-95073002	G/A	1B	652457792	+	NA	NA	NA	NA	NA	NA	A	G	G	A	G	G	G	G	G	A	A	G	G	A	G	A	A	A	G	A	G	G	G	G	G	G	A	R	G	A	G	G	G	G	G	G	A	G	G
AX-95073148	C/G	1B	182161285	+	NA	NA	NA	NA	NA	NA	C	S	S	C	N	C	C	S	N	C	C	S	C	C	S	C	S	C	C	S	C	C	S	N	S	C	S	S	C	S	C	S	S	C	S	C	C	C	S
AX-95074437	G/T	1B	643566818	+	NA	NA	NA	NA	NA	NA	G	G	T	G	N	T	G	G	T	G	G	G	G	G	T	T	T	G	G	G	G	G	T	G	T	T	G	T	T	G	G	T	G	G	K	G	G	T	G
AX-95075429	C/T	1B	426072634	+	NA	NA	NA	NA	NA	NA	T	C	C	T	C	C	C	C	C	C	T	C	T	C	C	T	C	T	C	C	C	T	C	T	C	C	C	C	C	C	C	C	C	T	C	C	T	C	T
AX-95076278	A/G	1B	667226863	+	NA	NA	NA	NA	NA	NA	A	A	A	A	R	A	A	A	R	R	A	R	R	R	A	A	A	R	R	R	R	A	A	R	R	A	R	A	R	A	R	A	A	A	A	A	A	A	R
AX-95077960	G/A	1B	572301473	+	NA	NA	NA	NA	NA	NA	A	G	A	A	G	G	G	G	G	G	G	G	G	G	G	G	G	N	G	G	G	G	G	G	G	G	G	G	G	G	G	G	G	G	G	A	G	A	G
AX-95078610	C/T	1B	9839670	+	NA	NA	NA	NA	NA	NA	C	T	T	C	T	C	C	T	C	C	C	T	N	C	T	C	T	C	C	T	C	C	T	Y	T	C	T	T	C	T	N	T	T	C	T	C	C	C	N
AX-95078643	T/C	1B	142522807	+	NA	NA	NA	NA	NA	NA	T	C	C	T	C	T	T	C	T	T	T	C	T	T	C	T	C	T	T	C	T	T	N	T	C	T	C	C	T	C	T	C	C	T	N	T	T	T	T
AX-95078982	C/A	1B	658482860	+	NA	NA	NA	NA	NA	NA	C	C	C	A	C	C	C	C	C	A	A	C	C	C	C	C	C	C	C	A	C	C	C	C	C	C	C	C	C	C	C	C	C	C	C	C	A	C	C
AX-95080354	C/T	1B	678317631	+	NA	NA	NA	NA	NA	NA	C	Y	Y	C	Y	C	C	Y	Y	C	C	C	C	C	Y	C	Y	C	C	C	Y	C	Y	C	C	Y	C	C	Y	Y	Y	Y	Y	Y	Y	Y	C	Y	C
AX-95081794	T/G	1B	512676647	+	NA	NA	NA	NA	NA	NA	T	G	T	T	K	T	T	G	T	G	G	G	N	G	T	G	G	K	G	G	T	G	N	G	T	T	T	T	G	G	G	G	G	G	K	G	G	T	G
AX-95082115	G/C	1B	144122276	+	NA	NA	NA	NA	NA	NA	G	C	C	G	C	G	G	C	G	G	G	C	G	G	C	G	C	G	G	C	G	G	C	G	C	G	C	C	G	C	G	C	C	G	S	G	G	G	G
AX-95085043	G/C	1B	566837220	+	NA	NA	NA	NA	NA	NA	G	G	G	G	G	G	C	G	G	C	G	G	G	G	G	C	G	C	G	G	G	C	G	C	G	C	C	G	C	G	G	G	G	G	G	G	G	G	C
AX-95086356	G/A	1B	677254836	+	NA	NA	NA	NA	NA	NA	A	G	R	R	R	R	R	G	G	R	R	G	G	G	G	R	G	R	G	G	R	A	R	R	G	R	G	G	R	R	G	G	G	G	G	G	R	G	G
AX-95086704	A/C	1B	145456194	+	NA	NA	NA	NA	NA	NA	A	C	C	A	C	A	A	C	A	A	A	C	A	A	C	A	C	A	A	C	A	A	C	A	C	A	C	C	A	C	A	C	C	A	C	A	A	A	A
AX-95092361	C/A	1B	1434095	+	NA	NA	NA	NA	NA	NA	M	M	M	C	M	M	A	M	A	M	C	M	M	A	A	M	M	C	M	A	M	C	M	C	M	C	M	M	C	M	M	M	M	M	M	M	C	M	M
AX-95093502	T/C	1B	554586545	+	NA	NA	NA	NA	NA	NA	T	T	T	Y	T	C	T	T	T	T	T	N	T	T	Y	T	T	T	T	T	T	T	T	T	T	T	T	T	T	T	T	T	Y	T	T	T	N	T	T
AX-95093821	G/A	1B	581207207	+	NA	NA	NA	NA	NA	NA	G	R	G	R	G	G	G	R	R	A	G	R	G	G	R	G	G	R	G	G	G	R	G	G	R	R	R	G	A	G	G	G	R	G	R	G	G	G	G
AX-95094710	C/T	1B	905178	+	NA	NA	NA	NA	NA	NA	C	C	C	T	C	N	T	C	C	C	C	C	C	C	C	T	C	Y	C	C	C	T	C	T	C	T	C	C	T	C	C	C	C	C	C	C	C	T	C
AX-95095538	G/A	1B	544811316	+	NA	NA	NA	NA	NA	NA	G	G	G	R	A	A	A	G	G	G	R	G	R	R	A	G	R	G	R	A	A	G	G	R	G	G	G	G	G	G	A	G	G	A	G	G	R	G	R
AX-95095852	G/T	1B	17251027	+	NA	NA	NA	NA	NA	NA	K	T	T	K	T	G	K	T	K	K	G	T	K	K	K	K	T	G	K	K	K	K	T	G	T	T	T	T	K	K	K	T	T	N	K	G	G	T	K
AX-95097722	T/C	1B	316757130	+	NA	NA	NA	NA	NA	NA	C	T	T	C	T	T	T	T	T	T	C	T	C	T	T	T	T	N	T	T	T	T	T	C	T	T	T	T	T	T	T	T	T	C	N	T	C	T	C
AX-95097993	C/G	1B	22706940	+	NA	NA	NA	NA	NA	NA	S	C	C	S	C	C	N	C	C	N	S	C	S	N	C	N	S	S	C	C	N	C	C	C	S	N	C	C	C	N	N	C	C	C	C	N	S	C	S
AX-95099320	C/T	1B	177001887	+	NA	NA	NA	NA	NA	NA	C	T	T	C	T	C	C	T	C	C	C	T	C	C	T	C	T	C	C	T	C	C	T	C	T	C	T	T	C	T	C	T	T	C	Y	C	C	C	C
AX-95101816	T/C	1B	589074205	+	NA	NA	NA	NA	NA	NA	T	Y	T	T	T	T	T	Y	Y	Y	T	N	T	T	T	T	T	Y	T	T	T	Y	T	Y	Y	N	Y	N	Y	Y	T	T	Y	Y	N	T	T	T	N
AX-95102732	T/G	1B	223364592	+	NA	NA	NA	NA	NA	NA	T	G	G	K	G	K	N	G	K	T	T	G	K	T	G	T	G	T	T	G	T	T	G	T	G	N	G	G	T	G	K	G	G	K	G	K	T	K	K
AX-95102864	A/G	1B	404300558	+	NA	NA	NA	NA	NA	NA	A	A	A	G	R	A	A	A	A	A	G	A	A	A	A	G	A	A	A	G	A	G	A	A	A	A	A	A	G	A	G	A	A	A	A	A	A	A	G
AX-95105440	C/T	1B	677091642	+	NA	NA	NA	NA	NA	NA	C	C	C	C	T	C	C	C	C	C	C	C	C	C	C	T	C	C	C	C	T	T	T	C	C	C	C	C	T	T	C	C	C	C	Y	C	C	C	C
AX-95106335	A/C	1B	626085786	+	NA	NA	NA	NA	NA	NA	A	A	A	A	C	C	N	A	A	A	A	A	A	A	A	A	A	A	C	A	C	A	N	A	A	A	C	A	A	A	A	C	A	C	C	A	A	C	A
AX-95106524	C/G	1B	152798293	+	NA	NA	NA	NA	NA	NA	C	G	G	C	G	C	C	G	C	C	C	G	C	C	G	C	G	C	C	G	C	C	G	C	G	C	G	G	C	G	C	G	G	C	S	C	C	C	C
AX-95107346	G/A	1B	57085488	+	NA	NA	NA	NA	NA	NA	G	R	N	G	G	G	G	N	G	G	G	N	G	G	N	G	N	G	N	N	G	N	R	N	N	G	N	R	G	R	G	N	R	N	R	G	G	G	G
AX-95108394	T/C	1B	227791971	+	NA	NA	NA	NA	NA	NA	Y	T	T	Y	T	Y	Y	T	Y	Y	Y	T	Y	Y	T	Y	T	Y	Y	T	Y	Y	T	Y	T	Y	T	T	Y	T	Y	T	T	Y	Y	Y	Y	Y	Y
AX-95109224	G/A	1B	111667403	+	NA	NA	NA	NA	NA	NA	G	A	A	G	A	G	G	A	G	G	G	A	G	G	A	G	A	G	G	A	G	G	A	G	A	G	A	A	G	A	G	A	A	G	A	G	G	G	G
AX-95112360	T/C	1B	651543946	+	NA	NA	NA	NA	NA	NA	C	T	T	C	T	T	T	T	T	C	C	T	T	C	T	C	C	C	T	C	T	T	T	T	T	T	C	T	T	C	T	T	T	T	T	T	C	T	T
AX-95113218	C/A	1B	157934938	+	NA	NA	NA	NA	NA	NA	C	M	N	C	N	C	C	M	C	C	C	M	C	C	N	C	N	C	C	M	C	C	N	C	A	C	A	A	C	A	C	M	A	C	M	C	C	C	C
AX-95114666	T/C	1B	551010231	+	NA	NA	NA	NA	NA	NA	Y	T	T	T	Y	Y	Y	T	Y	Y	T	T	T	Y	Y	T	Y	Y	Y	Y	Y	Y	T	Y	T	Y	T	T	Y	T	Y	T	T	Y	N	Y	T	Y	Y
AX-95115412	G/A	1B	112695788	+	NA	NA	NA	NA	NA	NA	R	G	G	R	G	R	R	G	R	R	R	G	R	R	G	R	G	R	R	G	R	R	G	R	G	R	G	G	R	G	R	G	G	R	G	R	R	R	R
AX-95115833	C/G	1B	512158969	+	NA	NA	NA	NA	NA	NA	C	C	C	C	C	C	C	C	C	C	G	C	C	C	C	G	C	C	C	C	C	C	C	C	C	C	C	C	C	C	C	C	C	G	N	C	G	C	C
AX-95116845	C/G	1B	687797617	+	NA	NA	NA	NA	NA	NA	G	C	G	G	C	G	G	C	C	C	G	C	C	C	C	C	C	N	C	C	C	G	C	G	C	G	C	C	C	C	C	C	C	C	C	C	G	C	C
AX-95117274	A/G	1B	123960160	+	NA	NA	NA	NA	NA	NA	A	G	G	A	G	A	A	G	A	A	A	G	A	A	G	A	G	A	A	G	A	A	G	A	G	A	G	G	A	G	A	G	G	A	G	A	A	A	A
AX-95117462	C/T	1B	545164153	+	NA	NA	NA	NA	NA	NA	N	Y	Y	N	N	C	N	Y	Y	C	C	Y	Y	Y	C	Y	Y	Y	C	Y	C	Y	Y	Y	C	Y	Y	Y	Y	Y	C	Y	Y	C	Y	Y	C	Y	C
AX-95118036	G/A	1B	685646233	+	NA	NA	NA	NA	NA	NA	A	G	A	A	G	A	A	G	G	G	A	G	G	G	G	G	G	G	G	G	G	A	G	A	G	A	G	G	G	G	G	G	G	G	G	G	A	G	G
AX-95119047	A/G	1B	566831396	+	NA	NA	NA	NA	NA	NA	G	A	G	G	A	A	G	A	A	G	A	A	A	A	A	G	A	G	A	A	A	G	A	G	A	G	G	A	G	A	A	A	A	A	A	G	A	G	G
AX-95119512	C/T	1B	23979952	+	NA	NA	NA	NA	NA	NA	C	T	T	C	T	C	C	T	C	C	C	T	C	C	T	C	T	C	C	T	C	C	T	C	T	C	T	T	C	T	C	T	N	Y	Y	C	C	C	C
AX-95120826	C/T	1B	329960292	+	NA	NA	NA	NA	NA	NA	T	C	C	N	C	C	C	C	C	C	T	C	T	C	C	C	C	N	C	C	C	C	C	C	C	C	C	C	C	C	C	C	C	T	Y	C	T	C	C
AX-95120900	T/C	1B	119128292	+	NA	NA	NA	NA	NA	NA	T	C	C	T	C	T	T	C	T	T	T	C	T	T	C	T	C	T	T	Y	T	T	C	T	C	T	C	C	T	C	T	C	C	T	C	T	T	T	T
AX-95121621	A/G	1B	139069928	+	NA	NA	NA	NA	NA	NA	A	G	G	A	G	A	A	G	A	A	A	G	A	A	G	A	G	A	A	G	A	A	G	A	G	A	G	G	A	G	A	G	G	A	R	A	A	A	A
AX-95122285	C/T	1B	474446756	+	NA	NA	NA	NA	NA	NA	T	C	C	C	C	T	C	C	C	C	T	C	T	C	C	C	T	C	C	C	C	C	N	C	C	C	C	C	C	C	T	C	Y	T	Y	C	T	C	N
AX-95122579	G/C	1B	551864147	+	NA	NA	NA	NA	NA	NA	C	G	G	C	G	G	G	G	C	C	C	G	C	G	G	C	G	C	G	G	G	C	G	C	G	C	G	G	C	G	G	G	G	G	G	C	C	C	C
AX-95124502	C/T	1B	250800537	+	NA	NA	NA	NA	NA	NA	C	C	C	C	C	C	T	C	C	C	C	C	C	T	C	C	T	N	C	C	C	C	C	C	C	C	C	Y	C	N	C	C	N	N	C	C	C	C	Y
AX-95124952	T/C	1B	40186508	+	NA	NA	NA	NA	NA	NA	T	C	C	T	C	T	T	C	T	T	T	C	T	T	C	T	C	T	T	C	T	T	C	T	C	T	C	C	T	C	T	C	C	T	Y	T	T	T	T
AX-95125372	C/G	1B	548625102	+	NA	NA	NA	NA	NA	NA	C	C	C	G	G	G	G	C	C	C	G	C	G	G	G	C	G	C	G	G	G	C	C	C	C	C	C	C	C	C	G	C	C	G	C	C	G	C	C
AX-95125583	G/A	1B	53075346	+	NA	NA	NA	NA	NA	NA	G	R	R	G	R	G	G	R	G	G	R	R	G	G	R	G	R	G	N	R	N	N	R	G	R	N	R	R	N	R	G	R	R	G	R	G	R	G	G
AX-95125815	C/T	1B	674633004	+	NA	NA	NA	NA	NA	NA	T	C	T	T	C	T	T	C	C	C	T	C	C	C	C	C	C	N	C	C	C	T	C	T	C	T	C	C	C	C	C	C	C	C	C	C	T	C	C
AX-95126554	T/G	1B	658919313	+	NA	NA	NA	NA	NA	NA	T	N	T	T	T	T	T	T	T	K	K	N	T	K	T	T	T	T	T	T	T	K	T	T	T	T	N	T	T	K	N	T	K	T	T	T	T	T	T
AX-95126764	T/C	1B	674080227	+	NA	NA	NA	NA	NA	NA	C	T	T	T	T	T	T	T	T	C	C	T	T	C	T	C	T	C	C	T	C	C	C	C	C	T	C	C	C	T	T	T	T	T	Y	T	C	T	C
AX-95128122	A/C	1B	668200621	+	NA	NA	NA	NA	NA	NA	A	A	A	A	M	A	A	A	A	C	C	A	A	A	A	A	A	M	A	C	A	A	A	A	A	A	A	C	C	A	A	A	A	A	A	A	C	A	A
AX-95128677	A/C	1B	419204402	+	NA	NA	NA	NA	NA	NA	C	A	A	A	A	A	A	A	A	A	C	A	C	A	A	A	A	C	A	A	A	C	A	C	A	A	A	A	A	A	A	A	A	C	A	A	C	A	C
AX-95130150	C/A	1B	56892913	+	NA	NA	NA	NA	NA	NA	M	C	C	C	C	M	M	C	M	M	C	C	M	M	C	C	C	M	C	C	M	C	C	C	C	N	C	C	M	C	M	C	C	C	C	M	C	M	C
AX-95130153	A/G	1B	615125963	+	NA	NA	NA	NA	NA	NA	A	A	A	R	N	R	R	A	A	A	N	A	G	R	A	A	R	A	R	A	R	A	R	A	A	A	R	A	A	A	N	R	A	R	R	A	R	R	A
AX-95131014	C/G	1B	37799545	+	NA	NA	NA	NA	NA	NA	N	N	G	C	N	C	N	G	C	C	C	G	C	C	G	C	G	C	C	G	C	C	N	C	G	C	N	G	C	G	C	G	G	C	S	C	C	C	C
AX-95132370	A/C	1B	4094747	+	NA	NA	NA	NA	NA	NA	A	A	A	N	A	M	N	A	A	A	A	A	C	M	A	A	N	A	A	A	A	A	A	C	A	N	N	A	A	M	C	C	A	A	A	A	A	A	A
AX-95133499	G/C	1B	452316253	+	NA	NA	NA	NA	NA	NA	G	G	C	G	G	G	G	G	G	G	C	G	G	G	G	G	G	G	C	G	G	G	C	C	G	G	C	C	G	G	G	G	G	G	G	G	C	G	G
AX-95135390	A/G	1B	99713230	+	NA	NA	NA	NA	NA	NA	A	G	G	A	G	A	A	G	A	A	A	G	A	A	G	A	G	A	A	G	A	A	G	A	G	A	G	G	A	G	A	G	G	A	R	A	A	A	A
AX-95135840	T/G	1B	15517283	+	NA	NA	NA	NA	NA	NA	T	G	G	K	G	T	T	G	K	G	T	G	T	T	G	K	G	T	K	G	T	K	G	T	G	G	G	G	K	G	T	G	G	K	K	G	T	G	T
AX-95136941	T/C	1B	488658954	+	NA	NA	NA	NA	NA	NA	C	T	T	T	T	Y	T	T	T	T	C	T	T	T	T	C	C	T	T	T	T	C	T	C	T	T	T	T	T	T	C	T	T	C	T	C	C	C	C
AX-95137795	G/A	1B	686747259	+	NA	NA	NA	NA	NA	NA	G	R	G	G	R	G	G	R	R	R	G	R	R	R	R	R	R	R	R	R	R	G	R	G	R	G	R	R	R	R	R	R	R	R	R	R	G	R	R
AX-95138005	G/C	1B	16672209	+	NA	NA	NA	NA	NA	NA	G	S	S	G	C	S	G	C	G	C	N	S	G	S	C	G	S	N	G	S	S	N	C	N	S	S	C	C	G	S	N	S	S	N	S	S	S	C	S
AX-95140632	C/T	1B	470000710	+	NA	NA	NA	NA	NA	NA	C	T	T	C	N	T	C	T	C	C	C	T	C	C	C	T	T	C	C	T	C	C	T	C	T	C	T	T	C	T	T	T	T	C	T	C	C	C	Y
AX-95140644	G/A	1B	685362986	+	NA	NA	NA	NA	NA	NA	N	G	A	A	G	A	A	G	N	G	A	G	G	G	G	G	G	N	G	G	G	A	N	A	G	A	G	G	G	G	G	G	G	G	G	G	A	G	R
AX-95141187	G/A	1B	548610725	+	NA	NA	NA	NA	NA	NA	R	R	G	R	G	R	R	R	G	R	G	R	G	G	R	R	R	G	R	G	G	G	N	G	R	G	R	G	N	R	R	G	N	R	R	G	G	G	R
AX-95141299	T/C	1B	588497818	+	NA	NA	NA	NA	NA	NA	C	T	C	C	C	T	C	T	T	T	C	T	T	C	T	C	T	T	T	C	C	T	T	T	T	T	T	C	T	T	T	C	T	T	T	T	C	C	C
AX-95143321	T/C	1B	86775380	+	NA	NA	NA	NA	NA	NA	Y	T	T	Y	T	Y	Y	T	Y	Y	Y	T	Y	Y	T	Y	T	Y	Y	T	Y	Y	N	Y	T	Y	T	T	Y	T	Y	T	T	Y	Y	Y	Y	Y	Y
AX-95143805	T/G	1B	159411442	+	NA	NA	NA	NA	NA	NA	K	T	T	K	T	K	K	T	K	K	K	T	K	K	T	K	T	K	K	T	K	K	T	K	T	K	T	T	K	T	K	T	T	K	T	K	K	K	K
AX-95144598	G/A	1B	640639956	+	NA	NA	NA	NA	NA	NA	N	G	G	A	N	A	G	G	G	G	G	G	G	G	G	G	G	G	A	R	G	G	G	G	G	A	G	G	G	A	G	G	G	G	R	A	G	A	N
AX-95144799	A/G	1B	167108689	+	NA	NA	NA	NA	NA	NA	A	G	G	A	G	A	A	G	A	A	A	G	A	A	G	A	G	A	A	G	A	A	G	A	G	A	G	G	A	G	A	G	G	A	G	A	A	A	A
AX-95145729	C/T	1B	12813309	+	NA	NA	NA	NA	NA	NA	Y	Y	N	C	N	C	C	N	C	N	C	Y	T	C	C	C	N	C	C	Y	C	C	C	T	C	C	Y	T	C	Y	T	T	Y	N	Y	C	N	C	C
AX-95146219	C/G	1B	86788286	+	NA	NA	NA	NA	NA	NA	S	C	C	S	C	N	C	C	C	C	S	C	S	C	C	S	C	S	C	C	S	C	C	C	C	C	C	C	C	C	C	C	C	C	C	C	S	C	C
AX-95150178	T/G	1B	444863009	+	NA	NA	NA	NA	NA	NA	G	G	G	T	N	T	T	G	T	T	G	G	G	T	G	G	T	T	T	T	G	G	G	G	G	T	G	G	T	G	T	G	G	T	G	T	G	T	G
AX-95152083	C/T	1B	669238867	+	NA	NA	NA	NA	NA	NA	N	N	Y	C	C	C	C	C	C	Y	Y	C	C	C	C	C	Y	N	C	C	C	C	N	C	C	C	C	Y	Y	C	C	Y	C	C	C	C	Y	C	C
AX-95152096	C/T	1B	248236014	+	NA	NA	NA	NA	NA	NA	T	T	C	T	Y	Y	Y	C	C	N	T	C	C	T	T	N	C	N	T	N	C	C	T	C	C	T	Y	T	N	N	C	C	N	T	T	C	N	C	C
AX-95152688	T/C	1B	369198784	+	NA	NA	NA	NA	NA	NA	Y	T	N	C	N	T	T	Y	Y	Y	C	T	C	T	Y	N	Y	N	N	Y	N	T	T	C	T	Y	Y	Y	Y	Y	T	Y	N	C	Y	Y	C	Y	C
AX-95152800	A/G	1B	16534215	+	NA	NA	NA	NA	NA	NA	A	G	G	A	G	A	A	G	A	G	A	G	A	A	G	A	G	A	A	G	A	A	G	A	G	G	G	G	A	G	A	G	G	R	R	G	A	G	A
AX-95153329	C/T	1B	8673055	+	NA	NA	NA	NA	NA	NA	Y	T	N	Y	N	Y	Y	T	C	Y	Y	C	C	Y	T	Y	C	Y	Y	Y	Y	Y	T	C	C	C	T	T	N	T	C	C	T	Y	N	C	Y	Y	C
AX-95154820	G/A	1B	4222929	+	NA	NA	NA	NA	NA	NA	G	G	G	G	G	N	A	G	G	G	G	G	G	G	G	G	N	G	G	G	G	G	G	G	G	G	G	G	G	G	G	G	G	G	G	G	G	G	G
AX-95155636	A/G	1B	675867722	+	NA	NA	NA	NA	NA	NA	N	A	R	R	A	R	R	A	A	A	R	A	A	A	A	A	A	N	A	A	A	R	A	N	A	R	A	A	A	A	A	A	A	A	A	A	R	A	R
AX-95157749	T/C	1B	425357862	+	NA	NA	NA	NA	NA	NA	Y	T	T	Y	T	T	T	T	T	T	Y	T	Y	T	T	Y	T	N	T	T	T	Y	T	Y	T	T	T	T	T	T	T	T	T	Y	T	T	Y	T	Y
AX-95158221	T/C	1B	455984744	+	NA	NA	NA	NA	NA	NA	C	T	T	T	T	T	T	T	T	T	C	T	C	T	T	T	T	T	T	T	T	C	T	C	T	T	T	T	T	T	T	T	T	C	T	C	C	C	Y
AX-95159335	G/C	1B	406037583	+	NA	NA	NA	NA	NA	NA	N	G	G	G	G	G	G	G	G	G	C	G	G	G	G	G	G	C	G	G	G	C	G	C	G	G	G	G	G	G	G	G	G	C	G	G	G	G	S
AX-95160442	T/C	1B	673161225	+	NA	NA	NA	NA	NA	NA	T	T	Y	Y	N	T	T	T	Y	Y	Y	T	T	Y	T	Y	T	T	T	Y	T	Y	T	T	T	T	Y	T	Y	Y	Y	Y	Y	T	T	T	Y	T	T
AX-95161372	G/C	1B	680163588	+	NA	NA	NA	NA	NA	NA	G	C	G	G	C	G	G	C	C	C	G	S	C	C	C	C	C	C	C	C	C	G	C	G	C	G	C	N	C	C	C	C	C	C	C	C	G	C	N
AX-95161376	A/G	1B	20164790	+	NA	NA	NA	NA	NA	NA	R	A	G	R	A	R	R	A	R	A	R	G	G	R	N	R	A	R	R	A	R	R	A	G	A	A	A	R	R	N	G	G	N	R	N	A	R	A	R
AX-95161958	C/T	1B	96593375	+	NA	NA	NA	NA	NA	NA	C	T	T	C	T	C	C	T	C	C	C	T	C	C	T	C	T	C	C	T	C	C	T	C	T	C	T	T	C	T	C	T	T	C	Y	C	C	C	C
AX-95162694	C/T	1B	100159351	+	NA	NA	NA	NA	NA	NA	C	Y	N	C	N	C	C	N	C	C	C	Y	C	C	N	C	N	C	C	Y	C	C	Y	C	T	C	N	T	C	N	C	N	Y	C	Y	C	C	C	Y
AX-95163453	A/G	1B	171408971	+	NA	NA	NA	NA	NA	NA	A	G	G	A	G	A	A	G	A	A	A	G	A	A	G	A	G	A	A	G	A	A	G	A	G	A	G	G	A	G	A	G	G	A	R	A	A	A	A
AX-95164006	T/A	1B	667135510	+	NA	NA	NA	NA	NA	NA	T	A	T	A	W	T	T	T	T	A	A	T	T	A	T	T	T	T	T	T	A	A	T	A	T	T	A	T	T	A	A	T	A	T	W	T	N	T	T
AX-95165394	G/A	1B	68248998	+	NA	NA	NA	NA	NA	NA	R	G	A	R	R	G	R	G	R	R	G	A	R	R	A	R	A	R	G	A	R	R	A	R	A	R	A	A	G	A	R	A	G	R	R	R	G	R	R
AX-95166367	C/G	1B	94975185	+	NA	NA	NA	NA	NA	NA	C	G	G	C	G	C	C	G	C	C	C	G	G	C	G	C	G	C	C	G	C	C	G	C	G	C	G	G	C	G	C	G	G	C	S	C	G	C	C
AX-95166675	G/A	1B	109729085	+	NA	NA	NA	NA	NA	NA	G	A	A	G	A	G	G	A	G	G	G	A	G	G	A	G	A	G	G	A	G	G	A	G	A	G	A	A	G	A	G	A	A	G	A	G	G	G	G
AX-95166749	T/C	1B	84963686	+	NA	NA	NA	NA	NA	NA	C	T	T	T	Y	Y	N	T	N	N	C	T	N	Y	T	Y	T	N	N	T	Y	C	T	C	T	C	T	T	C	T	N	T	T	N	T	N	C	C	Y
AX-95170272	T/G	1B	158518711	+	NA	NA	NA	NA	NA	NA	T	G	G	T	G	T	T	G	T	T	T	G	T	T	G	T	G	T	T	G	T	T	G	T	G	T	G	G	T	G	T	G	G	T	K	T	T	T	T
AX-95170745	C/A	1B	178514753	+	NA	NA	NA	NA	NA	NA	C	A	A	C	A	C	C	A	C	C	C	A	C	C	A	C	A	C	C	A	C	C	A	C	A	C	A	A	C	A	C	A	A	C	M	C	C	C	C
AX-95171223	C/T	1B	33977551	+	NA	NA	NA	NA	NA	NA	C	T	T	C	T	C	C	T	C	C	C	T	C	C	T	C	T	C	C	T	C	C	T	C	T	C	T	T	C	T	C	T	T	C	T	C	C	C	C
AX-95172504	C/T	1B	69826692	+	NA	NA	NA	NA	NA	NA	C	T	T	C	T	C	C	T	C	C	C	T	C	C	T	C	T	C	C	T	C	C	Y	C	T	C	T	T	C	T	C	T	T	C	Y	C	C	C	C
AX-95173788	A/G	1B	57376523	+	NA	NA	NA	NA	NA	NA	A	G	G	A	G	A	A	G	A	A	A	G	A	A	G	A	G	A	A	G	A	A	G	A	G	A	G	G	A	G	A	G	G	A	G	A	A	A	A
AX-95173983	T/C	1B	15439314	+	NA	NA	NA	NA	NA	NA	T	T	T	C	T	T	T	T	C	C	T	T	T	T	T	C	T	T	C	T	T	C	T	T	T	C	T	T	C	T	T	T	T	C	Y	C	Y	C	T
AX-95174732	T/C	1B	396361638	+	NA	NA	NA	NA	NA	NA	T	T	T	C	Y	T	T	T	T	T	C	T	T	T	T	C	T	T	T	T	T	C	T	T	T	T	T	T	C	T	C	T	T	T	T	T	C	T	C
AX-95175346	C/T	1B	168331103	+	NA	NA	NA	NA	NA	NA	Y	C	C	Y	C	Y	Y	C	Y	Y	Y	C	Y	Y	C	Y	C	Y	Y	C	Y	Y	C	Y	C	N	C	C	Y	C	Y	C	C	Y	C	Y	Y	Y	Y
AX-95175898	C/T	1B	416491865	+	NA	NA	NA	NA	NA	NA	T	C	C	C	C	C	C	C	C	C	T	N	T	C	C	C	C	T	C	C	C	T	C	T	C	C	C	C	C	C	C	C	C	Y	Y	C	T	C	T
AX-95176409	C/G	1B	544130333	+	NA	NA	NA	NA	NA	NA	C	C	C	C	C	C	C	C	G	G	C	C	C	C	C	C	C	G	C	C	C	G	C	G	C	G	C	C	G	C	C	C	C	C	C	C	S	C	G
AX-95176576	G/A	1B	314569314	+	NA	NA	NA	NA	NA	NA	A	G	G	A	G	G	G	G	G	G	A	G	A	G	G	G	G	A	G	G	G	G	G	G	G	G	G	G	G	G	G	G	G	A	R	G	A	G	R
AX-95177497	G/C	1B	154158809	+	NA	NA	NA	NA	NA	NA	G	C	C	G	C	G	G	C	G	G	G	C	G	G	C	G	C	G	G	C	G	G	C	G	C	G	C	C	G	C	G	C	C	G	N	G	G	G	G
AX-95177870	C/T	1B	119884485	+	NA	NA	NA	NA	NA	NA	C	Y	Y	C	N	C	C	T	C	C	C	Y	N	C	Y	C	T	C	C	Y	C	C	C	N	T	C	Y	N	C	N	C	N	Y	C	Y	C	T	C	C
AX-95178996	G/A	1B	532166879	+	NA	NA	NA	NA	NA	NA	G	G	G	G	G	R	G	G	G	G	G	G	G	G	G	G	A	G	G	G	G	G	G	A	G	G	G	G	G	G	A	G	G	G	G	G	G	G	A
AX-95181599	C/T	1B	652576192	+	NA	NA	NA	NA	NA	NA	C	C	C	T	C	C	C	C	C	C	C	C	C	T	C	T	T	C	C	C	C	C	C	C	C	C	T	Y	C	T	N	C	C	C	C	C	C	C	C
AX-95181804	A/C	1B	5584455	+	NA	NA	NA	NA	NA	NA	A	A	A	C	A	C	C	A	C	A	M	N	M	A	A	M	M	M	C	A	M	M	A	A	A	M	A	N	M	A	A	A	A	C	N	C	N	C	A
AX-95182014	A/T	1B	237375654	+	NA	NA	NA	NA	NA	NA	A	T	T	A	T	A	A	T	A	A	A	T	A	A	T	A	T	A	A	T	A	A	T	A	T	A	T	T	A	T	A	T	T	A	W	A	A	A	A
AX-95182503	G/A	1B	465695742	+	NA	NA	NA	NA	NA	NA	G	R	R	R	R	R	R	R	R	R	R	R	G	R	R	R	R	R	R	R	R	G	R	G	R	R	R	R	R	R	R	R	R	R	R	R	R	R	G
AX-95182909	A/C	1B	538865519	+	NA	NA	NA	NA	NA	NA	M	C	C	A	A	A	A	C	A	A	A	C	A	A	A	A	A	A	A	A	A	A	M	A	N	A	N	M	A	C	A	N	C	A	M	C	A	N	N
AX-95185443	T/C	1B	587984444	+	NA	NA	NA	NA	NA	NA	Y	Y	Y	Y	Y	Y	Y	Y	T	T	Y	Y	T	T	Y	Y	Y	T	Y	Y	Y	T	Y	Y	Y	T	Y	Y	T	Y	T	Y	Y	Y	Y	Y	Y	Y	Y
AX-95186460	C/T	1B	637599212	+	NA	NA	NA	NA	NA	NA	N	C	C	C	T	T	T	C	C	C	C	N	C	T	C	T	C	C	T	T	T	C	T	C	C	C	C	Y	C	C	T	T	C	T	T	C	N	T	C
AX-95186655	G/C	1B	379387578	+	NA	NA	NA	NA	NA	NA	S	G	G	S	G	G	G	G	G	G	S	G	S	G	G	S	G	S	G	G	G	G	G	S	G	G	G	G	G	G	G	G	G	S	G	G	S	G	S
AX-95189492	T/G	1B	389736310	+	NA	NA	NA	NA	NA	NA	G	T	T	G	T	T	T	T	T	T	G	T	T	T	T	G	T	G	T	T	T	T	T	G	T	T	T	T	T	T	T	T	T	G	T	T	T	T	G
AX-95190390	G/A	1B	48607135	+	NA	NA	NA	NA	NA	NA	N	G	G	R	G	R	G	G	G	G	R	G	A	G	G	G	G	A	A	G	G	A	G	A	G	G	G	G	G	G	G	G	G	A	R	G	R	G	A
AX-95191065	A/G	1B	427214511	+	NA	NA	NA	NA	NA	NA	G	A	A	G	A	A	A	A	A	A	G	A	G	A	A	G	A	A	A	A	A	G	A	G	A	A	A	A	A	A	A	A	A	G	A	A	G	A	G
AX-95193073	C/A	1B	74711761	+	NA	NA	NA	NA	NA	NA	C	A	A	C	A	C	C	A	C	C	C	A	C	C	A	C	A	C	C	A	C	C	A	C	A	C	A	A	C	A	C	A	A	C	M	C	C	C	C
AX-95194502	C/G	1B	530454024	+	NA	NA	NA	NA	NA	NA	C	C	C	C	C	N	C	C	C	C	C	C	C	C	C	G	G	C	C	C	C	N	C	G	C	C	C	C	C	C	G	C	C	C	C	C	C	C	S
AX-95194682	C/A	1B	457087053	+	NA	NA	NA	NA	NA	NA	C	C	C	C	C	C	C	C	C	C	A	C	A	C	C	C	C	C	C	C	C	N	C	A	C	C	C	C	C	C	C	C	C	A	M	A	A	A	A
AX-95194736	G/A	1B	146794456	+	NA	NA	NA	NA	NA	NA	R	G	G	R	G	R	R	G	R	A	R	R	R	A	G	R	G	R	R	G	R	R	G	R	G	R	G	R	R	G	A	G	G	R	G	R	R	R	A
AX-95195904	A/G	1B	141111046	+	NA	NA	NA	NA	NA	NA	A	R	G	A	G	A	A	G	A	A	A	N	A	A	N	A	N	A	A	R	A	A	G	A	N	A	G	G	N	N	A	N	G	A	R	A	A	A	A
AX-95195920	A/C	1B	141683377	+	NA	NA	NA	NA	NA	NA	A	C	C	A	C	A	A	C	A	A	A	C	A	A	C	A	C	A	A	C	A	A	C	A	C	A	C	C	A	C	A	C	C	A	M	A	A	A	A
AX-95196248	C/A	1B	49016618	+	NA	NA	NA	NA	NA	NA	M	C	C	C	C	M	C	C	C	C	C	C	M	C	C	M	C	M	A	C	C	A	C	A	C	C	C	C	C	N	C	C	C	A	M	C	C	C	A
AX-95196278	A/G	1B	37569187	+	NA	NA	NA	NA	NA	NA	R	A	A	R	A	R	R	A	R	R	R	A	R	R	A	R	A	R	R	A	R	R	A	R	A	R	A	A	R	A	R	A	A	R	R	R	R	R	R
AX-95196508	C/G	1B	4484598	+	NA	NA	NA	NA	NA	NA	S	S	S	C	S	S	S	S	G	C	S	S	C	C	S	S	S	S	C	S	C	S	S	S	S	S	S	S	S	S	C	S	S	C	S	G	S	N	S
AX-95197628	C/T	1B	652298617	+	NA	NA	NA	NA	NA	NA	T	C	C	T	C	C	C	C	C	N	T	Y	C	T	C	T	T	T	C	T	C	C	N	C	C	C	T	C	C	T	C	C	C	C	C	C	T	C	N
AX-95198436	T/C	1B	587525455	+	NA	NA	NA	NA	NA	NA	T	T	T	T	T	T	T	T	C	C	T	T	C	C	T	T	T	C	T	T	T	C	T	T	T	C	T	T	C	T	C	T	T	T	T	T	T	T	T
AX-95198778	C/T	1B	548971289	+	NA	NA	NA	NA	NA	NA	Y	C	C	C	C	C	C	C	T	Y	C	C	C	C	C	C	C	Y	C	C	C	N	C	T	C	Y	C	C	Y	C	C	C	C	C	C	N	C	Y	Y
AX-95199547	T/G	1B	171130310	+	NA	NA	NA	NA	NA	NA	T	G	G	T	G	T	T	G	T	T	T	G	T	T	G	T	G	T	T	G	T	T	G	T	G	T	G	G	T	G	T	G	G	T	K	T	T	T	T
AX-95199802	C/T	1B	688710416	+	NA	NA	NA	NA	NA	NA	T	N	T	T	Y	C	T	C	Y	Y	T	C	C	C	N	C	Y	N	C	C	N	C	Y	C	C	C	C	C	C	Y	Y	Y	Y	N	N	N	T	N	C
AX-95199810	C/A	1B	65353127	+	NA	NA	NA	NA	NA	NA	C	N	N	C	A	C	C	A	C	C	C	N	C	C	A	C	A	C	C	A	C	C	A	C	A	C	A	A	C	A	C	M	N	C	N	C	C	C	C
AX-95201911	T/G	1B	317363279	+	NA	NA	NA	NA	NA	NA	G	T	T	G	T	T	T	T	T	T	G	T	G	T	T	T	T	G	T	T	T	T	T	G	T	T	T	T	T	T	T	T	T	G	N	T	G	T	G
AX-95202227	G/A	1B	672958466	+	NA	NA	NA	NA	NA	NA	R	G	G	G	R	G	G	G	G	G	G	R	G	G	G	G	G	R	G	A	G	G	N	G	G	G	N	N	R	G	G	G	G	G	N	G	G	N	N
AX-95202317	A/G	1B	408656972	+	NA	NA	NA	NA	NA	NA	G	A	A	A	A	A	A	A	A	A	G	A	A	A	A	A	A	G	A	A	A	G	A	G	A	A	A	A	A	A	A	A	A	G	A	A	A	A	N
AX-95202525	G/A	1B	554224291	+	NA	NA	NA	NA	NA	NA	A	R	R	G	R	R	R	R	R	R	G	R	R	G	R	A	R	R	N	R	R	R	R	G	R	R	R	R	R	N	R	R	N	R	R	A	N	A	R
AX-95202607	G/A	1B	678470013	+	NA	NA	NA	NA	NA	NA	G	G	G	A	G	A	A	G	G	A	A	A	A	A	G	A	G	G	A	A	G	A	G	A	A	G	A	A	G	G	G	G	G	G	G	G	A	G	A
AX-95202673	C/T	1B	169662129	+	NA	NA	NA	NA	NA	NA	C	T	T	C	T	C	C	T	C	C	C	T	C	C	T	C	T	C	C	T	C	C	T	C	T	C	T	T	C	T	C	T	T	C	T	C	C	C	C
AX-95202964	A/G	1B	32769179	+	NA	NA	NA	NA	NA	NA	A	G	G	A	G	A	A	G	A	A	A	G	A	A	G	A	G	A	A	G	A	A	G	A	G	A	G	G	A	G	A	G	G	A	R	A	A	A	A
AX-95207885	A/G	1B	1779787	+	NA	NA	NA	NA	NA	NA	A	R	R	A	R	A	A	R	A	A	A	R	A	A	R	A	R	A	A	R	A	A	R	A	R	A	R	R	A	R	A	R	R	A	R	A	A	A	A
AX-95208428	C/T	1B	587048114	+	NA	NA	NA	NA	NA	NA	C	C	C	C	C	C	C	C	T	T	C	C	T	T	C	C	C	T	C	C	C	T	C	C	C	T	C	C	T	C	T	C	C	C	C	C	C	C	C
AX-95208507	C/G	1B	630558694	+	NA	NA	NA	NA	NA	NA	S	C	C	C	S	S	S	C	S	C	S	C	C	S	C	C	C	S	S	C	S	C	S	C	C	C	C	C	C	C	S	S	C	S	S	C	C	S	C
AX-95208619	A/G	1B	145349889	+	NA	NA	NA	NA	NA	NA	A	A	A	A	A	R	A	A	A	A	A	A	A	A	A	A	A	A	A	A	A	A	A	A	A	A	A	A	A	A	R	A	A	A	A	A	A	A	R
AX-95210211	G/T	1B	91879919	+	NA	NA	NA	NA	NA	NA	K	G	T	K	T	G	K	G	K	K	G	T	K	K	T	K	T	K	G	T	K	K	T	K	T	K	T	T	G	T	K	T	G	K	K	K	G	K	K
AX-95210470	T/C	1B	380885653	+	NA	NA	NA	NA	NA	NA	C	T	T	C	T	T	T	T	T	T	C	T	C	T	T	C	T	C	T	T	T	T	T	C	T	T	T	T	T	T	T	T	T	C	N	T	C	T	C
AX-95210815	C/A	1B	85770457	+	NA	NA	NA	NA	NA	NA	C	M	M	A	M	C	C	M	N	C	A	N	A	C	N	A	M	C	C	M	C	C	M	C	M	C	M	M	C	M	C	N	M	C	N	C	A	C	M
AX-95213134	C/A	1B	16464575	+	NA	NA	NA	NA	NA	NA	C	M	A	C	M	C	C	M	C	C	N	A	M	C	M	C	M	C	N	N	C	N	M	M	M	C	M	M	N	M	N	N	M	C	C	C	C	C	C
AX-95214175	T/C	1B	176996722	+	NA	NA	NA	NA	NA	NA	T	C	C	T	C	T	T	C	T	N	T	C	T	T	C	T	C	T	T	C	T	T	C	T	C	T	C	C	T	C	T	C	C	T	Y	T	T	T	Y
AX-95214458	C/G	1B	4634308	+	NA	NA	NA	NA	NA	NA	G	C	C	G	C	S	N	C	C	G	C	C	G	G	C	G	C	G	G	C	G	G	C	C	C	G	C	C	G	C	G	C	C	G	G	C	C	G	G
AX-95214923	C/T	1B	660105750	+	NA	NA	NA	NA	NA	NA	Y	Y	C	C	C	C	Y	Y	C	C	C	Y	Y	Y	C	C	C	Y	Y	Y	C	Y	C	C	C	C	Y	C	C	Y	Y	C	Y	Y	Y	Y	C	C	Y
AX-95215369	T/C	1B	530481490	+	NA	NA	NA	NA	NA	NA	T	T	T	T	T	C	T	T	T	T	T	T	T	T	T	C	C	T	T	T	T	C	T	C	T	T	T	T	T	T	C	T	T	T	T	T	T	T	Y
AX-95215456	G/C	1B	675374864	+	NA	NA	NA	NA	NA	NA	G	S	G	G	S	G	G	S	S	S	G	N	S	S	S	S	S	S	S	S	S	G	S	G	S	G	S	S	S	S	S	S	S	S	S	S	G	S	S
AX-95215485	A/G	1B	15745339	+	NA	NA	NA	NA	NA	NA	N	A	A	R	A	N	R	A	G	R	N	A	N	R	A	G	A	R	N	A	R	G	A	R	A	R	A	A	G	A	R	A	A	G	A	R	A	R	N
AX-95215500	G/C	1B	157274753	+	NA	NA	NA	NA	NA	NA	G	S	S	G	N	G	G	S	G	G	G	S	G	G	S	G	S	G	G	S	G	G	S	G	S	G	S	S	G	S	G	S	S	G	N	G	G	G	G
AX-95215734	T/C	1B	121777521	+	NA	NA	NA	NA	NA	NA	T	C	C	T	C	T	T	C	T	T	T	C	T	T	C	T	C	T	T	C	T	T	C	T	C	T	C	C	T	C	T	C	C	T	Y	T	T	T	T
AX-95216126	C/T	1B	14655702	+	NA	NA	NA	NA	NA	NA	C	C	C	C	C	C	C	C	C	C	T	C	C	C	C	C	C	C	C	C	C	C	C	C	C	C	C	C	C	C	C	C	C	C	C	C	T	C	C
AX-95216785	A/G	1B	355291706	+	NA	NA	NA	NA	NA	NA	A	R	R	A	N	R	R	A	R	R	A	R	A	R	R	A	R	A	A	A	R	R	R	A	R	R	G	R	R	R	R	R	R	N	R	N	N	R	R
AX-95216912	G/A	1B	185549334	+	NA	NA	NA	NA	NA	NA	G	A	A	G	A	G	G	A	G	G	G	A	G	G	A	G	A	G	G	A	G	G	A	G	A	G	A	A	G	A	G	A	A	G	A	G	G	G	G
AX-95217229	C/T	1B	166593785	+	NA	NA	NA	NA	NA	NA	Y	C	C	Y	C	Y	Y	C	Y	Y	Y	C	Y	Y	C	Y	C	Y	Y	C	Y	Y	C	Y	C	Y	C	C	Y	C	Y	C	C	Y	C	Y	Y	Y	Y
AX-95219803	T/G	1B	32375690	+	NA	NA	NA	NA	NA	NA	T	K	K	T	K	T	T	N	N	T	T	K	T	T	K	T	K	T	T	K	T	T	K	T	K	T	K	K	T	K	T	K	K	T	K	T	N	T	N
AX-95220675	A/G	1B	562212810	+	NA	NA	NA	NA	NA	NA	R	R	R	R	A	A	A	R	A	A	A	R	A	A	A	R	A	A	A	A	A	A	R	A	R	A	R	R	A	R	A	R	N	A	N	R	A	R	A
AX-95223988	C/G	1B	187210634	+	NA	NA	NA	NA	NA	NA	C	G	G	C	G	C	C	G	C	C	C	G	C	C	G	C	G	C	C	G	C	C	G	C	G	C	G	G	C	G	C	G	G	C	S	C	C	C	C
AX-95225103	T/C	1B	118510784	+	NA	NA	NA	NA	NA	NA	N	N	N	C	T	Y	Y	T	N	Y	N	N	N	Y	T	Y	T	Y	Y	T	Y	Y	N	N	T	N	T	T	Y	N	N	N	N	N	T	N	Y	Y	Y
AX-95225499	T/C	1B	424531865	+	NA	NA	NA	NA	NA	NA	C	T	T	C	T	T	T	T	T	T	C	T	C	T	T	C	T	C	T	T	T	C	T	C	T	T	T	T	T	T	T	T	T	C	N	T	C	T	C
AX-95225943	C/T	1B	330196455	+	NA	NA	NA	NA	NA	NA	Y	Y	Y	Y	Y	Y	Y	Y	Y	Y	Y	Y	Y	Y	Y	Y	Y	Y	Y	N	Y	Y	Y	C	Y	Y	Y	Y	Y	Y	Y	Y	Y	Y	Y	C	Y	Y	C
AX-95226757	C/T	1B	9077796	+	NA	NA	NA	NA	NA	NA	T	C	C	C	C	T	N	C	C	C	C	C	C	C	C	C	C	T	C	C	C	C	C	C	C	C	N	C	N	C	C	C	C	C	C	C	C	C	C
AX-95229114	G/C	1B	631228718	+	NA	NA	NA	NA	NA	NA	G	G	G	G	C	C	C	G	G	G	G	G	G	C	G	G	G	G	C	G	C	G	C	G	G	G	G	G	G	G	C	C	G	C	C	G	G	C	G
AX-95229302	C/T	1B	608465617	+	NA	NA	NA	NA	NA	NA	C	C	C	C	C	T	C	C	C	C	T	C	C	C	C	C	C	C	C	C	C	C	C	C	C	C	T	C	C	C	C	C	C	C	C	C	T	C	C
AX-95231755	T/C	1B	678257055	+	NA	NA	NA	NA	NA	NA	C	T	C	C	T	C	C	T	T	T	C	T	T	T	T	T	T	T	T	T	T	C	T	C	T	C	T	T	T	T	T	T	T	T	T	T	C	T	T
AX-95231763	C/T	1B	156594069	+	NA	NA	NA	NA	NA	NA	C	T	T	C	T	C	C	T	Y	C	C	T	C	C	T	C	T	N	C	N	C	C	T	N	T	C	T	T	C	T	C	T	T	C	T	C	C	C	N
AX-95232570	G/C	1B	7479810	+	NA	NA	NA	NA	NA	NA	S	S	S	S	G	S	S	G	S	S	S	G	S	S	G	S	S	N	S	S	G	S	S	C	S	S	S	S	S	S	S	S	G	S	S	C	G	S	S
AX-95234532	C/G	1B	22328783	+	NA	NA	NA	NA	NA	NA	C	N	S	S	G	C	C	S	C	G	C	G	C	C	S	C	G	C	G	N	C	C	G	C	G	G	G	S	C	S	C	G	S	C	S	S	C	G	C
AX-95234556	C/T	1B	1266231	+	NA	NA	NA	NA	NA	NA	N	Y	Y	N	Y	N	N	Y	N	Y	N	Y	Y	Y	C	C	Y	N	Y	C	Y	C	Y	C	Y	C	Y	Y	C	Y	Y	Y	Y	Y	Y	Y	C	C	Y
AX-95234705	C/A	1B	122968481	+	NA	NA	NA	NA	NA	NA	M	M	M	C	M	M	M	M	C	C	C	M	C	M	M	C	M	C	C	M	M	M	M	N	C	N	N	C	C	M	M	M	N	M	M	C	C	N	N
AX-95235434	T/C	1B	87178569	+	NA	NA	NA	NA	NA	NA	T	C	C	Y	C	T	T	C	T	T	N	C	Y	T	C	Y	C	T	T	C	T	T	C	T	C	T	C	C	T	C	T	C	C	T	Y	T	Y	T	T
AX-95235491	G/C	1B	544808561	+	NA	NA	NA	NA	NA	NA	G	G	G	S	S	S	S	G	G	G	S	G	S	S	S	G	S	G	S	S	S	G	G	S	G	G	G	G	G	G	S	G	G	S	G	G	S	G	S
AX-95236275	A/G	1B	137153995	+	NA	NA	NA	NA	NA	NA	A	G	G	A	G	A	A	G	A	A	A	G	A	A	G	A	G	A	A	G	A	A	G	A	G	A	G	G	A	G	A	G	N	A	R	A	A	A	A
AX-95238538	C/T	1B	518539488	+	NA	NA	NA	NA	NA	NA	Y	Y	Y	Y	Y	Y	Y	Y	Y	Y	Y	Y	Y	Y	Y	Y	Y	Y	Y	Y	Y	Y	Y	Y	Y	Y	Y	Y	Y	Y	Y	Y	Y	Y	Y	Y	Y	Y	Y
AX-95240977	C/G	1B	95654526	+	NA	NA	NA	NA	NA	NA	C	G	G	C	G	C	C	G	C	C	C	G	C	C	G	C	G	C	C	G	C	C	G	C	G	C	G	G	C	G	C	G	G	C	S	C	C	C	C
AX-95241426	T/C	1B	22151542	+	NA	NA	NA	NA	NA	NA	T	Y	Y	T	C	Y	T	Y	T	T	T	N	Y	Y	Y	T	C	Y	N	N	T	T	N	Y	C	C	Y	N	T	C	Y	C	Y	T	N	C	T	N	N
AX-95241504	G/A	1B	198549927	+	NA	NA	NA	NA	NA	NA	G	A	A	G	A	G	G	A	G	G	G	A	G	G	A	G	A	G	G	A	G	G	A	G	A	G	A	A	G	A	G	A	A	G	R	G	G	G	G
AX-95242262	T/C	1B	424076091	+	NA	NA	NA	NA	NA	NA	C	T	T	C	T	T	T	T	T	T	C	T	C	T	T	C	T	C	T	T	T	C	T	C	T	T	T	T	T	T	T	T	T	C	T	T	C	T	C
AX-95242401	G/C	1B	25113512	+	NA	NA	NA	NA	NA	NA	S	G	G	S	G	S	N	G	S	S	S	G	S	S	G	S	G	S	S	G	S	S	G	S	G	N	G	G	S	G	S	G	G	S	G	S	S	N	S
AX-95243592	G/T	1B	606840336	+	NA	NA	NA	NA	NA	NA	G	G	G	G	G	N	G	G	G	G	T	G	G	G	G	G	G	G	G	G	G	G	G	G	G	G	N	G	G	G	G	G	G	G	G	G	K	G	G
AX-95244854	G/C	1B	158534221	+	NA	NA	NA	NA	NA	NA	G	C	C	G	C	G	G	C	G	G	G	C	G	G	C	G	C	G	G	C	G	G	C	G	C	G	C	C	G	C	G	C	C	G	C	G	G	G	G
AX-95245574	G/A	1B	457756156	+	NA	NA	NA	NA	NA	NA	G	G	G	A	R	N	A	G	A	A	A	G	G	A	A	G	G	A	A	G	A	G	N	G	G	A	G	G	A	G	G	G	G	G	G	G	A	G	G
AX-95250058	G/A	1B	16672274	+	NA	NA	NA	NA	NA	NA	A	G	G	A	G	R	R	G	A	G	A	G	A	R	G	A	G	A	A	G	R	A	G	R	G	G	G	G	A	G	R	G	G	A	R	G	A	G	R
AX-95253262	G/C	1B	10359677	+	NA	NA	NA	NA	NA	NA	S	S	S	G	S	G	G	S	S	G	S	S	G	G	S	S	S	S	G	S	G	S	S	G	S	G	S	S	S	S	G	S	S	S	S	G	S	G	G
AX-95253318	A/G	1B	156700069	+	NA	NA	NA	NA	NA	NA	A	G	G	A	G	A	A	G	A	A	A	G	A	A	G	A	G	A	A	G	A	A	G	A	G	A	G	G	A	G	A	G	G	A	R	A	A	A	A
AX-95254185	A/G	1B	629263004	+	NA	NA	NA	NA	NA	NA	A	A	A	A	A	A	A	A	A	A	G	G	G	A	A	G	G	A	A	G	A	A	A	G	A	A	G	A	A	A	A	A	A	A	A	A	G	A	G
AX-95254907	C/T	1B	576219463	+	NA	NA	NA	NA	NA	NA	C	T	C	C	C	C	T	T	C	C	C	T	C	C	C	C	C	C	C	C	C	C	C	T	T	C	C	Y	C	T	C	C	T	C	Y	C	C	C	T
AX-95255571	G/A	1B	20165262	+	NA	NA	NA	NA	NA	NA	R	A	A	R	R	G	R	A	N	N	G	A	R	N	A	R	A	R	R	N	G	R	A	N	A	R	A	A	R	A	G	A	A	R	N	R	N	R	N
AX-95255966	A/G	1B	539930364	+	NA	NA	NA	NA	NA	NA	G	A	A	R	A	R	A	A	R	G	R	A	R	A	A	R	G	G	R	A	A	G	A	R	A	G	A	A	G	A	R	A	A	R	N	G	R	G	R
AX-95256200	T/A	1B	160320247	+	NA	NA	NA	NA	NA	NA	T	N	A	T	A	T	T	A	T	T	T	W	T	T	A	T	A	T	T	A	T	T	A	T	A	T	A	A	T	A	T	A	A	T	W	T	T	T	T
AX-95256945	C/G	1B	687073229	+	NA	NA	NA	NA	NA	NA	G	C	G	G	C	G	G	C	C	C	G	C	C	C	C	C	C	C	C	C	C	G	C	G	C	G	C	C	C	C	C	C	C	C	C	C	G	C	C
AX-95257071	G/A	1B	604553120	+	NA	NA	NA	NA	NA	NA	A	G	A	A	G	A	G	G	G	R	A	G	G	G	G	A	G	A	G	G	G	A	G	G	G	A	A	G	A	G	G	G	G	G	G	A	A	A	G
AX-95257184	G/C	1B	531166669	+	NA	NA	NA	NA	NA	NA	G	G	G	G	G	N	G	G	G	G	G	G	G	G	G	G	C	G	G	G	G	C	G	C	G	G	G	G	G	G	C	G	G	G	G	G	G	G	N
AX-95257571	C/T	1B	199572228	+	NA	NA	NA	NA	NA	NA	C	T	N	C	T	C	C	T	C	C	C	T	C	C	T	C	T	C	C	T	C	C	N	C	T	C	T	T	C	T	C	T	T	C	Y	C	Y	C	C
AX-95257656	A/G	1B	586552950	+	NA	NA	NA	NA	NA	NA	R	R	R	R	R	R	N	R	A	A	R	R	A	A	R	R	R	A	R	R	R	A	R	R	R	A	R	R	A	R	N	R	R	R	R	R	R	R	R
AX-95258492	C/T	1B	26186177	+	NA	NA	NA	NA	NA	NA	T	T	T	C	T	T	T	T	C	T	C	T	C	C	T	C	T	Y	C	T	C	C	T	C	T	Y	T	T	C	T	C	T	T	C	T	T	C	Y	C
AX-95259195	A/G	1B	6477371	+	NA	NA	NA	NA	NA	NA	A	G	G	A	G	A	A	G	A	A	G	G	A	A	G	A	G	A	A	G	A	A	G	G	G	A	G	G	A	G	A	G	G	A	R	A	G	A	A
AX-95259256	A/G	1B	634996373	+	NA	NA	NA	NA	NA	NA	N	A	G	G	A	A	A	A	G	G	G	A	A	A	A	A	A	G	A	A	A	G	A	A	A	G	N	N	A	A	A	A	N	A	A	G	G	A	A
AX-95259364	A/G	1B	404514372	+	NA	NA	NA	NA	NA	NA	A	A	A	R	R	A	A	A	A	A	R	A	A	A	A	R	A	A	A	R	A	R	A	A	A	A	A	A	R	A	R	A	A	A	A	A	A	A	R
AX-95259957	G/C	1B	155748090	+	NA	NA	NA	NA	NA	NA	S	G	G	S	G	S	S	G	S	S	S	G	S	S	G	S	G	S	S	G	S	S	G	S	G	S	G	G	S	G	S	G	G	S	G	S	S	S	S
AX-95260746	T/G	1B	460146717	+	NA	NA	NA	NA	NA	NA	N	T	N	K	N	N	K	T	N	T	T	T	N	N	T	T	N	T	T	K	N	N	K	N	T	K	T	N	K	K	N	T	T	T	K	G	T	G	K
AX-95629053	A/G	1B	562375137	+	NA	NA	NA	NA	NA	NA	G	G	G	G	A	A	G	G	A	A	A	G	A	A	A	G	A	A	A	A	A	A	G	G	G	A	G	G	A	G	A	G	G	A	R	G	A	G	G
AX-95629458	A/G	1B	449134889	+	NA	NA	NA	NA	NA	NA	A	A	A	A	R	G	A	A	A	A	A	A	A	A	A	A	G	A	A	G	A	A	A	A	A	A	A	A	A	A	G	A	A	G	A	A	A	A	A
AX-95629852	G/A	1B	619692001	+	NA	NA	NA	NA	NA	NA	A	A	A	A	G	G	G	A	A	G	G	A	A	G	A	A	G	G	G	A	G	G	G	A	A	G	G	A	A	A	G	G	A	G	G	A	G	G	R
AX-95630190	C/A	1B	563307088	+	NA	NA	NA	NA	NA	NA	M	A	A	A	C	C	C	A	C	N	C	A	C	C	C	A	C	C	C	N	C	C	M	C	A	C	C	A	C	A	C	A	A	C	M	A	C	A	C
AX-95630355	C/A	1B	520810767	+	NA	NA	NA	NA	NA	NA	C	A	A	C	C	C	C	A	C	C	A	A	A	C	C	A	C	C	C	C	C	C	A	C	A	C	A	N	C	A	C	A	N	A	A	C	A	C	C
AX-95630425	A/G	1B	169662051	+	NA	NA	NA	NA	NA	NA	A	G	G	A	G	A	A	G	A	A	A	G	A	A	G	A	G	A	A	G	A	A	G	A	G	A	G	G	A	G	A	G	G	A	G	A	A	A	A
AX-95630584	A/G	1B	123343386	+	NA	NA	NA	NA	NA	NA	A	G	G	A	G	A	A	G	A	A	A	G	A	A	G	A	G	A	A	G	A	A	G	A	G	A	G	G	A	G	A	G	G	A	R	A	A	A	A
AX-95631146	A/G	1B	518180221	+	NA	NA	NA	NA	NA	NA	R	R	R	R	R	R	R	R	R	R	R	R	R	R	R	R	R	R	N	R	R	R	R	R	R	R	R	R	R	R	R	R	R	R	R	R	R	R	N
AX-95631420	G/A	1B	488216111	+	NA	NA	NA	NA	NA	NA	A	G	G	G	G	A	G	G	G	G	A	G	A	G	G	A	A	G	G	G	G	A	G	A	G	G	G	N	G	G	A	N	G	A	N	A	A	A	A
AX-95631543	A/G	1B	583147095	+	NA	NA	NA	NA	NA	NA	A	G	A	A	A	A	A	G	A	A	A	G	A	A	A	G	A	A	A	A	A	A	A	A	A	A	A	R	A	G	A	A	G	A	A	A	A	A	A
AX-95631688	G/A	1B	94832241	+	NA	NA	NA	NA	NA	NA	R	G	G	A	G	R	R	G	R	R	A	G	G	R	G	R	G	R	R	G	R	R	G	R	G	R	G	G	R	G	R	G	G	R	G	R	G	R	R
AX-95632279	A/C	1B	359896525	+	NA	NA	NA	NA	NA	NA	M	M	M	M	M	M	N	M	M	M	M	M	M	M	M	M	M	M	M	M	M	M	M	M	N	M	M	M	M	M	M	M	M	M	M	M	M	M	N
AX-95632303	A/G	1B	547583978	+	NA	NA	NA	NA	NA	NA	G	G	G	A	A	A	A	G	N	G	A	G	A	A	A	G	A	G	A	A	A	G	N	G	G	N	G	G	G	G	A	G	N	A	N	G	A	G	R
AX-95633123	G/A	1B	198644440	+	NA	NA	NA	NA	NA	NA	G	A	A	G	A	G	N	A	G	G	G	A	G	G	A	G	A	G	G	A	G	G	A	G	A	G	A	A	G	A	G	A	A	G	A	G	G	G	N
AX-95633124	A/G	1B	530478419	+	NA	NA	NA	NA	NA	NA	A	A	A	A	A	R	A	A	A	A	A	A	A	A	A	G	G	A	A	A	A	G	A	G	A	A	A	A	A	A	G	A	A	A	A	A	A	A	G
AX-95633270	G/A	1B	583091780	+	NA	NA	NA	NA	NA	NA	G	A	G	G	G	G	G	A	G	N	G	R	G	G	R	A	G	G	G	G	G	G	G	G	G	G	G	N	G	A	G	G	A	G	G	G	G	G	G
AX-95633864	A/G	1B	668123400	+	NA	NA	NA	NA	NA	NA	A	A	A	A	A	A	A	A	A	A	G	A	A	A	A	A	A	A	A	A	A	A	A	A	A	A	A	G	A	A	A	A	A	A	A	A	G	A	A
AX-95652645	G/A	1B	428113180	+	NA	NA	NA	NA	NA	NA	R	G	G	R	G	G	G	G	G	G	R	G	R	G	G	R	G	G	G	G	G	R	G	R	G	G	G	G	G	G	G	G	G	R	G	G	R	G	R
AX-95652731	G/A	1B	95234867	+	NA	NA	NA	NA	NA	NA	R	G	G	R	G	R	R	G	R	R	R	G	G	R	G	R	G	R	R	G	R	R	N	R	G	R	G	G	R	G	R	G	G	R	N	R	G	R	R
AX-95652744	A/G	1B	678257010	+	NA	NA	NA	NA	NA	NA	A	A	A	A	A	N	G	A	A	A	A	N	R	R	A	A	A	N	N	R	A	A	A	G	R	A	N	N	A	A	A	A	A	A	A	A	A	A	G
AX-95652981	G/A	1B	282277254	+	NA	NA	NA	NA	NA	NA	N	R	R	G	R	G	G	R	G	G	G	R	G	G	R	G	R	G	G	R	G	G	R	G	R	G	R	R	G	R	G	R	N	G	R	G	G	G	G
AX-95653055	A/C	1B	560252463	+	NA	NA	NA	NA	NA	NA	C	A	A	A	A	A	A	A	A	A	C	A	C	A	A	A	A	A	A	A	A	A	A	C	A	A	A	A	A	A	A	A	A	A	A	C	C	C	C
AX-95654600	A/G	1B	539549178	+	NA	NA	NA	NA	NA	NA	A	A	G	G	A	A	A	A	A	A	G	A	G	G	A	G	A	G	G	A	A	G	R	G	A	A	A	R	G	A	A	A	A	A	N	R	G	A	A
AX-95654644	A/G	1B	566603698	+	NA	NA	NA	NA	NA	NA	A	G	A	A	A	A	A	G	G	A	A	G	A	A	A	A	A	A	A	A	A	A	A	A	G	A	A	R	A	G	A	A	G	A	N	A	A	A	A
AX-95660836	A/G	1B	162781429	+	NA	NA	NA	NA	NA	NA	A	G	G	A	G	A	A	G	A	A	A	G	A	A	G	A	G	A	A	G	A	A	G	A	G	A	G	G	A	G	A	G	G	A	N	A	A	A	A
AX-95662307	G/A	1B	59194588	+	NA	NA	NA	NA	NA	NA	G	G	G	G	G	N	A	A	G	A	G	A	A	G	G	A	A	G	G	N	G	G	A	A	G	G	A	R	G	A	A	A	A	A	R	A	G	G	A
AX-95681735	A/G	1B	144931483	+	NA	NA	NA	NA	NA	NA	N	A	A	R	A	R	R	A	R	R	R	A	N	R	A	R	A	R	R	A	R	R	A	R	A	R	A	A	R	A	R	A	A	R	A	R	R	R	R
AX-95685405	G/A	1B	120884086	+	NA	NA	NA	NA	NA	NA	G	A	A	G	A	G	G	A	G	G	G	A	G	G	A	G	A	G	G	A	G	G	A	G	A	G	A	A	G	A	G	A	A	G	R	G	G	G	G
AX-94383645	C/T	1D	49596725	+	NA	NA	NA	NA	NA	NA	C	T	C	C	T	T	C	T	C	C	T	C	C	C	C	C	C	C	T	C	C	C	C	C	C	C	C	C	T	C	C	C	T	C	C	C	T	C	C
AX-94383675	G/T	1D	485056513	+	NA	NA	NA	NA	NA	NA	T	G	T	T	G	T	T	G	G	G	T	G	G	G	G	G	G	K	G	G	G	T	G	T	G	T	G	G	G	G	G	G	G	G	G	G	T	G	G
AX-94384966	C/T	1D	488972173	+	NA	NA	NA	NA	NA	NA	T	C	T	T	C	T	T	C	C	C	T	C	C	C	C	C	C	N	C	C	C	T	C	T	C	T	C	C	C	C	C	C	C	C	C	C	T	C	C
AX-94385307	G/A	1D	281379874	+	NA	NA	NA	NA	NA	NA	G	G	R	R	N	G	G	G	R	G	R	G	R	G	G	R	G	G	R	G	G	R	G	G	G	G	G	N	R	G	G	G	G	G	G	G	G	G	R
AX-94385759	C/T	1D	64113502	+	NA	NA	NA	NA	NA	NA	C	T	T	C	T	C	C	T	C	C	C	T	C	C	T	C	T	C	C	T	C	C	T	C	T	C	T	T	C	T	C	T	T	C	T	C	C	C	C
AX-94386020	G/C	1D	401668899	+	NA	NA	NA	NA	NA	NA	G	G	C	C	G	G	G	G	G	G	C	G	C	C	G	C	G	C	C	G	G	C	G	C	G	G	G	S	C	G	G	G	G	G	G	N	C	G	G
AX-94386053	A/G	1D	11854009	+	NA	NA	NA	NA	NA	NA	R	G	G	R	G	R	R	G	R	R	R	A	R	R	G	R	G	R	R	G	R	R	A	R	A	A	G	R	A	A	R	G	A	R	A	A	R	R	R
AX-94386524	G/T	1D	49596680	+	NA	NA	NA	NA	NA	NA	G	T	G	G	T	T	G	T	G	G	T	G	G	G	G	G	G	G	T	G	G	G	G	G	G	G	G	G	T	G	G	G	T	G	G	G	T	G	G
AX-94386946	G/C	1D	474377009	+	NA	NA	NA	NA	NA	NA	C	G	G	G	G	G	C	G	C	G	C	G	G	G	G	G	G	G	G	G	G	G	G	C	G	C	G	C	G	G	G	G	G	G	G	C	C	C	C
AX-94387200	C/G	1D	26704166	+	NA	NA	NA	NA	NA	NA	S	C	C	S	C	S	S	C	S	S	S	N	S	N	C	S	N	S	S	C	S	S	C	S	C	S	C	C	S	C	S	C	C	S	S	S	N	S	S
AX-94387523	C/A	1D	260567711	+	NA	NA	NA	NA	NA	NA	C	C	A	A	M	C	C	C	N	C	N	C	A	C	C	A	C	C	A	C	C	A	C	C	C	C	C	C	N	C	C	C	C	C	C	C	N	C	C
AX-94388123	C/T	1D	166846123	+	NA	NA	NA	NA	NA	NA	C	C	C	C	Y	C	T	C	T	T	C	C	C	T	C	C	C	C	C	T	C	T	C	C	C	T	C	C	T	C	C	C	C	T	C	C	N	T	C
AX-94388408	T/C	1D	329737376	+	NA	NA	NA	NA	NA	NA	C	C	C	T	Y	T	T	C	T	T	C	C	C	T	C	C	T	T	T	T	C	C	C	C	C	T	C	C	T	C	T	C	C	T	C	T	N	T	C
AX-94389039	G/T	1D	211691108	+	NA	NA	NA	NA	NA	NA	T	G	G	T	G	G	G	G	G	G	T	G	T	G	G	G	G	T	G	G	G	G	G	G	G	G	G	G	G	G	G	G	G	T	G	G	T	G	K
AX-94389563	T/A	1D	492408336	+	NA	NA	NA	NA	NA	NA	W	T	W	W	T	W	A	T	T	T	W	T	T	T	T	T	T	T	T	T	T	W	T	W	T	A	T	T	T	T	T	T	T	T	T	T	W	T	T
AX-94389614	A/G	1D	282285686	+	NA	NA	NA	NA	NA	NA	R	A	A	R	A	A	A	A	A	A	R	A	R	A	A	R	A	R	A	A	A	A	A	R	A	A	A	A	A	A	A	A	A	R	A	A	R	A	R
AX-94390275	G/A	1D	246649527	+	NA	NA	NA	NA	NA	NA	G	G	G	G	G	G	G	G	G	R	G	R	R	R	G	G	G	G	G	R	G	G	G	G	R	G	G	R	G	R	R	G	G	G	G	G	G	G	R
AX-94390476	G/A	1D	52339481	+	NA	NA	NA	NA	NA	NA	G	G	G	G	G	A	G	G	G	G	A	G	G	G	G	G	G	G	A	G	G	G	G	G	G	G	G	G	G	G	G	G	G	G	G	G	A	G	G
AX-94391865	G/A	1D	490927236	+	NA	NA	NA	NA	NA	NA	R	G	R	R	G	R	R	G	G	G	R	G	G	G	G	G	G	G	G	G	G	R	G	R	G	R	G	G	G	G	G	G	G	G	G	G	R	G	G
AX-94392070	G/C	1D	58087530	+	NA	NA	NA	NA	NA	NA	G	C	G	S	G	G	G	C	N	G	C	G	G	G	G	G	G	S	C	N	G	G	G	G	G	G	G	N	C	S	G	G	C	G	S	G	C	G	G
AX-94392216	T/G	1D	11498590	+	NA	NA	NA	NA	NA	NA	G	K	K	K	K	N	K	K	G	N	K	K	N	T	K	G	N	K	K	G	N	T	K	K	G	T	N	K	G	K	T	K	K	T	N	G	K	T	N
AX-94392760	C/G	1D	38733323	+	NA	NA	NA	NA	NA	NA	C	G	C	C	N	G	C	G	C	C	C	C	C	C	C	C	C	C	C	C	C	C	C	C	C	C	C	C	G	C	C	C	G	C	C	C	C	C	C
AX-94393587	C/G	1D	486069354	+	NA	NA	NA	NA	NA	NA	C	C	C	C	G	C	C	C	C	C	C	S	C	C	C	G	C	C	C	C	G	G	G	C	C	C	C	C	G	G	C	C	C	C	S	C	N	C	C
AX-94394555	G/C	1D	66093484	+	NA	NA	NA	NA	NA	NA	G	C	C	G	C	G	G	C	G	G	G	C	G	G	C	G	C	G	G	C	G	G	C	G	C	G	C	C	G	C	G	C	C	G	S	G	G	G	G
AX-94394930	A/G	1D	407620561	+	NA	NA	NA	NA	NA	NA	A	R	N	N	A	N	N	N	A	A	R	N	A	A	A	R	R	A	A	A	A	R	N	A	N	A	A	R	A	R	A	A	R	A	A	R	N	A	R
AX-94395420	T/C	1D	474925524	+	NA	NA	NA	NA	NA	NA	C	C	T	T	T	T	C	C	T	T	T	C	C	C	T	T	T	C	C	Y	T	C	T	T	T	T	C	T	T	C	C	T	C	C	Y	C	T	T	N
AX-94395759	G/A	1D	486749615	+	NA	NA	NA	NA	NA	NA	G	A	G	G	A	G	N	A	G	N	G	G	A	A	G	G	A	G	G	G	A	A	A	N	N	G	A	R	G	A	A	G	A	G	R	G	G	G	R
AX-94396871	T/C	1D	411123654	+	NA	NA	NA	NA	NA	NA	T	T	T	Y	T	T	T	T	T	T	C	T	N	T	T	Y	T	T	T	T	T	T	T	Y	T	T	T	T	T	T	T	T	T	T	T	Y	N	N	T
AX-94397744	C/G	1D	112469124	+	NA	NA	NA	NA	NA	NA	S	S	S	S	S	S	S	S	S	S	S	S	S	S	S	S	S	S	S	S	S	S	S	S	S	S	S	S	S	S	S	S	S	S	S	S	S	S	S
AX-94397950	A/G	1D	427734360	+	NA	NA	NA	NA	NA	NA	A	G	A	A	N	A	A	A	A	A	A	G	G	A	A	A	G	A	G	A	G	A	G	G	A	A	A	R	A	A	A	A	A	A	R	A	A	A	G
AX-94398036	C/G	1D	233924859	+	NA	NA	NA	NA	NA	NA	G	C	C	G	C	C	C	C	C	C	G	C	G	C	C	G	C	G	C	C	C	C	C	G	C	C	C	C	C	C	C	C	C	G	S	C	G	C	G
AX-94399339	T/A	1D	1036142	+	NA	NA	NA	NA	NA	NA	T	W	W	T	W	N	W	W	T	T	T	W	T	T	W	T	W	T	T	W	T	T	W	T	W	T	W	W	T	W	T	W	N	T	W	T	T	T	T
AX-94399544	A/G	1D	38655787	+	NA	NA	NA	NA	NA	NA	A	G	A	A	G	G	A	G	A	A	A	A	A	A	A	A	A	A	A	A	A	A	A	A	A	A	A	A	G	A	A	A	G	A	N	A	A	A	A
AX-94401187	G/C	1D	31691704	+	NA	NA	NA	NA	NA	NA	C	C	G	C	G	S	G	C	G	G	G	C	G	G	G	G	G	G	G	G	G	G	G	G	G	G	G	G	C	G	G	G	C	G	G	G	G	S	C
AX-94401475	C/A	1D	28612337	+	NA	NA	NA	NA	NA	NA	N	M	C	A	C	M	M	C	M	N	A	C	M	M	N	M	C	N	A	N	M	M	M	M	C	M	C	N	M	C	N	C	C	M	M	M	M	M	A
AX-94401571	C/T	1D	414565867	+	NA	NA	NA	NA	NA	NA	C	T	C	T	C	Y	C	T	C	T	C	T	C	C	T	C	T	N	T	C	C	C	T	C	T	C	T	C	Y	T	T	N	T	T	T	C	C	C	T
AX-94401696	T/C	1D	40168462	+	NA	NA	NA	NA	NA	NA	Y	Y	Y	T	C	C	Y	N	T	N	N	Y	Y	T	T	T	N	T	N	Y	T	T	Y	N	N	N	N	N	T	T	Y	N	T	T	T	T	T	T	T
AX-94402464	A/G	1D	322069114	+	NA	NA	NA	NA	NA	NA	A	R	R	R	A	R	R	A	A	A	R	R	A	A	A	A	R	A	R	A	A	R	R	A	R	R	A	R	R	R	A	R	R	A	R	A	R	A	A
AX-94405550	T/A	1D	488576817	+	NA	NA	NA	NA	NA	NA	T	T	T	T	T	T	T	W	T	T	T	W	T	W	T	T	T	T	T	W	T	W	T	T	W	T	T	T	T	W	W	T	W	T	T	T	T	T	T
AX-94405741	C/T	1D	130309592	+	NA	NA	NA	NA	NA	NA	C	T	Y	C	T	C	C	T	C	C	C	T	C	C	T	C	N	C	C	Y	C	C	T	C	T	C	T	T	C	N	C	T	T	C	T	C	C	C	C
AX-94405961	G/A	1D	402323739	+	NA	NA	NA	NA	NA	NA	R	G	G	G	G	R	G	G	R	R	G	G	G	G	G	G	R	R	G	G	G	R	G	R	G	R	G	G	R	G	R	G	G	G	G	R	G	R	R
AX-94406149	C/T	1D	433252706	+	NA	NA	NA	NA	NA	NA	C	C	C	C	C	C	C	C	C	C	C	N	N	T	C	T	T	N	T	C	T	T	C	T	T	C	T	N	T	T	C	C	N	C	C	C	C	C	T
AX-94407849	C/T	1D	56752004	+	NA	NA	NA	NA	NA	NA	C	T	C	C	C	T	C	T	C	C	T	C	C	C	C	C	C	C	T	C	C	C	C	C	C	C	C	C	T	C	C	C	N	C	N	C	T	C	C
AX-94408303	G/T	1D	6332363	+	NA	NA	NA	NA	NA	NA	G	K	T	K	G	K	T	G	G	G	G	T	T	G	T	G	T	G	G	K	T	G	T	T	T	G	T	N	K	T	T	T	T	K	T	G	G	G	G
AX-94409342	A/C	1D	33640439	+	NA	NA	NA	NA	NA	NA	M	A	M	M	M	M	M	A	M	M	M	M	M	M	M	M	M	M	M	N	M	M	M	M	M	M	M	M	A	M	M	M	A	M	M	M	M	M	M
AX-94410259	G/T	1D	34010829	+	NA	NA	NA	NA	NA	NA	G	T	G	G	G	T	G	T	G	G	G	G	G	G	G	G	G	G	G	G	G	G	G	G	G	G	G	G	T	G	G	G	T	G	K	G	G	G	G
AX-94410462	G/T	1D	249404901	+	NA	NA	NA	NA	NA	NA	G	G	T	G	G	G	G	G	G	G	T	G	G	G	G	G	G	G	T	G	G	G	G	G	G	G	G	N	G	G	G	G	G	G	G	G	T	G	G
AX-94410843	C/G	1D	484164705	+	NA	NA	NA	NA	NA	NA	G	C	N	S	S	C	C	C	N	G	G	C	C	G	C	G	N	G	G	C	G	G	G	G	G	C	G	G	G	C	N	C	C	C	G	C	G	S	G
AX-94411779	C/T	1D	55671031	+	NA	NA	NA	NA	NA	NA	C	T	C	C	C	T	C	T	C	C	T	C	C	C	C	C	C	C	T	C	C	C	C	C	C	C	C	C	T	C	C	C	T	C	N	C	T	C	C
AX-94413071	T/A	1D	7834247	+	NA	NA	NA	NA	NA	NA	T	A	T	T	A	W	T	A	T	T	A	T	A	T	T	A	A	T	T	A	A	T	A	A	T	T	A	W	T	T	T	A	T	T	N	T	T	T	T
AX-94413158	T/C	1D	381013365	+	NA	NA	NA	NA	NA	NA	T	Y	T	T	T	T	T	Y	T	Y	T	Y	Y	Y	T	Y	Y	Y	Y	T	T	T	T	Y	T	T	T	Y	Y	Y	Y	Y	Y	Y	Y	Y	T	T	Y
AX-94413905	T/G	1D	42845270	+	NA	NA	NA	NA	NA	NA	T	K	T	T	K	G	T	G	T	T	G	T	T	T	T	T	T	T	G	T	T	T	T	T	T	T	T	T	G	T	T	T	G	T	T	T	G	T	T
AX-94414143	A/G	1D	448652601	+	NA	NA	NA	NA	NA	NA	A	A	A	R	A	R	A	A	A	A	R	R	R	R	R	A	R	A	A	A	R	A	R	A	A	A	R	N	A	R	A	R	R	A	N	A	R	A	R
[truncated: 14,788 more rows]
[truncated: 255 more columns]
