# Supplementary material for: Validation of Novel spot blotch disease resistance alleles identified in unexplored wheat (Triticum aestivum L.) germplasm lines through KASP markers
Source: BMC Plant Biol. 2022 Dec 29;22:618. doi: 10.1186/s12870-022-04013-w (PMC9798658; doi:10.1186/s12870-022-04013-w)
Supplement: Supplementary file 3 — Additional file 3. [file 12870_2022_4013_MOESM3_ESM.txt]

rs#	alleles	chrom	pos	strand	assembly#	center	protLSID	assayLSID	panelLSID	QCcode	IC82460	EC190943	IC531970	IC111840	IC335685	HTW29	IC445498	IC290188	IC138428	IC416073	IC533560	IC252869	IC252871	IC290066	IC547662	IC335711	IC543417	IC445595	IC290192	IC335706	IC543356	IC328433	IC252897	IC279537	IC535176	IC335534	IC539565	IC539276	IC335523	EC498424	IC252727	IC402054	IC335742	EC425303	IC393882	IC128684	IC535188	IC104559	IC536060
AX-94381147	T/C	0	0	+	NA	NA	NA	NA	NA	NA	TT	TT	TT	TT	TT	TT	TT	TT	TT	TT	TT	TT	CC	TT	TT	TT	TT	TT	TT	TT	TT	TT	TT	CC	TT	TT	TT	TT	TT	TT	TT	TT	TT	TT	TT	TT	NN	TT	TT
AX-94381170	C/G	0	0	+	NA	NA	NA	NA	NA	NA	CC	CC	CC	CC	CC	CC	CC	CC	CC	CC	CC	GG	CC	CC	CC	CC	CC	CC	CC	GG	CC	CC	CC	CC	CC	CC	CC	GG	GG	CC	CC	CC	CC	CC	CC	CC	CC	CC	GG
AX-94381257	T/C	0	0	+	NA	NA	NA	NA	NA	NA	TT	CC	TT	TT	TC	CC	CC	CC	TT	TT	TT	CC	TT	TT	TT	TT	CC	TT	TT	TT	TT	TT	CC	CC	TT	TT	CC	CC	CC	CC	TT	CC	CC	CC	CC	CC	TT	TT	CC
AX-94381264	A/G	0	0	+	NA	NA	NA	NA	NA	NA	AA	AA	AG	AA	AA	AA	AA	AA	AA	AA	AA	AA	AA	AA	AA	AA	AA	AA	AA	AA	AA	AA	AA	AA	AA	AA	AA	AA	AA	AA	AA	AA	AA	AA	AA	AA	AA	AA	AA
AX-94381285	C/T	0	0	+	NA	NA	NA	NA	NA	NA	NN	TC	TC	CC	TC	CC	CC	TC	CC	CC	CC	CC	TC	CC	NN	CC	TC	CC	CC	CC	CC	CC	NN	CC	TC	CC	TC	TC	CC	NN	CC	NN	NN	CC	CC	TC	TC	CC	CC
AX-94381295	T/A	0	0	+	NA	NA	NA	NA	NA	NA	AT	TT	AT	TT	TT	TT	TT	NN	TT	TT	TT	TT	NN	TT	TT	AT	TT	TT	TT	NN	TT	TT	NN	TT	TT	TT	TT	TT	TT	TT	AT	TT	TT	TT	TT	TT	TT	TT	TT
AX-94381338	A/C	0	0	+	NA	NA	NA	NA	NA	NA	AC	NN	CC	AA	AC	NN	AC	AC	AC	AC	AC	AC	AC	CC	CC	AA	CC	AC	CC	AC	AC	AC	AC	AC	CC	AA	CC	CC	AC	AC	CC	CC	AC	CC	CC	AC	AC	AA	AC
AX-94381384	G/A	0	0	+	NA	NA	NA	NA	NA	NA	GG	GG	GG	GG	GG	GG	GG	GG	GG	GG	GG	GG	GG	GG	GG	GG	GG	GG	GG	GG	GG	AG	GG	GG	GG	GG	GG	GG	GG	GG	GG	NN	GG	GG	GG	GG	GG	GG	GG
AX-94381419	A/G	0	0	+	NA	NA	NA	NA	NA	NA	AA	AG	AA	AG	NN	AG	AA	AG	AA	AA	AA	AG	AA	AG	AG	AA	AG	AA	AA	AA	AA	AG	AG	AG	AG	AA	AA	AG	NN	AG	AA	AG	AG	AA	AG	AA	NN	AA	AG
AX-94381436	A/G	0	0	+	NA	NA	NA	NA	NA	NA	AA	AA	AA	AA	AA	AA	AA	AA	AA	AA	AA	AA	AA	AA	AA	AA	AA	AA	AA	AA	AA	AA	AA	AA	AA	AA	AA	AA	AA	AA	AA	AA	AA	AA	AA	AA	AA	AA	AA
AX-94381448	A/T	0	0	+	NA	NA	NA	NA	NA	NA	AA	AA	AA	AA	AA	AA	AA	AA	AA	AA	AA	AA	AA	AA	AA	AA	AA	AA	AA	AA	AA	AA	AA	AA	AA	AA	AA	AA	AA	AA	AA	AA	AA	AA	AA	AA	AA	AA	AA
AX-94381449	C/T	0	0	+	NA	NA	NA	NA	NA	NA	CC	NN	TT	CC	TT	CC	CC	TT	CC	CC	CC	TT	NN	TT	TT	CC	TT	CC	CC	CC	TT	CC	NN	TT	TT	CC	TT	TC	NN	TT	CC	TT	NN	CC	CC	CC	CC	CC	CC
AX-94381454	G/A	0	0	+	NA	NA	NA	NA	NA	NA	GG	GG	GG	GG	AG	AA	GG	AA	GG	GG	GG	AA	GG	AA	AA	AA	GG	GG	GG	GG	AA	GG	GG	GG	GG	GG	GG	GG	AA	AA	AA	GG	AA	GG	AG	GG	GG	GG	AA
AX-94381470	A/G	0	0	+	NA	NA	NA	NA	NA	NA	AA	AA	AA	AA	AA	AA	AA	AA	AA	AA	AA	AA	AA	AA	AA	AA	AA	AA	AA	AA	AA	AA	AA	AA	AA	AA	AA	AA	AA	AA	AA	AA	AA	AA	AA	AA	AA	AA	AG
AX-94381476	G/A	0	0	+	NA	NA	NA	NA	NA	NA	AG	GG	AG	GG	GG	GG	AG	AG	GG	GG	GG	AG	GG	AG	AG	AG	GG	AG	GG	AG	AG	AG	GG	AG	GG	AG	AG	GG	AG	AG	GG	GG	GG	AG	NN	AG	GG	AG	GG
AX-94381488	C/T	0	0	+	NA	NA	NA	NA	NA	NA	CC	TC	TT	CC	NN	TC	CC	TC	TC	TC	TC	CC	NN	NN	CC	TC	TC	CC	NN	NN	CC	NN	NN	CC	CC	CC	TC	TC	NN	TC	TT	NN	NN	NN	TC	CC	TT	CC	CC
AX-94381509	A/G	0	0	+	NA	NA	NA	NA	NA	NA	AA	AA	AG	AG	AG	AA	AA	AA	AG	AA	NN	AA	AG	AG	AG	AA	AA	AG	AG	AA	AA	AA	AA	AA	AA	AG	AA	AA	AG	AG	AG	AG	AA	AG	NN	AG	AA	AA	AA
AX-94381520	T/C	0	0	+	NA	NA	NA	NA	NA	NA	TT	TT	TT	TT	TT	TT	TT	TT	TT	TT	TT	TT	TT	TT	CC	TT	TT	TT	TT	TT	TT	TT	TT	TT	TT	TT	TT	TT	TT	TT	TT	TT	TT	TT	TT	TT	TT	TT	TT
AX-94381525	A/G	0	0	+	NA	NA	NA	NA	NA	NA	AA	AA	AA	GG	NN	AA	GG	GG	AA	AA	GG	AA	AA	AA	GG	AA	GG	AA	GG	AA	AA	GG	AA	GG	GG	AA	AA	AA	GG	AA	GG	AA	GG	GG	NN	AA	GG	AA	NN
AX-94381554	T/C	0	0	+	NA	NA	NA	NA	NA	NA	NN	TT	TT	TT	NN	CC	TT	TT	NN	TT	TT	NN	TT	TT	TC	TT	NN	TT	TT	TT	NN	TT	TT	TT	TT	TT	NN	TT	NN	TT	TT	TT	TT	TT	TT	TT	TT	TT	TT
AX-94381612	C/T	0	0	+	NA	NA	NA	NA	NA	NA	CC	TT	TT	CC	TC	CC	TT	CC	CC	CC	TT	TT	CC	CC	CC	CC	TT	CC	CC	CC	TT	CC	TT	CC	TC	CC	CC	TT	TT	TT	CC	TT	TT	CC	TT	CC	TT	CC	CC
AX-94381626	A/G	0	0	+	NA	NA	NA	NA	NA	NA	AA	AA	AA	AA	AA	AA	AA	AA	AA	AA	AA	AA	AG	AA	AA	AA	AA	AA	AA	AA	AA	AA	AA	AG	AA	AA	AA	AA	AA	AA	AA	AA	AA	AA	AA	AA	AA	AA	AA
AX-94381628	C/T	0	0	+	NA	NA	NA	NA	NA	NA	CC	CC	CC	CC	CC	CC	TT	CC	CC	CC	CC	CC	CC	CC	CC	CC	CC	CC	CC	CC	CC	CC	CC	CC	CC	CC	CC	CC	CC	CC	CC	CC	CC	CC	CC	CC	CC	CC	CC
AX-94381637	C/T	0	0	+	NA	NA	NA	NA	NA	NA	CC	CC	CC	CC	CC	TT	CC	CC	CC	CC	TT	CC	CC	CC	CC	CC	CC	CC	CC	CC	CC	CC	CC	CC	CC	CC	CC	CC	CC	CC	CC	CC	CC	CC	CC	CC	TT	CC	NN
AX-94381641	A/G	0	0	+	NA	NA	NA	NA	NA	NA	AA	AA	AA	AA	AA	AA	AA	AA	AA	AA	AA	AA	AA	AA	AA	AA	AA	AA	AA	AA	AA	AA	AA	AA	AA	AA	AA	AA	GG	AA	AA	AA	AA	AA	AA	AA	AA	AA	AA
AX-94381646	C/A	0	0	+	NA	NA	NA	NA	NA	NA	CC	CC	CC	CC	CC	CC	CC	CC	CC	CC	CC	CC	CC	CC	CC	CC	CC	CC	CC	CC	CC	CC	CC	CC	CC	CC	CC	CC	CC	CC	CC	CC	CC	CC	CC	CC	CC	CC	CC
AX-94381659	T/A	0	0	+	NA	NA	NA	NA	NA	NA	AA	TT	TT	AA	NN	TT	TT	AA	AA	AA	AA	TT	TT	TT	TT	AA	TT	AA	AA	NN	TT	AA	AT	TT	TT	AA	TT	TT	AA	TT	TT	TT	TT	TT	NN	AA	AA	NN	AT
AX-94381712	C/T	0	0	+	NA	NA	NA	NA	NA	NA	CC	CC	CC	CC	CC	CC	CC	CC	CC	CC	CC	CC	CC	CC	CC	CC	CC	CC	CC	CC	CC	CC	CC	CC	CC	CC	TC	CC	CC	CC	CC	CC	CC	CC	CC	CC	CC	CC	CC
AX-94381736	T/A	0	0	+	NA	NA	NA	NA	NA	NA	TT	TT	TT	TT	TT	TT	TT	TT	TT	TT	TT	TT	TT	TT	TT	TT	TT	TT	TT	TT	TT	TT	TT	TT	TT	TT	TT	TT	TT	TT	TT	TT	TT	TT	TT	TT	TT	TT	TT
AX-94381754	T/C	0	0	+	NA	NA	NA	NA	NA	NA	TT	TT	TT	TT	TT	TT	TT	TT	TT	TT	TT	TT	TT	TT	TT	TT	TT	TT	TT	TT	TT	TT	TT	TT	TT	TT	TT	TT	TT	TT	TT	TT	TT	TT	TT	TT	TT	TT	TT
AX-94381780	T/A	0	0	+	NA	NA	NA	NA	NA	NA	TT	TT	TT	TT	TT	TT	TT	TT	TT	TT	TT	TT	TT	TT	TT	TT	TT	TT	TT	TT	TT	TT	TT	TT	TT	TT	TT	TT	TT	TT	TT	TT	TT	TT	TT	TT	TT	TT	TT
AX-94381806	C/T	0	0	+	NA	NA	NA	NA	NA	NA	CC	TC	TC	CC	TC	CC	CC	TC	CC	CC	CC	NN	CC	CC	TC	CC	TC	CC	CC	TC	CC	CC	TC	CC	TC	CC	TC	TC	CC	TC	CC	TC	TC	CC	TC	CC	CC	CC	NN
AX-94381808	C/A	0	0	+	NA	NA	NA	NA	NA	NA	CC	CC	AA	AC	CC	CC	CC	CC	CC	CC	AC	CC	CC	CC	CC	CC	AC	CC	AA	CC	CC	AC	AC	CC	CC	AA	CC	CC	AC	CC	CC	AC	CC	CC	CC	CC	AC	CC	CC
AX-94381818	T/G	0	0	+	NA	NA	NA	NA	NA	NA	TT	TT	TT	TT	TT	TT	TT	TT	TT	TT	TT	TT	TT	TG	TT	TT	TT	TT	TG	TT	TT	TT	TT	TT	TT	TT	TT	TT	TT	TT	TT	TT	TT	TT	TT	TT	TT	TT	TT
AX-94381852	C/T	0	0	+	NA	NA	NA	NA	NA	NA	TC	CC	TT	TC	TC	CC	CC	TC	CC	CC	CC	CC	CC	CC	CC	CC	CC	TC	CC	TT	TC	CC	TC	CC	CC	TT	CC	TC	TC	CC	CC	CC	TC	CC	CC	TC	CC	TC	TC
AX-94381905	T/A	0	0	+	NA	NA	NA	NA	NA	NA	AT	AT	TT	TT	AT	TT	TT	AT	TT	AT	TT	TT	TT	AT	TT	TT	AT	AT	TT	AT	AT	TT	AT	AT	TT	TT	TT	TT	TT	AT	AT	AT	TT	TT	TT	AT	TT	AT	AT
AX-94381913	C/A	0	0	+	NA	NA	NA	NA	NA	NA	AC	AC	NN	NN	CC	CC	AC	CC	NN	NN	CC	CC	CC	CC	AC	CC	AC	CC	AC	NN	CC	CC	CC	CC	CC	NN	AC	AC	CC	CC	AC	CC	NN	CC	NN	CC	CC	CC	CC
AX-94381954	T/C	0	0	+	NA	NA	NA	NA	NA	NA	CC	TT	CC	TT	TT	TT	TT	CC	CC	TT	TT	TT	TT	TC	TC	TC	TC	TT	TT	CC	TT	TT	TC	TC	TT	TT	TT	TC	TT	TC	TC	TT	TT	TT	TC	TT	TT	TT	TC
AX-94381968	C/T	0	0	+	NA	NA	NA	NA	NA	NA	CC	TC	TC	TT	TC	CC	CC	TC	CC	CC	CC	TC	CC	CC	TC	CC	TC	CC	CC	TC	CC	CC	TC	TT	TC	CC	TC	TC	CC	TC	CC	TC	TC	TC	TC	CC	CC	CC	TT
AX-94381971	C/G	0	0	+	NA	NA	NA	NA	NA	NA	CC	GG	CC	CC	CC	NN	CC	CC	CC	CC	CC	CC	CC	CC	CC	CC	CC	CC	CC	CC	CC	CC	GG	CC	CC	CC	GG	CC	CC	GG	CC	GG	CC	CC	CG	GG	CC	CC	CC
AX-94381972	C/T	0	0	+	NA	NA	NA	NA	NA	NA	CC	CC	CC	TC	CC	CC	CC	CC	CC	TT	TT	CC	TT	CC	TT	TT	CC	CC	TT	CC	CC	TT	CC	CC	CC	TT	CC	CC	CC	CC	CC	CC	CC	CC	CC	CC	CC	CC	CC
AX-94381978	C/T	0	0	+	NA	NA	NA	NA	NA	NA	CC	CC	CC	CC	CC	CC	CC	CC	CC	CC	CC	CC	CC	CC	CC	CC	CC	CC	CC	CC	CC	CC	CC	CC	CC	CC	CC	TC	CC	CC	CC	CC	CC	CC	CC	CC	CC	CC	CC
AX-94382012	A/G	0	0	+	NA	NA	NA	NA	NA	NA	AA	AA	GG	GG	AA	AA	AA	AA	GG	GG	AA	AA	AA	GG	AA	GG	GG	AG	AA	GG	AA	GG	GG	AA	AA	GG	GG	AG	GG	AA	GG	AA	AA	GG	GG	GG	AA	GG	AA
AX-94382031	C/T	0	0	+	NA	NA	NA	NA	NA	NA	TC	CC	CC	CC	CC	CC	CC	CC	CC	CC	CC	CC	CC	CC	CC	CC	CC	TC	CC	CC	CC	CC	CC	CC	CC	CC	CC	CC	CC	CC	CC	CC	CC	CC	CC	CC	CC	CC	CC
AX-94382036	A/G	0	0	+	NA	NA	NA	NA	NA	NA	GG	AA	GG	GG	NN	AA	AA	AA	AA	AA	AA	AA	AA	AA	AA	AA	AA	GG	GG	AA	AA	AA	AA	AA	GG	AA	AA	GG	AA	AA	GG	AA	AA	GG	AA	AA	AG	AA	GG
AX-94382043	C	0	0	+	NA	NA	NA	NA	NA	NA	CC	CC	CC	CC	CC	CC	CC	CC	CC	CC	CC	CC	CC	CC	CC	CC	CC	CC	CC	CC	CC	CC	CC	CC	CC	CC	CC	CC	CC	CC	CC	NN	CC	CC	CC	CC	CC	CC	CC
AX-94382056	G/A	0	0	+	NA	NA	NA	NA	NA	NA	GG	GG	GG	GG	GG	GG	NN	GG	GG	GG	GG	GG	AA	GG	GG	GG	GG	GG	GG	GG	GG	GG	GG	GG	GG	GG	GG	GG	GG	GG	GG	GG	GG	GG	AG	GG	GG	GG	GG
AX-94382065	C/T	0	0	+	NA	NA	NA	NA	NA	NA	TC	TC	TC	NN	TC	TC	CC	TC	TC	NN	TC	TC	TC	TC	TC	CC	TC	TC	NN	TC	TC	TC	TC	TC	TC	TC	TC	TC	TC	TC	CC	TC	TC	TC	TC	TC	CC	TC	TC
AX-94382080	T/G	0	0	+	NA	NA	NA	NA	NA	NA	TT	GG	GG	GG	TT	TT	TT	TT	TT	TT	TT	TT	TT	TT	TT	TT	TT	TG	TT	GG	TT	TG	TT	GG	TT	TT	TT	TT	TT	GG	TT	TT	TT	TT	TT	TT	TT	TT	TT
AX-94382081	G	0	0	+	NA	NA	NA	NA	NA	NA	GG	GG	GG	GG	GG	GG	GG	GG	GG	GG	GG	GG	GG	GG	GG	GG	GG	GG	GG	GG	GG	GG	GG	GG	GG	GG	GG	NN	GG	GG	GG	GG	GG	GG	GG	GG	GG	GG	GG
AX-94382102	A/G	0	0	+	NA	NA	NA	NA	NA	NA	AA	AA	AA	AA	AA	AA	AA	AA	AA	AA	AA	AA	AA	AA	AA	AA	AA	AA	AA	AA	AA	AA	AA	AA	AA	AA	AA	AA	AA	AA	AA	AA	AA	AG	AA	AA	AA	AA	AA
AX-94382147	C/T	0	0	+	NA	NA	NA	NA	NA	NA	NN	CC	CC	CC	CC	CC	CC	NN	NN	CC	CC	CC	CC	CC	CC	CC	CC	CC	CC	NN	CC	CC	CC	CC	CC	CC	CC	CC	CC	CC	CC	CC	CC	CC	CC	CC	TC	CC	CC
AX-94382149	C	0	0	+	NA	NA	NA	NA	NA	NA	CC	CC	CC	CC	CC	CC	CC	CC	CC	CC	CC	CC	CC	CC	CC	CC	CC	CC	CC	CC	CC	CC	CC	CC	CC	CC	CC	CC	CC	CC	CC	CC	CC	CC	CC	CC	CC	CC	CC
AX-94382152	A/G	0	0	+	NA	NA	NA	NA	NA	NA	AA	AG	AA	AA	NN	AG	AA	AA	AA	AA	AA	AA	AA	AG	AG	AA	AA	AA	AA	AA	AA	AG	AG	AA	AG	AA	AA	NN	AA	AA	NN	AG	AA	AA	AA	AA	AA	AA	AA
AX-94382170	C	0	0	+	NA	NA	NA	NA	NA	NA	CC	CC	CC	CC	CC	CC	CC	CC	CC	CC	CC	CC	CC	CC	CC	CC	CC	CC	CC	CC	CC	CC	CC	CC	CC	CC	CC	CC	CC	CC	CC	CC	CC	CC	CC	CC	CC	CC	CC
AX-94382196	G/A	0	0	+	NA	NA	NA	NA	NA	NA	AG	GG	GG	AG	GG	GG	GG	GG	GG	GG	GG	GG	NN	GG	GG	GG	GG	GG	GG	GG	GG	GG	GG	GG	GG	GG	GG	GG	GG	GG	GG	GG	AG	GG	GG	GG	GG	GG	GG
AX-94382220	G/T	0	0	+	NA	NA	NA	NA	NA	NA	TG	TG	TG	TT	TG	NN	NN	TG	NN	GG	GG	TG	TT	TT	TG	TG	TG	TG	GG	TG	TG	TG	TG	GG	TG	TG	TG	TT	TG	TG	TG	TG	TG	TG	TG	TG	GG	TT	TG
AX-94382261	C/T	0	0	+	NA	NA	NA	NA	NA	NA	CC	CC	CC	CC	CC	CC	CC	CC	CC	CC	CC	CC	CC	CC	CC	CC	CC	CC	CC	CC	CC	CC	CC	CC	CC	CC	CC	CC	CC	CC	CC	CC	CC	CC	CC	CC	CC	CC	CC
AX-94382292	G	0	0	+	NA	NA	NA	NA	NA	NA	GG	GG	GG	GG	GG	GG	GG	GG	GG	GG	GG	GG	GG	GG	GG	GG	GG	GG	GG	GG	GG	GG	GG	GG	GG	GG	GG	GG	GG	GG	GG	GG	GG	GG	GG	GG	GG	GG	GG
AX-94382416	C/A	0	0	+	NA	NA	NA	NA	NA	NA	AA	CC	CC	CC	AA	AA	CC	CC	CC	CC	CC	AA	CC	CC	AA	AA	CC	AA	AA	CC	AA	CC	CC	NN	AA	CC	CC	CC	AA	AA	CC	CC	AA	CC	CC	CC	CC	CC	CC
AX-94382426	A/C	0	0	+	NA	NA	NA	NA	NA	NA	AA	AA	AA	AA	AA	AA	AA	AA	AA	AA	AA	AA	AA	AA	AA	AA	AA	AA	AA	AA	AA	AA	AA	AA	AA	AA	AA	NN	AA	AA	AA	AA	AA	AA	NN	AA	AC	AA	AC
AX-94382440	A/C	0	0	+	NA	NA	NA	NA	NA	NA	AA	AA	AA	AA	AA	AA	AA	AA	AA	AA	AA	AA	AA	AA	AA	AA	AA	AA	AA	AA	AA	AA	AA	AA	AA	AA	AA	AA	AA	AA	AA	AA	AA	AA	AA	AA	AA	AA	AA
AX-94382446	C/T	0	0	+	NA	NA	NA	NA	NA	NA	CC	CC	CC	CC	CC	CC	CC	CC	CC	CC	CC	CC	CC	CC	CC	CC	CC	CC	CC	CC	CC	CC	CC	CC	CC	CC	CC	CC	CC	CC	CC	CC	CC	CC	CC	CC	CC	CC	CC
AX-94382448	C/T	0	0	+	NA	NA	NA	NA	NA	NA	TC	TC	TC	TC	TC	CC	CC	TC	TC	CC	TC	TT	TT	TC	CC	CC	CC	CC	TC	CC	TC	TC	CC	TC	CC	CC	CC	TC	CC	TC	TC	TC	CC	NN	NN	TC	TC	CC	TT
AX-94382460	C/T	0	0	+	NA	NA	NA	NA	NA	NA	TT	TT	TT	CC	NN	CC	CC	TT	CC	CC	CC	TT	CC	CC	TT	TT	NN	TT	CC	TT	TT	TT	TT	CC	TT	TT	TT	NN	TT	TT	CC	TT	TT	TT	TT	TT	CC	CC	TT
AX-94382471	A/T	0	0	+	NA	NA	NA	NA	NA	NA	AA	AT	AA	AA	NN	AT	AT	AT	AA	AT	AT	AT	AA	AA	AT	AA	AT	AA	AA	AA	AA	AT	AT	AA	AA	AT	AT	AA	AA	AT	AT	AT	AT	AA	AT	AA	AT	AA	AT
AX-94382472	C/T	0	0	+	NA	NA	NA	NA	NA	NA	TT	CC	CC	TT	CC	CC	CC	CC	CC	CC	TT	CC	TT	CC	CC	TT	CC	TC	CC	CC	CC	CC	CC	TT	CC	CC	CC	CC	CC	CC	CC	CC	CC	TT	NN	CC	TT	CC	TC
AX-94382476	A	0	0	+	NA	NA	NA	NA	NA	NA	AA	AA	AA	AA	AA	AA	AA	AA	AA	AA	AA	AA	AA	AA	AA	AA	AA	AA	AA	AA	AA	AA	AA	AA	AA	AA	AA	AA	AA	AA	AA	AA	AA	AA	AA	AA	AA	AA	AA
AX-94382495	T/C	0	0	+	NA	NA	NA	NA	NA	NA	TT	TT	TT	TT	TT	TT	TT	TT	TT	TT	TT	TT	TT	TT	TT	TT	TT	TT	TT	TT	TT	TT	TT	TT	TT	TT	TT	TT	TT	TT	TT	TT	TT	TT	TT	TT	TT	TT	TT
AX-94382505	G/A	0	0	+	NA	NA	NA	NA	NA	NA	AG	NN	AG	AG	AG	AG	AG	AG	AG	AG	GG	AA	NN	AG	GG	NN	AG	NN	GG	AG	AG	AG	GG	AG	GG	AG	AG	GG	AG	NN	AG	GG	AG	GG	GG	AG	GG	AG	GG
AX-94382527	C/T	0	0	+	NA	NA	NA	NA	NA	NA	CC	CC	CC	CC	CC	CC	CC	CC	CC	CC	TT	CC	CC	CC	CC	CC	CC	CC	CC	CC	CC	CC	CC	CC	CC	CC	CC	CC	CC	CC	CC	CC	CC	CC	CC	CC	TT	CC	CC
AX-94382546	G/A	0	0	+	NA	NA	NA	NA	NA	NA	AA	AA	GG	GG	GG	GG	GG	GG	GG	GG	AA	GG	AA	GG	GG	GG	GG	AG	GG	GG	GG	AA	GG	GG	GG	GG	GG	GG	GG	GG	GG	GG	GG	AA	GG	GG	NN	GG	GG
AX-94382552	G/C	0	0	+	NA	NA	NA	NA	NA	NA	GG	CC	GG	GG	CG	NN	GG	GG	GG	GG	GG	GG	GG	GG	GG	GG	GG	GG	GG	GG	CC	GG	GG	CC	CC	CC	GG	CG	GG	GG	GG	GG	GG	CC	NN	GG	GG	CC	GG
AX-94382553	G	0	0	+	NA	NA	NA	NA	NA	NA	GG	GG	GG	GG	GG	GG	GG	GG	GG	GG	GG	GG	GG	GG	GG	GG	GG	GG	GG	GG	GG	GG	GG	GG	GG	GG	GG	GG	GG	GG	GG	GG	GG	GG	GG	GG	GG	GG	NN
AX-94382595	C/T	0	0	+	NA	NA	NA	NA	NA	NA	TC	CC	TC	TC	NN	CC	CC	CC	CC	CC	TC	CC	TC	CC	CC	CC	CC	TC	TC	CC	CC	CC	CC	TC	CC	CC	CC	TC	CC	CC	CC	CC	CC	TC	NN	CC	TC	TC	CC
AX-94382628	T/C	0	0	+	NA	NA	NA	NA	NA	NA	TT	TT	TT	TT	TC	CC	TC	CC	TT	TT	TT	CC	TT	TT	CC	TT	TT	TT	TT	TT	CC	TT	TT	TT	TT	TT	TT	TT	CC	CC	TT	TT	CC	TT	NN	TT	TT	TT	CC
AX-94382640	T/G	0	0	+	NA	NA	NA	NA	NA	NA	TT	TT	TT	TT	TT	TT	TT	TT	TT	TT	TT	TT	TT	TT	TT	TT	TT	TT	TT	TT	TT	TT	TT	TT	TT	TT	TT	TT	TT	TT	TT	TT	TT	TT	TT	TT	TT	TT	TT
AX-94382675	C/T	0	0	+	NA	NA	NA	NA	NA	NA	CC	CC	CC	CC	CC	NN	CC	CC	CC	CC	CC	CC	CC	CC	CC	CC	CC	CC	CC	CC	CC	CC	CC	CC	CC	CC	CC	CC	CC	CC	CC	CC	NN	CC	NN	CC	CC	CC	TC
AX-94382687	G/A	0	0	+	NA	NA	NA	NA	NA	NA	GG	GG	GG	GG	AA	GG	GG	GG	AA	GG	AG	GG	AG	GG	GG	GG	GG	GG	AG	GG	GG	GG	GG	GG	GG	GG	GG	GG	GG	GG	AG	GG	GG	GG	GG	GG	GG	GG	GG
AX-94382691	T/C	0	0	+	NA	NA	NA	NA	NA	NA	TT	TT	TT	CC	TT	TT	TT	TT	TT	TT	TT	TT	TT	TT	TT	TT	TT	TT	TT	TT	TT	TT	TT	TT	TT	TT	TT	TT	TT	TT	TT	TT	TT	TT	TT	TT	TT	TT	TT
AX-94382700	C/T	0	0	+	NA	NA	NA	NA	NA	NA	CC	CC	TC	CC	CC	CC	CC	CC	CC	CC	CC	CC	CC	CC	CC	CC	CC	CC	TC	CC	CC	CC	CC	CC	CC	TC	CC	CC	CC	CC	CC	CC	CC	CC	CC	CC	CC	CC	CC
AX-94382701	C/G	0	0	+	NA	NA	NA	NA	NA	NA	GG	CC	CC	GG	NN	CC	GG	CC	GG	CC	CC	CC	GG	GG	CC	CC	CC	GG	GG	GG	CC	CC	CC	GG	CC	CC	CC	CC	GG	GG	CC	CC	CC	CC	CC	CC	CC	GG	GG
AX-94382719	C/T	0	0	+	NA	NA	NA	NA	NA	NA	NN	NN	CC	CC	CC	CC	NN	CC	CC	CC	CC	CC	CC	CC	CC	CC	CC	CC	CC	CC	CC	CC	NN	CC	NN	CC	CC	NN	CC	CC	NN	CC	CC	CC	CC	CC	CC	CC	CC
AX-94382740	A/G	0	0	+	NA	NA	NA	NA	NA	NA	AA	AA	AA	AA	AA	AA	AA	AA	AA	AA	AA	AA	AA	AA	AA	AA	AA	AA	AA	AA	AA	AA	AA	AA	AA	AA	AA	AA	AA	AA	AA	AA	AA	AA	AA	AA	AA	AA	NN
AX-94382750	C/A	0	0	+	NA	NA	NA	NA	NA	NA	AC	CC	AC	CC	CC	CC	CC	CC	CC	CC	AC	CC	NN	CC	CC	CC	CC	AC	CC	CC	CC	CC	AC	CC	CC	CC	CC	CC	CC	NN	AC	CC	AC	CC	CC	CC	AC	CC	CC
AX-94382753	A/G	0	0	+	NA	NA	NA	NA	NA	NA	AA	AG	AG	AG	AA	AA	AG	AG	AG	AG	AA	AG	AG	AG	AG	AG	AG	AG	AG	AA	AG	AG	AG	AG	AG	AG	AA	NN	AG	AG	AA	AG	AG	AG	AG	AA	AA	AG	NN
AX-94382781	T/C	0	0	+	NA	NA	NA	NA	NA	NA	TT	TT	TT	TT	TT	TT	TT	TT	TT	TT	TT	TT	TT	TT	TT	TT	TT	TT	TT	TT	TT	TT	TT	TT	TT	TT	TT	TT	TT	TT	TT	TT	TT	TT	TT	TT	TT	TT	TT
AX-94382799	C/T	0	0	+	NA	NA	NA	NA	NA	NA	CC	NN	TC	CC	NN	TT	NN	NN	TC	NN	CC	NN	CC	NN	NN	TC	TC	NN	TC	TC	NN	CC	NN	CC	CC	CC	TC	TC	NN	TC	TC	TC	TC	TC	TC	TC	NN	NN	TC
AX-94382824	A/C	0	0	+	NA	NA	NA	NA	NA	NA	AA	AA	AA	AA	AA	AA	AA	AA	CC	AA	AA	AA	CC	AA	AA	AA	AA	AA	AA	AA	AA	AA	AA	AA	AA	AA	AA	AA	AA	AA	AA	AA	AA	AA	AA	CC	AA	AA	AA
AX-94382830	C/A	0	0	+	NA	NA	NA	NA	NA	NA	AC	CC	AC	CC	AC	AC	AC	AC	CC	AC	CC	AC	AC	AC	AC	CC	CC	AC	AC	CC	AC	CC	NN	AC	AC	CC	CC	CC	CC	CC	AC	CC	AC	AC	NN	CC	CC	CC	CC
AX-94382831	C/T	0	0	+	NA	NA	NA	NA	NA	NA	CC	CC	TT	CC	CC	CC	CC	CC	CC	CC	CC	CC	CC	CC	CC	CC	CC	CC	NN	TC	CC	CC	CC	CC	CC	CC	CC	TC	CC	CC	CC	CC	CC	CC	CC	CC	CC	CC	CC
AX-94382850	A/G	0	0	+	NA	NA	NA	NA	NA	NA	AA	AA	AA	AA	AA	AA	AA	AA	AA	AA	AA	AA	AA	AA	AA	AA	AA	AA	AA	AA	AA	AA	AA	AA	AA	AA	AA	AA	AA	AA	AA	AA	AA	AA	AA	AA	AA	AA	AA
AX-94382878	G	0	0	+	NA	NA	NA	NA	NA	NA	GG	GG	GG	GG	GG	GG	GG	GG	GG	GG	GG	GG	GG	GG	GG	GG	GG	GG	GG	GG	GG	GG	GG	GG	GG	GG	GG	GG	GG	GG	GG	GG	GG	GG	GG	GG	GG	GG	GG
AX-94382888	T/G	0	0	+	NA	NA	NA	NA	NA	NA	TT	TT	TT	TT	TT	TT	TT	TT	GG	GG	GG	TT	TT	TT	TT	GG	TT	TT	TT	TG	TT	GG	TT	TT	TT	GG	TT	TT	TT	TT	TT	TT	TT	TT	TT	GG	GG	GG	TT
AX-94382905	T/C	0	0	+	NA	NA	NA	NA	NA	NA	CC	TT	TT	TT	TT	TT	CC	TT	TT	TT	TT	CC	TT	TC	TT	TT	CC	CC	TT	TT	TT	TT	TT	TT	TT	TT	TT	CC	TT	CC	CC	TT	CC	CC	TC	TT	TT	TT	CC
AX-94382922	T/C	0	0	+	NA	NA	NA	NA	NA	NA	TC	TT	NN	CC	TT	TT	TC	TT	NN	TT	TT	NN	TT	CC	TT	CC	CC	TT	TT	NN	TT	NN	TT	TT	TT	TT	CC	TT	NN	CC	NN	TT	TT	TT	TT	TT	TT	TC	TT
AX-94382946	G/C	0	0	+	NA	NA	NA	NA	NA	NA	GG	GG	GG	CC	GG	GG	GG	GG	GG	GG	CC	GG	CC	GG	GG	GG	GG	GG	CC	GG	GG	GG	GG	GG	GG	GG	GG	GG	GG	GG	GG	CC	GG	GG	GG	GG	GG	GG	CG
AX-94382988	G/T	0	0	+	NA	NA	NA	NA	NA	NA	NN	NN	GG	NN	GG	GG	GG	GG	NN	GG	GG	GG	GG	GG	GG	GG	GG	GG	GG	GG	GG	GG	TG	GG	GG	GG	GG	GG	GG	GG	GG	GG	TG	GG	GG	GG	GG	GG	NN
AX-94383045	A/G	0	0	+	NA	NA	NA	NA	NA	NA	AA	AA	GG	GG	AA	GG	GG	AA	AA	AA	GG	GG	AA	AA	GG	AA	GG	AA	GG	AA	AA	GG	GG	GG	AA	AA	GG	AA	AA	AA	GG	GG	AA	GG	AG	AA	GG	AA	AA
AX-94383046	A/G	0	0	+	NA	NA	NA	NA	NA	NA	AA	AA	AA	AG	AA	AA	AA	AA	AA	AA	AG	AA	AG	AA	AA	AA	AA	AG	AA	AA	AA	NN	AA	AA	AA	AA	NN	AA	AG	NN	AA	AA	AA	AA	AA	AG	AG	AA	AA
AX-94383052	C/T	0	0	+	NA	NA	NA	NA	NA	NA	CC	CC	CC	CC	TC	CC	CC	CC	CC	CC	CC	CC	CC	CC	CC	CC	CC	CC	CC	CC	CC	CC	CC	CC	CC	CC	CC	CC	CC	CC	CC	CC	CC	CC	CC	CC	CC	CC	CC
AX-94383065	C/T	0	0	+	NA	NA	NA	NA	NA	NA	TC	CC	CC	CC	CC	CC	CC	CC	NN	NN	NN	CC	TC	CC	CC	CC	CC	CC	CC	TC	CC	CC	TC	CC	CC	CC	CC	CC	NN	CC	CC	CC	CC	CC	NN	TC	NN	CC	TC
AX-94383068	T/A	0	0	+	NA	NA	NA	NA	NA	NA	NN	TT	TT	AT	TT	TT	TT	TT	TT	TT	AT	TT	AT	TT	TT	TT	TT	AT	TT	TT	TT	TT	TT	TT	TT	TT	TT	TT	TT	TT	TT	TT	TT	AT	TT	TT	TT	TT	TT
AX-94383069	T/C	0	0	+	NA	NA	NA	NA	NA	NA	TC	CC	TT	TT	TC	TC	TT	TC	TT	TT	TT	TC	TC	TC	TC	CC	CC	TT	TC	TC	TC	TC	CC	TC	CC	TT	TC	TT	TT	TC	CC	TT	TC	TT	TC	TT	TT	TC	TC
AX-94383090	C/T	0	0	+	NA	NA	NA	NA	NA	NA	CC	CC	CC	TT	TC	CC	TT	CC	CC	CC	TT	CC	TT	TT	CC	TT	CC	NN	TT	TT	CC	CC	CC	CC	TT	CC	CC	TT	TT	CC	CC	CC	CC	CC	CC	TT	TT	CC	CC
AX-94383101	C/T	0	0	+	NA	NA	NA	NA	NA	NA	CC	CC	CC	CC	TC	CC	CC	TC	CC	CC	CC	CC	CC	CC	CC	CC	CC	CC	CC	NN	CC	CC	CC	CC	CC	CC	CC	CC	CC	CC	CC	CC	CC	NN	CC	CC	CC	CC	CC
AX-94383106	C/A	0	0	+	NA	NA	NA	NA	NA	NA	CC	CC	CC	CC	AC	CC	CC	CC	CC	CC	AA	CC	CC	CC	CC	CC	CC	CC	CC	CC	CC	CC	CC	CC	CC	CC	CC	AC	CC	CC	CC	CC	CC	AA	NN	CC	AA	CC	CC
AX-94383116	G/C	0	0	+	NA	NA	NA	NA	NA	NA	GG	GG	GG	GG	GG	GG	GG	GG	GG	CG	CC	GG	GG	GG	GG	GG	GG	GG	GG	CG	GG	GG	GG	GG	GG	GG	GG	CC	CG	GG	GG	GG	GG	GG	GG	GG	CC	GG	GG
AX-94383143	G/A	0	0	+	NA	NA	NA	NA	NA	NA	AA	GG	GG	GG	GG	GG	AA	GG	GG	GG	GG	GG	GG	GG	GG	GG	GG	GG	GG	GG	GG	GG	GG	GG	GG	GG	GG	GG	GG	GG	GG	GG	GG	GG	GG	GG	GG	GG	GG
AX-94383146	T/C	0	0	+	NA	NA	NA	NA	NA	NA	TT	TC	TT	TT	TC	CC	TC	CC	TT	TT	TT	NN	TT	TT	TT	TT	NN	TT	TT	TT	TT	TT	CC	TT	TT	TT	CC	TC	CC	CC	TC	TC	NN	CC	CC	NN	TT	TT	CC
AX-94383178	C/T	0	0	+	NA	NA	NA	NA	NA	NA	CC	CC	CC	CC	CC	CC	CC	CC	CC	CC	CC	CC	CC	CC	CC	CC	CC	CC	CC	CC	CC	CC	CC	CC	CC	CC	CC	CC	CC	CC	CC	CC	CC	CC	CC	CC	CC	CC	CC
AX-94383184	C	0	0	+	NA	NA	NA	NA	NA	NA	CC	CC	CC	CC	CC	CC	CC	CC	CC	CC	CC	CC	CC	CC	CC	CC	CC	CC	CC	CC	CC	CC	CC	CC	CC	CC	CC	CC	CC	CC	CC	CC	CC	CC	CC	CC	CC	CC	CC
AX-94383185	G/A	0	0	+	NA	NA	NA	NA	NA	NA	AG	GG	GG	GG	AG	GG	GG	AG	NN	AG	GG	GG	AG	AG	AG	AG	GG	AG	GG	AG	AG	GG	GG	AG	GG	GG	AG	GG	GG	GG	AG	GG	GG	AG	GG	AG	GG	AG	AG
AX-94383186	G/C	0	0	+	NA	NA	NA	NA	NA	NA	GG	GG	CC	GG	GG	GG	GG	GG	GG	GG	GG	GG	CC	GG	GG	GG	GG	GG	CC	CC	GG	GG	GG	CC	GG	GG	GG	GG	GG	GG	GG	GG	GG	GG	GG	GG	GG	GG	GG
AX-94383200	A/G	0	0	+	NA	NA	NA	NA	NA	NA	AA	AA	AA	AA	AA	AA	AA	AA	AA	AA	AA	AA	AA	AA	AA	AA	AA	AA	AA	AG	AA	AA	AA	AA	AA	AA	AA	AA	AA	AA	AA	AA	AA	AA	AA	AA	AA	AA	AA
AX-94383207	T/C	0	0	+	NA	NA	NA	NA	NA	NA	CC	TC	TT	NN	TC	NN	TC	TC	TC	TT	TC	NN	NN	TT	TC	TT	TC	TC	TC	TT	NN	TC	TC	TC	NN	TC	TC	TC	TC	TC	CC	TC	TC	TT	TC	TC	TC	TC	TT
AX-94383218	A/C	0	0	+	NA	NA	NA	NA	NA	NA	AA	AA	AA	CC	AA	CC	AA	AA	AA	CC	CC	AA	AA	AA	AA	AA	AA	AA	CC	AA	AA	AA	AA	AA	AA	CC	AA	AA	AA	AA	AA	AA	AA	AA	AA	AA	CC	CC	AA
AX-94383222	G/T	0	0	+	NA	NA	NA	NA	NA	NA	GG	GG	GG	GG	GG	GG	NN	GG	GG	GG	GG	GG	GG	GG	GG	GG	GG	GG	GG	GG	GG	GG	GG	GG	GG	GG	GG	GG	GG	GG	GG	GG	GG	GG	GG	GG	GG	GG	GG
AX-94383246	A/G	0	0	+	NA	NA	NA	NA	NA	NA	AA	AA	AA	AA	AA	AA	AA	AA	AA	AG	AA	AA	AA	AA	AA	AA	AA	AA	AA	AA	AA	AG	AA	AA	AG	AG	AA	AA	AG	AG	AA	AA	AA	AA	AA	AG	AA	AA	AG
AX-94383268	A	0	0	+	NA	NA	NA	NA	NA	NA	AA	AA	AA	AA	AA	AA	AA	AA	AA	AA	AA	AA	AA	AA	AA	AA	AA	AA	AA	AA	AA	AA	AA	AA	AA	AA	AA	AA	AA	AA	AA	AA	AA	AA	AA	AA	AA	AA	AA
AX-94383285	C/A	0	0	+	NA	NA	NA	NA	NA	NA	CC	CC	CC	NN	CC	CC	CC	CC	CC	AA	AA	CC	AA	CC	AA	AA	CC	CC	AA	CC	CC	AA	CC	CC	CC	AA	CC	CC	CC	CC	CC	CC	CC	CC	CC	CC	CC	CC	CC
AX-94383291	A/G	0	0	+	NA	NA	NA	NA	NA	NA	NN	NN	AA	AA	GG	AA	AA	GG	GG	AA	AA	AA	AA	GG	AA	AA	NN	GG	AA	GG	GG	AA	GG	GG	AA	AA	NN	GG	AA	GG	GG	GG	AA	GG	AA	GG	AA	GG	GG
AX-94383294	G/A	0	0	+	NA	NA	NA	NA	NA	NA	GG	AA	AA	GG	AA	GG	GG	AA	GG	GG	GG	AA	GG	GG	AA	GG	AA	GG	GG	AA	GG	GG	AA	GG	AA	GG	AA	AA	GG	AA	GG	AA	AA	GG	AA	GG	GG	GG	GG
AX-94383321	T/G	0	0	+	NA	NA	NA	NA	NA	NA	TT	TT	TT	TG	TT	TT	TT	TT	NN	TT	TT	TT	TT	TT	NN	TT	TT	TT	TT	TG	TT	TT	TT	TT	TT	NN	TT	TT	TG	NN	TT	TT	TT	TT	NN	TG	TT	TG	NN
AX-94383370	C/A	0	0	+	NA	NA	NA	NA	NA	NA	AC	CC	CC	NN	AC	AC	AC	CC	CC	NN	CC	CC	CC	AC	NN	CC	AC	AC	AC	AC	AC	AC	CC	AC	CC	NN	CC	CC	NN	CC	AC	CC	NN	CC	CC	AC	CC	AC	CC
AX-94383375	A/C	0	0	+	NA	NA	NA	NA	NA	NA	AC	AC	AC	AA	AA	AA	AA	AC	AA	AC	AA	AA	AA	AA	AA	AC	AA	AC	AA	NN	AA	AC	AA	NN	AC	AC	AA	AA	AA	AA	AA	AC	AA	AC	AA	AC	AC	AA	AC
AX-94383394	C/G	0	0	+	NA	NA	NA	NA	NA	NA	GG	CC	GG	GG	CG	CC	CC	CC	GG	GG	GG	CC	GG	GG	CC	GG	CC	CG	GG	GG	GG	CC	CC	GG	GG	CC	CC	GG	GG	CC	CC	CC	CC	GG	CC	GG	GG	GG	CC
AX-94383404	A/G	0	0	+	NA	NA	NA	NA	NA	NA	GG	AA	GG	AA	AA	AA	GG	AA	AA	AA	GG	AA	GG	GG	AA	AA	AA	GG	AA	AA	AA	AA	AA	AA	AA	AA	AA	AA	GG	AA	AA	AA	AA	AA	AA	GG	GG	AA	AA
AX-94383420	G/C	0	0	+	NA	NA	NA	NA	NA	NA	GG	GG	GG	GG	GG	GG	GG	GG	GG	GG	GG	GG	GG	GG	GG	GG	GG	GG	GG	GG	GG	GG	GG	GG	GG	GG	GG	GG	GG	GG	GG	GG	GG	GG	GG	GG	GG	GG	GG
AX-94383423	G/A	0	0	+	NA	NA	NA	NA	NA	NA	GG	GG	GG	AG	GG	AG	GG	GG	AG	GG	AG	GG	GG	GG	GG	GG	GG	GG	GG	GG	GG	GG	GG	GG	GG	GG	GG	GG	GG	GG	GG	AG	AG	GG	AG	GG	GG	GG	NN
AX-94383465	C/T	0	0	+	NA	NA	NA	NA	NA	NA	CC	CC	CC	TT	TC	CC	CC	CC	TT	CC	CC	CC	TT	CC	CC	CC	CC	CC	TT	CC	CC	CC	CC	CC	CC	CC	CC	CC	CC	CC	CC	CC	CC	CC	CC	CC	TT	CC	CC
AX-94383503	A/G	0	0	+	NA	NA	NA	NA	NA	NA	AA	GG	AA	AA	AG	AA	AA	AA	AA	AA	AA	GG	GG	GG	AA	AA	GG	AA	GG	AA	AA	AA	AA	GG	AA	AA	AA	AA	GG	GG	AA	AA	GG	AA	AA	AA	AA	AA	AA
AX-94383522	C/T	0	0	+	NA	NA	NA	NA	NA	NA	TT	TT	TT	CC	NN	TT	TT	TT	CC	CC	CC	TT	CC	TT	TT	CC	TT	CC	CC	CC	CC	TT	TT	CC	CC	TT	CC	CC	CC	CC	CC	CC	TT	CC	TT	CC	CC	TT	CC
AX-94383549	G/C	0	0	+	NA	NA	NA	NA	NA	NA	GG	CC	CC	GG	NN	CC	GG	CC	CC	CC	CC	CG	GG	CC	CC	GG	CC	GG	GG	GG	CC	CG	CC	GG	NN	GG	CC	CC	GG	GG	GG	CC	CC	GG	CG	CG	CC	GG	GG
AX-94383555	C/A	0	0	+	NA	NA	NA	NA	NA	NA	CC	CC	CC	CC	CC	CC	CC	CC	CC	CC	CC	CC	CC	CC	CC	CC	CC	CC	CC	CC	CC	CC	CC	CC	CC	CC	CC	CC	CC	CC	CC	CC	CC	CC	CC	CC	CC	CC	CC
AX-94383568	G/A	0	0	+	NA	NA	NA	NA	NA	NA	AA	AA	AA	GG	GG	GG	GG	AA	GG	GG	AA	GG	AA	GG	GG	GG	GG	NN	GG	GG	GG	GG	GG	GG	AA	GG	GG	AG	GG	GG	GG	GG	GG	GG	GG	GG	AA	GG	GG
AX-94383575	T/C	0	0	+	NA	NA	NA	NA	NA	NA	TT	TC	TT	TT	TT	TT	NN	TT	NN	TT	TT	TT	TT	NN	TT	TT	TT	TT	TT	TC	TT	TT	NN	NN	TT	TT	NN	TC	TC	TT	NN	NN	TC	TT	TC	NN	CC	NN	TC
AX-94383617	C	0	0	+	NA	NA	NA	NA	NA	NA	CC	CC	CC	CC	CC	CC	CC	CC	CC	CC	CC	CC	CC	CC	CC	CC	CC	CC	CC	CC	CC	CC	CC	CC	CC	CC	CC	CC	CC	CC	CC	CC	CC	CC	CC	CC	CC	CC	CC
AX-94383624	A/G	0	0	+	NA	NA	NA	NA	NA	NA	AA	AG	AG	NN	AA	AG	AG	AA	AG	AG	AG	AA	AG	AG	AG	AA	AG	AA	AG	NN	AA	NN	AG	NN	AG	AG	AG	AG	AA	AG	AG	AG	AA	NN	NN	AA	AG	AG	AG
AX-94383631	T/C	0	0	+	NA	NA	NA	NA	NA	NA	TT	TT	TT	CC	TT	TT	TT	TT	TT	TT	TT	TT	NN	TT	NN	TT	NN	TT	TT	TT	TT	CC	NN	CC	TT	TT	TT	TT	TT	NN	NN	TT	TC	TT	NN	TT	TT	TT	CC
AX-94383645	C/T	0	0	+	NA	NA	NA	NA	NA	NA	CC	TT	CC	CC	TT	TT	CC	TT	CC	CC	TT	CC	CC	CC	CC	CC	CC	CC	TT	CC	CC	CC	CC	CC	CC	CC	CC	CC	TT	CC	CC	CC	TT	CC	CC	CC	TT	CC	CC
AX-94383664	G/A	0	0	+	NA	NA	NA	NA	NA	NA	GG	GG	GG	GG	AA	GG	GG	AA	GG	GG	GG	GG	GG	GG	GG	GG	GG	GG	GG	NN	NN	GG	GG	GG	GG	GG	GG	GG	GG	GG	GG	GG	GG	AA	AG	GG	AA	GG	GG
AX-94383670	C/A	0	0	+	NA	NA	NA	NA	NA	NA	CC	CC	CC	CC	CC	CC	CC	CC	CC	CC	CC	CC	CC	CC	CC	CC	CC	CC	CC	CC	CC	AC	CC	AC	CC	AC	CC	CC	CC	CC	CC	CC	CC	CC	CC	CC	CC	CC	CC
AX-94383675	G/T	0	0	+	NA	NA	NA	NA	NA	NA	TT	GG	TT	TT	GG	TT	TT	GG	GG	GG	TT	GG	GG	GG	GG	GG	GG	TG	GG	GG	GG	TT	GG	TT	GG	TT	GG	GG	GG	GG	GG	GG	GG	GG	GG	GG	TT	GG	GG
AX-94383712	C/T	0	0	+	NA	NA	NA	NA	NA	NA	NN	CC	CC	CC	CC	CC	CC	CC	CC	CC	CC	CC	CC	CC	CC	CC	CC	CC	CC	NN	CC	CC	CC	CC	CC	CC	CC	CC	CC	CC	CC	CC	CC	CC	NN	CC	NN	CC	CC
AX-94383718	A/G	0	0	+	NA	NA	NA	NA	NA	NA	AA	AG	AG	AA	AG	AA	AA	AG	AA	AA	AA	AG	AA	AA	NN	AA	AG	AA	AA	AG	AA	AA	AG	AA	AG	AA	AG	AG	AA	AG	AA	AG	AG	AA	AG	AA	AA	AA	AA
AX-94383732	T/C	0	0	+	NA	NA	NA	NA	NA	NA	TT	CC	TT	TT	CC	CC	TT	CC	TT	TT	TT	CC	CC	TT	CC	CC	CC	TT	TT	CC	CC	CC	CC	CC	TT	TT	CC	TT	CC	CC	CC	TT	CC	CC	CC	TT	TT	TT	TT
AX-94383738	T	0	0	+	NA	NA	NA	NA	NA	NA	TT	TT	TT	TT	TT	TT	TT	TT	TT	TT	TT	TT	TT	TT	TT	TT	TT	TT	TT	TT	TT	TT	TT	TT	TT	TT	TT	TT	TT	TT	TT	TT	TT	TT	TT	TT	TT	TT	TT
AX-94383753	G/A	0	0	+	NA	NA	NA	NA	NA	NA	GG	AG	AG	AG	GG	GG	AG	GG	AG	GG	AG	GG	AG	GG	AG	AG	GG	GG	AG	GG	GG	GG	AG	GG	GG	GG	AG	GG	GG	GG	AG	AG	GG	GG	NN	GG	AG	AG	AG
AX-94383759	C	0	0	+	NA	NA	NA	NA	NA	NA	CC	CC	CC	CC	CC	CC	CC	CC	CC	CC	CC	CC	CC	CC	CC	CC	CC	CC	CC	CC	CC	CC	CC	CC	CC	CC	CC	CC	CC	CC	CC	CC	CC	CC	CC	CC	CC	CC	CC
AX-94383763	C/T	0	0	+	NA	NA	NA	NA	NA	NA	TC	TC	TC	CC	TC	TC	TC	TC	CC	TT	CC	TC	TC	TT	TC	CC	TC	CC	TC	CC	CC	CC	TC	CC	TC	TC	TT	TT	CC	TC	CC	TC	TC	TC	TC	CC	CC	TC	TC
AX-94383771	T/C	0	0	+	NA	NA	NA	NA	NA	NA	TT	TT	TT	TT	TT	TT	TT	TT	TT	TT	TT	TT	TT	TT	TT	TT	TT	TT	TT	TT	TT	TT	TT	TT	TT	TT	TT	TT	TT	TT	TT	TT	TT	TT	TT	TT	TT	TT	TT
AX-94383804	T/C	0	0	+	NA	NA	NA	NA	NA	NA	TT	CC	TT	TT	TC	TT	CC	TT	CC	TT	TT	CC	CC	CC	TT	TT	CC	TT	TT	TC	TT	TT	CC	TT	TT	TT	TT	CC	CC	TT	CC	CC	TT	TT	TC	TT	TT	TT	CC
AX-94383827	C/A	0	0	+	NA	NA	NA	NA	NA	NA	CC	AC	AC	CC	CC	CC	CC	CC	CC	CC	CC	CC	CC	NN	AC	NN	NN	AC	CC	AC	CC	AA	CC	CC	CC	AC	CC	CC	AC	CC	CC	NN	CC	AC	NN	CC	CC	CC	CC
AX-94383860	C/A	0	0	+	NA	NA	NA	NA	NA	NA	CC	CC	CC	CC	CC	CC	CC	CC	CC	CC	AC	CC	CC	CC	CC	CC	CC	CC	AC	CC	CC	CC	CC	CC	CC	CC	CC	CC	CC	CC	CC	CC	CC	CC	CC	CC	CC	CC	CC
AX-94383871	G/T	0	0	+	NA	NA	NA	NA	NA	NA	GG	TG	GG	GG	GG	GG	NN	GG	GG	GG	GG	TG	GG	TG	GG	GG	TG	GG	TG	GG	GG	GG	GG	TG	GG	GG	TG	GG	GG	GG	GG	GG	GG	GG	NN	TG	GG	TG	TG
AX-94383877	C/T	0	0	+	NA	NA	NA	NA	NA	NA	TT	TC	TC	CC	TC	TC	TC	TC	TC	TC	CC	CC	CC	CC	CC	TC	TT	TT	CC	NN	TC	TT	TT	TC	TC	TT	TT	CC	TT	TC	CC	TT	TC	CC	NN	TC	CC	TC	TT
AX-94383913	C/A	0	0	+	NA	NA	NA	NA	NA	NA	CC	AC	NN	AA	AA	AC	CC	CC	AC	NN	AA	NN	NN	CC	AC	AC	AA	CC	CC	CC	NN	CC	AC	NN	AA	NN	NN	NN	NN	AA	CC	AC	CC	CC	AC	CC	NN	AC	AC
AX-94383985	C/T	0	0	+	NA	NA	NA	NA	NA	NA	CC	TT	CC	CC	TC	TT	TT	TT	TT	CC	CC	TT	TT	TT	TT	CC	TT	CC	TT	CC	TT	CC	TT	TT	CC	CC	TT	TT	CC	CC	TT	TT	TT	TT	TT	CC	CC	CC	CC
AX-94384005	C/T	0	0	+	NA	NA	NA	NA	NA	NA	CC	CC	CC	TT	TC	TC	CC	CC	CC	TT	CC	CC	CC	CC	CC	TT	CC	TT	CC	TT	CC	TT	CC	CC	CC	CC	CC	CC	TT	CC	CC	CC	CC	CC	CC	CC	CC	CC	CC
AX-94384008	C/T	0	0	+	NA	NA	NA	NA	NA	NA	CC	TT	TT	CC	CC	CC	TT	CC	TC	CC	TC	CC	TC	TT	TT	CC	TT	CC	TT	CC	CC	TT	CC	TC	NN	CC	TT	TT	TT	CC	TT	NN	CC	CC	TC	CC	TC	CC	CC
AX-94384028	C	0	0	+	NA	NA	NA	NA	NA	NA	CC	CC	CC	CC	CC	CC	CC	CC	CC	CC	CC	CC	CC	CC	CC	CC	CC	CC	CC	CC	CC	CC	CC	CC	CC	CC	CC	CC	CC	CC	CC	CC	CC	CC	CC	CC	CC	CC	CC
AX-94384068	A/G	0	0	+	NA	NA	NA	NA	NA	NA	AA	AA	AA	AA	AA	AA	AA	AA	AA	AA	AA	AA	AA	AA	AA	AA	AA	AA	AA	AA	AA	AA	NN	AA	AA	AA	AA	AA	AA	AA	AA	AA	AA	AA	AA	AA	AA	AA	AA
AX-94384089	C/A	0	0	+	NA	NA	NA	NA	NA	NA	AC	NN	CC	NN	CC	CC	CC	CC	NN	CC	CC	AC	NN	NN	CC	CC	CC	CC	CC	CC	NN	CC	NN	CC	CC	CC	CC	AC	CC	CC	CC	AC	CC	CC	CC	CC	CC	CC	NN
AX-94384118	G/A	0	0	+	NA	NA	NA	NA	NA	NA	GG	GG	GG	AA	AG	GG	GG	GG	AA	GG	GG	GG	AA	GG	AA	AA	GG	GG	GG	GG	AA	GG	GG	GG	AA	AA	GG	AA	AA	GG	GG	GG	GG	AA	AG	AA	GG	AA	GG
AX-94384140	G/A	0	0	+	NA	NA	NA	NA	NA	NA	GG	GG	GG	GG	GG	GG	GG	GG	GG	GG	GG	GG	GG	GG	GG	GG	GG	GG	GG	AG	GG	GG	GG	GG	GG	GG	GG	GG	GG	GG	GG	GG	GG	GG	GG	GG	GG	GG	AG
AX-94384181	G/A	0	0	+	NA	NA	NA	NA	NA	NA	AA	GG	GG	GG	AG	AA	AA	GG	AA	GG	GG	GG	GG	GG	AA	GG	GG	NN	GG	GG	AA	GG	NN	GG	AA	AA	GG	AG	GG	GG	GG	GG	GG	GG	AG	GG	GG	AA	NN
AX-94384218	G/C	0	0	+	NA	NA	NA	NA	NA	NA	GG	GG	GG	CG	GG	GG	NN	GG	CG	GG	CG	GG	CG	CG	GG	GG	GG	GG	CG	GG	GG	GG	GG	GG	GG	GG	GG	GG	GG	GG	GG	GG	GG	GG	GG	GG	NN	GG	GG
AX-94384220	T/C	0	0	+	NA	NA	NA	NA	NA	NA	TC	TC	TC	TT	TT	TT	NN	TT	TT	TT	TT	TT	NN	TT	TT	TT	TT	TT	TT	TT	TT	TT	NN	TT	TT	TT	TT	TT	TT	TT	TC	TT	TT	TT	TT	TT	TT	TT	TT
AX-94384226	G/A	0	0	+	NA	NA	NA	NA	NA	NA	GG	AA	AA	GG	AA	GG	AA	AA	GG	NN	GG	GG	AG	GG	GG	GG	AA	GG	GG	AA	GG	GG	AA	AA	GG	GG	AA	GG	GG	GG	GG	AA	GG	GG	NN	GG	GG	GG	GG
AX-94384227	G/C	0	0	+	NA	NA	NA	NA	NA	NA	GG	GG	GG	CC	NN	GG	GG	GG	GG	GG	CC	GG	GG	GG	GG	GG	GG	GG	CC	CC	GG	GG	GG	CC	GG	GG	GG	CC	GG	GG	GG	GG	GG	CC	GG	CC	CC	CC	CC
AX-94384239	A/G	0	0	+	NA	NA	NA	NA	NA	NA	AA	AA	AA	GG	AA	AA	AA	AA	AA	NN	GG	GG	AA	AA	AA	AA	AA	AA	GG	AA	AA	AA	AA	AA	AA	AA	AA	GG	GG	AA	AA	GG	AA	AA	AA	AA	GG	GG	AA
AX-94384244	T	0	0	+	NA	NA	NA	NA	NA	NA	TT	TT	TT	TT	TT	TT	TT	TT	TT	TT	TT	TT	TT	TT	TT	TT	TT	TT	TT	TT	TT	TT	TT	TT	TT	TT	TT	TT	TT	TT	TT	TT	TT	TT	TT	TT	TT	TT	TT
AX-94384278	C/T	0	0	+	NA	NA	NA	NA	NA	NA	CC	TT	CC	CC	TC	CC	TT	CC	CC	CC	CC	CC	CC	CC	CC	CC	TT	CC	TT	CC	CC	CC	CC	TT	TT	CC	TT	TT	CC	CC	CC	CC	CC	CC	TC	TT	TC	TT	TT
AX-94384279	C/T	0	0	+	NA	NA	NA	NA	NA	NA	CC	CC	CC	NN	CC	TC	CC	CC	CC	CC	CC	NN	CC	CC	CC	CC	CC	CC	CC	CC	CC	CC	CC	CC	CC	CC	CC	CC	CC	CC	CC	CC	CC	CC	CC	CC	CC	CC	CC
AX-94384299	A/G	0	0	+	NA	NA	NA	NA	NA	NA	AA	GG	GG	AA	GG	AA	AA	GG	AA	AA	AA	GG	AA	AA	GG	AA	GG	AA	AA	GG	AA	AA	GG	AA	GG	AA	GG	GG	AA	GG	AA	GG	GG	AA	NN	AA	AA	AA	AA
AX-94384331	C/T	0	0	+	NA	NA	NA	NA	NA	NA	TT	TT	CC	CC	CC	CC	TT	TT	NN	CC	TT	CC	TT	CC	NN	TT	NN	TT	CC	TC	NN	CC	CC	NN	TT	TT	NN	CC	CC	NN	CC	NN	TC	CC	CC	TT	NN	NN	TT
AX-94384372	A/G	0	0	+	NA	NA	NA	NA	NA	NA	GG	AA	GG	AA	AA	AA	AA	GG	GG	GG	GG	AA	AA	AA	AA	AA	AA	GG	AA	AA	AA	NN	AA	NN	AA	AG	AA	AA	AG	AG	AA	AA	AA	AA	AA	AA	GG	AA	AG
AX-94384373	A/G	0	0	+	NA	NA	NA	NA	NA	NA	AG	AA	AA	AG	AA	AA	AA	AA	AA	AA	AG	AA	AG	AA	AA	AA	AA	AG	AA	AA	AA	AA	AA	AA	AA	AA	AA	AA	AA	AA	AA	AA	AA	AG	AA	AA	AG	AA	AA
AX-94384413	G/T	0	0	+	NA	NA	NA	NA	NA	NA	TG	GG	TG	GG	GG	GG	GG	GG	GG	GG	TT	TG	NN	GG	NN	TT	TG	TT	GG	GG	GG	GG	GG	NN	GG	GG	GG	TG	NN	TT	GG	GG	TG	GG	GG	GG	NN	GG	GG
AX-94384427	C/G	0	0	+	NA	NA	NA	NA	NA	NA	CC	CC	CC	GG	CC	CC	CC	CC	CC	CC	GG	CC	GG	CC	GG	CC	CC	CC	GG	CC	CC	CC	CC	CC	CC	CC	CC	CC	CC	CC	CC	CC	CC	CC	CC	CC	GG	CC	CC
AX-94384430	C/A	0	0	+	NA	NA	NA	NA	NA	NA	CC	CC	CC	CC	CC	CC	CC	CC	CC	CC	CC	CC	CC	CC	CC	CC	CC	CC	CC	CC	CC	CC	CC	CC	CC	CC	CC	CC	CC	CC	CC	CC	CC	CC	CC	CC	CC	CC	CC
AX-94384437	T/C	0	0	+	NA	NA	NA	NA	NA	NA	TC	TT	TT	TT	TT	TT	TT	TT	TT	TT	TT	TT	TT	TT	TT	TT	TT	TT	TT	TT	TT	TT	TT	TT	TT	TT	TT	TT	TT	TT	TT	TT	TT	TT	TT	TT	TT	TT	TT
AX-94384454	G/T	0	0	+	NA	NA	NA	NA	NA	NA	GG	GG	GG	GG	TT	GG	GG	GG	GG	GG	TT	GG	GG	GG	GG	GG	GG	GG	GG	GG	GG	TT	GG	GG	GG	TT	GG	GG	GG	GG	GG	GG	GG	GG	GG	GG	TT	GG	GG
AX-94384470	G	0	0	+	NA	NA	NA	NA	NA	NA	GG	GG	GG	GG	GG	GG	GG	GG	GG	GG	GG	GG	GG	GG	GG	GG	GG	GG	GG	GG	GG	GG	GG	GG	GG	GG	GG	GG	GG	GG	GG	GG	GG	GG	GG	GG	GG	GG	GG
AX-94384515	C/T	0	0	+	NA	NA	NA	NA	NA	NA	TC	NN	CC	CC	CC	CC	CC	CC	CC	CC	CC	CC	CC	CC	CC	CC	CC	CC	CC	NN	CC	CC	NN	CC	CC	CC	CC	CC	CC	CC	CC	CC	CC	TC	CC	CC	CC	CC	CC
AX-94384519	A/G	0	0	+	NA	NA	NA	NA	NA	NA	AA	AA	AA	AG	AA	AA	AA	AA	AA	AA	AA	AA	AA	AA	AA	AA	AA	AG	AA	AA	AA	AG	AA	AA	AA	AA	AA	AA	AA	AA	AA	AA	AA	AA	AA	AA	AA	AA	AA
AX-94384624	G/A	0	0	+	NA	NA	NA	NA	NA	NA	GG	GG	GG	GG	GG	GG	GG	GG	GG	GG	AA	GG	GG	GG	GG	GG	GG	GG	GG	GG	GG	GG	GG	GG	GG	GG	GG	GG	GG	GG	GG	GG	GG	GG	GG	GG	GG	GG	GG
AX-94384625	G/A	0	0	+	NA	NA	NA	NA	NA	NA	GG	GG	GG	GG	GG	GG	GG	GG	GG	GG	GG	GG	GG	GG	GG	GG	GG	GG	GG	GG	GG	GG	GG	GG	GG	GG	GG	GG	GG	GG	GG	GG	GG	GG	GG	GG	GG	GG	GG
AX-94384640	G/A	0	0	+	NA	NA	NA	NA	NA	NA	GG	GG	GG	GG	GG	GG	GG	GG	GG	GG	GG	AA	GG	GG	GG	GG	GG	GG	GG	GG	GG	GG	GG	GG	GG	GG	GG	AA	AA	GG	GG	GG	GG	GG	GG	GG	GG	GG	GG
AX-94384688	A/G	0	0	+	NA	NA	NA	NA	NA	NA	AA	AA	AA	GG	NN	GG	AA	GG	AA	AA	AA	GG	AA	AA	GG	AA	AA	AA	AA	AA	GG	AA	AA	AA	AA	AA	AA	AA	GG	GG	AA	AA	GG	AA	NN	AA	AA	AA	NN
AX-94384708	G/A	0	0	+	NA	NA	NA	NA	NA	NA	GG	GG	GG	GG	GG	GG	GG	GG	GG	GG	GG	GG	GG	GG	GG	GG	GG	GG	GG	GG	GG	GG	GG	GG	GG	GG	GG	GG	GG	GG	GG	GG	GG	GG	GG	GG	GG	GG	GG
AX-94384725	C	0	0	+	NA	NA	NA	NA	NA	NA	CC	CC	CC	CC	CC	CC	CC	CC	CC	CC	CC	CC	CC	CC	CC	CC	CC	CC	CC	CC	CC	CC	CC	CC	CC	CC	CC	CC	CC	CC	CC	CC	CC	CC	CC	CC	CC	CC	CC
AX-94384726	A/G	0	0	+	NA	NA	NA	NA	NA	NA	AA	AA	AA	AA	AA	AA	AA	AA	AA	AA	AA	AA	AA	AA	AA	AA	AA	AA	AA	AA	AA	AA	AA	AA	GG	GG	AA	AA	AA	AA	AA	AA	AA	AA	AA	AA	AA	GG	AA
AX-94384763	C/T	0	0	+	NA	NA	NA	NA	NA	NA	CC	CC	TC	CC	CC	CC	CC	CC	CC	CC	CC	CC	CC	CC	CC	CC	CC	CC	CC	CC	CC	CC	CC	CC	TC	CC	CC	CC	TC	CC	CC	CC	CC	CC	CC	CC	CC	CC	CC
AX-94384779	T/C	0	0	+	NA	NA	NA	NA	NA	NA	CC	TT	TT	TT	TT	TT	TT	TT	TT	TT	TT	TT	TT	TT	TT	TT	TT	TT	TT	TT	TT	CC	TT	CC	TT	TT	TT	TT	TT	TT	TT	TT	TT	CC	NN	CC	TT	CC	NN
AX-94384805	T/C	0	0	+	NA	NA	NA	NA	NA	NA	TT	TT	TT	TC	TT	TT	TT	TT	TT	TT	CC	TT	CC	TT	TT	TT	TT	TT	TT	TT	TT	TT	TT	TT	TT	TT	TT	TT	TT	TT	TT	TT	TT	TT	TT	TT	TT	TT	TT
AX-94384869	C/T	0	0	+	NA	NA	NA	NA	NA	NA	TT	CC	TT	TT	TT	CC	CC	CC	CC	TT	CC	CC	CC	CC	CC	CC	CC	TT	CC	CC	CC	TT	CC	CC	CC	TT	CC	CC	TT	TT	CC	CC	CC	CC	NN	TT	CC	TT	TC
AX-94384900	G/A	0	0	+	NA	NA	NA	NA	NA	NA	AA	GG	AA	AA	AG	GG	GG	GG	GG	GG	GG	NN	GG	GG	GG	GG	NN	AA	AA	AG	GG	GG	GG	GG	AA	GG	NN	AA	GG	GG	AA	GG	GG	AA	AG	GG	GG	NN	AA
AX-94384905	T/A	0	0	+	NA	NA	NA	NA	NA	NA	TT	AA	TT	TT	TT	TT	AA	TT	NN	TT	TT	AA	TT	AA	TT	TT	AA	TT	AA	TT	TT	TT	TT	AA	TT	TT	AA	TT	TT	TT	TT	TT	TT	TT	AT	AA	TT	AA	AA
AX-94384924	C/T	0	0	+	NA	NA	NA	NA	NA	NA	CC	TC	CC	CC	CC	NN	CC	CC	TC	CC	TC	TC	TC	CC	TC	CC	CC	CC	CC	CC	CC	CC	CC	CC	TC	CC	CC	CC	TC	CC	CC	CC	TC	CC	TC	CC	CC	CC	TC
AX-94384966	C/T	0	0	+	NA	NA	NA	NA	NA	NA	TT	CC	TT	TT	CC	TT	TT	CC	CC	CC	TT	CC	CC	CC	CC	CC	CC	NN	CC	CC	CC	TT	CC	TT	CC	TT	CC	CC	CC	CC	CC	CC	CC	CC	CC	CC	TT	CC	CC
AX-94384969	T/G	0	0	+	NA	NA	NA	NA	NA	NA	TG	TT	TT	NN	TT	TG	TG	TT	TG	TG	TG	TT	TG	TG	TT	TG	TT	NN	NN	TT	NN	TG	TT	TG	TT	TG	TT	NN	TG	TT	TG	TT	TT	TG	TT	NN	NN	TG	TG
AX-94384985	G/A	0	0	+	NA	NA	NA	NA	NA	NA	GG	GG	GG	GG	GG	GG	GG	GG	GG	GG	GG	GG	GG	GG	GG	GG	GG	GG	GG	GG	GG	GG	GG	GG	GG	GG	GG	GG	GG	GG	GG	GG	GG	GG	GG	GG	GG	GG	GG
AX-94384986	A/G	0	0	+	NA	NA	NA	NA	NA	NA	AA	GG	GG	AA	AA	AA	AA	AA	AA	GG	GG	AA	GG	AA	AA	AA	AA	AA	GG	AA	AA	AA	AA	AA	AA	GG	AA	AG	AA	AA	GG	AA	AA	AA	AA	AA	GG	AA	GG
AX-94384988	A/G	0	0	+	NA	NA	NA	NA	NA	NA	AG	AG	AG	AA	AA	AG	AG	AG	AG	AA	AA	AG	AA	AA	AA	AA	AG	AG	AA	AA	AG	AA	AG	AA	AG	AA	AA	NN	AG	AG	AA	AG	AG	AG	AG	AA	AG	AG	AG
AX-94385019	T/G	0	0	+	NA	NA	NA	NA	NA	NA	TT	TT	TT	TT	NN	NN	TT	TT	TT	TG	NN	TT	TG	TT	TT	TG	TT	NN	TT	TT	TT	TT	TT	TT	TG	TT	TT	TT	NN	TT	TT	TT	TT	TT	TT	TT	TT	TT	TT
AX-94385039	A/G	0	0	+	NA	NA	NA	NA	NA	NA	AG	AA	AG	AG	AA	AA	AA	AA	NN	AG	AG	AA	AG	AA	AA	AA	AA	AA	AG	AA	AA	AA	AA	AA	AA	AG	NN	AA	AA	AA	AA	AG	AA	AG	NN	AA	AG	AG	AA
AX-94385043	A/G	0	0	+	NA	NA	NA	NA	NA	NA	GG	GG	AA	GG	AA	GG	AA	AA	GG	AA	AA	GG	AA	AA	GG	AA	AA	AA	AA	AA	AA	GG	GG	AA	AA	AA	AA	AA	AA	GG	AA	AA	GG	AA	GG	GG	AA	GG	AA
AX-94385063	C/T	0	0	+	NA	NA	NA	NA	NA	NA	TT	CC	TT	TT	CC	NN	TT	CC	TT	CC	TT	CC	CC	TT	CC	CC	TT	TT	TT	TT	CC	CC	CC	TT	CC	TT	TT	CC	CC	CC	TT	CC	CC	CC	CC	CC	TT	TT	TC
AX-94385078	C/A	0	0	+	NA	NA	NA	NA	NA	NA	NN	CC	CC	CC	CC	CC	CC	CC	CC	CC	CC	NN	CC	CC	CC	CC	CC	CC	CC	CC	CC	CC	CC	CC	CC	CC	CC	CC	CC	CC	CC	CC	CC	CC	NN	CC	AC	CC	CC
AX-94385096	C/A	0	0	+	NA	NA	NA	NA	NA	NA	CC	CC	CC	CC	CC	CC	CC	CC	CC	CC	CC	CC	CC	CC	CC	CC	CC	CC	CC	CC	CC	CC	CC	CC	CC	CC	CC	CC	CC	CC	CC	CC	CC	CC	CC	CC	CC	CC	CC
AX-94385127	C/T	0	0	+	NA	NA	NA	NA	NA	NA	CC	CC	CC	CC	CC	CC	CC	CC	CC	CC	CC	CC	CC	CC	CC	CC	CC	CC	TC	CC	CC	CC	CC	TC	CC	CC	CC	TC	CC	CC	CC	CC	CC	CC	CC	CC	CC	CC	CC
AX-94385138	A/G	0	0	+	NA	NA	NA	NA	NA	NA	AA	GG	GG	AA	AA	AA	GG	AA	AA	AA	AA	GG	GG	AA	AA	AA	GG	AA	AA	AA	AA	AA	GG	AA	GG	AA	AA	GG	GG	GG	AA	GG	GG	GG	GG	AA	AA	AA	AA
AX-94385143	C/G	0	0	+	NA	NA	NA	NA	NA	NA	CC	CG	CG	CC	CG	CC	CG	CG	CC	CC	CC	CC	CC	CC	CC	CC	CG	CC	CC	CC	CG	CC	NN	CG	NN	CC	CG	CC	NN	CC	CC	NN	CC	CC	CC	CC	CC	CC	CC
AX-94385162	G/A	0	0	+	NA	NA	NA	NA	NA	NA	GG	GG	GG	GG	GG	GG	GG	GG	GG	GG	AG	GG	GG	GG	GG	GG	GG	GG	NN	GG	GG	GG	GG	GG	GG	GG	GG	GG	GG	GG	GG	GG	GG	GG	GG	GG	AG	GG	GG
AX-94385199	G/C	0	0	+	NA	NA	NA	NA	NA	NA	GG	GG	CG	NN	GG	GG	GG	GG	GG	GG	GG	GG	GG	CG	GG	GG	GG	GG	CG	GG	GG	GG	NN	NN	GG	GG	GG	GG	GG	GG	GG	GG	GG	GG	GG	CG	GG	GG	NN
AX-94385215	G/A	0	0	+	NA	NA	NA	NA	NA	NA	GG	GG	GG	GG	GG	GG	GG	GG	GG	GG	GG	GG	GG	GG	GG	GG	GG	GG	GG	GG	AG	AG	GG	GG	GG	GG	GG	GG	GG	GG	GG	GG	GG	GG	GG	AG	GG	GG	GG
AX-94385234	G/A	0	0	+	NA	NA	NA	NA	NA	NA	AG	GG	AG	GG	GG	GG	GG	GG	GG	AG	GG	GG	GG	GG	GG	GG	GG	NN	GG	GG	GG	AG	GG	GG	GG	AG	GG	GG	GG	GG	GG	GG	GG	GG	GG	GG	GG	AG	GG
AX-94385259	C/T	0	0	+	NA	NA	NA	NA	NA	NA	CC	CC	CC	CC	CC	CC	CC	CC	CC	CC	CC	CC	CC	CC	CC	CC	CC	CC	CC	CC	CC	CC	NN	CC	CC	CC	CC	CC	CC	CC	CC	CC	CC	CC	CC	CC	CC	CC	TC
AX-94385307	G/A	0	0	+	NA	NA	NA	NA	NA	NA	GG	GG	AG	AG	NN	GG	GG	GG	AG	GG	AG	GG	AG	GG	GG	AG	GG	GG	AG	GG	GG	AG	GG	GG	GG	GG	GG	NN	AG	GG	GG	GG	GG	GG	GG	GG	GG	GG	AG
AX-94385310	C/A	0	0	+	NA	NA	NA	NA	NA	NA	CC	CC	CC	CC	CC	CC	CC	CC	CC	CC	CC	CC	CC	CC	CC	CC	CC	CC	CC	CC	CC	CC	CC	CC	CC	CC	CC	CC	CC	CC	CC	CC	CC	CC	CC	CC	CC	CC	CC
AX-94385316	C/G	0	0	+	NA	NA	NA	NA	NA	NA	CC	CG	CC	CC	CC	CC	CG	CC	CC	CC	CC	CC	CC	CC	CG	CC	CG	CC	CC	CC	CC	CG	CG	CG	CC	CG	CC	CG	CG	CG	CC	CG	CG	CC	CG	CC	CC	CC	NN
AX-94385317	G/T	0	0	+	NA	NA	NA	NA	NA	NA	GG	GG	GG	GG	TG	GG	GG	GG	GG	GG	GG	GG	GG	GG	GG	TT	GG	GG	GG	GG	GG	GG	GG	GG	GG	GG	GG	GG	GG	GG	GG	GG	GG	GG	GG	GG	GG	GG	GG
AX-94385320	T/C	0	0	+	NA	NA	NA	NA	NA	NA	TC	TT	TT	TT	CC	CC	CC	CC	TT	TT	TT	CC	TT	TT	TT	TT	TT	TT	TC	NN	CC	TT	TT	TT	TT	NN	TT	CC	TC	CC	TT	TT	CC	TT	TC	TT	TC	TT	NN
AX-94385333	T/G	0	0	+	NA	NA	NA	NA	NA	NA	TT	NN	TT	TT	TT	TT	TT	TT	TT	TT	NN	GG	NN	NN	TT	NN	TT	TT	NN	GG	TT	TT	TT	TT	TT	TT	TT	GG	GG	TT	TT	GG	TT	TT	TT	TT	NN	TT	GG
AX-94385341	C	0	0	+	NA	NA	NA	NA	NA	NA	CC	CC	CC	CC	CC	CC	CC	CC	CC	CC	CC	CC	CC	CC	CC	NN	CC	CC	CC	CC	CC	CC	CC	CC	CC	CC	CC	CC	CC	CC	CC	CC	CC	CC	CC	CC	CC	CC	CC
AX-94385349	C/A	0	0	+	NA	NA	NA	NA	NA	NA	CC	CC	AC	CC	CC	CC	CC	CC	AC	AC	AC	CC	CC	CC	CC	AC	CC	AA	CC	AC	AC	AC	CC	CC	AC	CC	CC	CC	CC	CC	CC	CC	CC	CC	CC	NN	AC	CC	CC
AX-94385355	C/T	0	0	+	NA	NA	NA	NA	NA	NA	CC	TT	CC	CC	CC	CC	CC	TT	CC	CC	CC	TT	CC	CC	CC	CC	CC	CC	CC	CC	CC	CC	CC	CC	CC	CC	CC	CC	CC	NN	CC	CC	TT	CC	CC	CC	CC	CC	CC
AX-94385392	C/T	0	0	+	NA	NA	NA	NA	NA	NA	TC	CC	CC	CC	TT	CC	CC	CC	CC	CC	TT	CC	CC	CC	CC	CC	CC	CC	CC	CC	CC	CC	NN	CC	CC	CC	CC	TT	CC	CC	NN	CC	CC	TT	TC	CC	TT	CC	TC
AX-94385394	A/G	0	0	+	NA	NA	NA	NA	NA	NA	AA	AA	AA	AA	AA	AA	AA	AA	AA	AA	AA	AA	AG	AA	AA	AA	AG	AA	AA	AA	AA	AA	AA	AA	AA	AA	AA	AA	AA	AA	AA	AA	AA	AA	AA	AA	AA	AA	AG
AX-94385416	A	0	0	+	NA	NA	NA	NA	NA	NA	AA	AA	AA	AA	AA	AA	AA	AA	AA	AA	AA	AA	AA	AA	AA	AA	AA	AA	AA	AA	AA	AA	AA	AA	AA	AA	AA	AA	AA	AA	AA	AA	AA	AA	AA	AA	AA	AA	AA
AX-94385449	G/A	0	0	+	NA	NA	NA	NA	NA	NA	AG	GG	AG	AG	GG	AG	NN	GG	AG	GG	GG	GG	GG	GG	AG	NN	GG	GG	GG	GG	AG	GG	AG	GG	AG	AG	AG	AG	GG	GG	GG	GG	GG	GG	NN	GG	GG	AG	GG
AX-94385458	C/G	0	0	+	NA	NA	NA	NA	NA	NA	CC	GG	CC	CC	CC	CC	CC	CC	CC	CC	CC	CC	CC	CC	GG	CC	CC	CC	CC	CC	CC	CC	GG	CC	CC	CC	NN	CC	CC	CC	CC	GG	CC	CC	CG	CC	CC	CC	CC
AX-94385473	C	0	0	+	NA	NA	NA	NA	NA	NA	CC	CC	CC	CC	CC	CC	CC	CC	CC	CC	CC	CC	CC	CC	CC	CC	CC	CC	CC	CC	CC	CC	CC	CC	CC	CC	CC	CC	CC	CC	CC	CC	CC	CC	CC	CC	CC	CC	CC
AX-94385493	T/A	0	0	+	NA	NA	NA	NA	NA	NA	TT	NN	TT	NN	AT	AT	AT	AT	TT	TT	TT	AT	AT	TT	AT	NN	NN	TT	TT	NN	TT	TT	AT	AT	TT	TT	NN	AT	TT	AT	TT	NN	AT	AT	AT	AT	TT	TT	AT
AX-94385510	A/G	0	0	+	NA	NA	NA	NA	NA	NA	AA	AA	AA	AA	AA	AA	AA	AA	AA	AA	AA	AA	AA	AA	AA	AA	AA	AA	AA	AA	AA	AA	AA	AA	AA	AA	AA	AA	AA	AA	AA	AA	AA	AA	AA	AA	AA	AA	AA
AX-94385515	C/T	0	0	+	NA	NA	NA	NA	NA	NA	NN	CC	TT	TT	CC	CC	CC	CC	TT	CC	TT	CC	CC	TT	CC	TT	CC	CC	TT	TT	CC	TT	TC	CC	CC	TT	CC	CC	CC	CC	NN	CC	CC	CC	CC	TT	CC	TT	CC
AX-94385518	C/T	0	0	+	NA	NA	NA	NA	NA	NA	CC	CC	CC	CC	CC	CC	CC	CC	CC	CC	CC	CC	CC	CC	CC	CC	CC	CC	CC	CC	CC	CC	CC	CC	CC	CC	CC	CC	CC	CC	CC	CC	CC	CC	CC	CC	CC	CC	CC
AX-94385532	T/C	0	0	+	NA	NA	NA	NA	NA	NA	TT	TT	TT	TT	TC	CC	TT	TT	TT	TT	TT	TT	TT	TT	TT	TT	TT	TT	TT	TT	TT	TT	TT	TT	TT	TT	TT	TT	TT	TT	TT	TT	TT	TT	TT	TT	TT	TT	TT
AX-94385561	G/T	0	0	+	NA	NA	NA	NA	NA	NA	GG	TG	GG	GG	GG	GG	GG	GG	GG	GG	GG	GG	NN	GG	GG	GG	GG	GG	GG	GG	GG	GG	GG	GG	GG	GG	GG	GG	GG	GG	GG	GG	GG	GG	GG	GG	GG	GG	GG
AX-94385575	T/C	0	0	+	NA	NA	NA	NA	NA	NA	TT	CC	TT	TT	NN	CC	CC	CC	TC	TT	TT	CC	TT	TT	CC	TT	CC	TT	TT	TT	TT	TT	CC	CC	TT	TT	CC	CC	CC	CC	TT	CC	CC	CC	CC	CC	TT	TT	CC
AX-94385636	G/A	0	0	+	NA	NA	NA	NA	NA	NA	NN	GG	GG	GG	GG	GG	NN	GG	GG	GG	GG	NN	GG	GG	GG	GG	NN	GG	GG	NN	GG	GG	GG	GG	GG	GG	GG	GG	GG	GG	NN	GG	NN	GG	GG	GG	GG	GG	NN
AX-94385646	C/T	0	0	+	NA	NA	NA	NA	NA	NA	CC	CC	CC	CC	CC	CC	CC	CC	TC	CC	CC	CC	TC	TC	CC	CC	CC	CC	TC	NN	CC	CC	NN	TC	CC	TC	TC	CC	CC	CC	CC	CC	CC	TC	TC	CC	CC	TC	CC
AX-94385658	G/T	0	0	+	NA	NA	NA	NA	NA	NA	GG	TT	GG	GG	TG	TT	TT	TT	GG	GG	GG	TT	TT	TT	GG	GG	TT	GG	TT	GG	TT	GG	TT	GG	GG	GG	TT	TT	GG	TT	TT	TT	TT	GG	TT	GG	GG	GG	GG
AX-94385686	A/T	0	0	+	NA	NA	NA	NA	NA	NA	AA	AT	AA	AA	AA	AA	AA	AA	AT	AA	AT	NN	AT	AT	AA	AA	AT	AA	AA	AA	AA	AT	AT	AA	AA	AA	AT	AA	AA	AA	AA	AT	AA	AA	AA	AT	AT	AA	AA
AX-94385711	C/T	0	0	+	NA	NA	NA	NA	NA	NA	TC	CC	CC	CC	CC	CC	CC	CC	TC	CC	CC	CC	CC	CC	CC	CC	CC	TC	CC	CC	CC	CC	CC	CC	CC	CC	CC	CC	CC	CC	CC	CC	CC	CC	CC	TC	CC	CC	CC
AX-94385728	T/C	0	0	+	NA	NA	NA	NA	NA	NA	TT	CC	TT	TT	TC	TT	CC	TT	TT	TT	TT	TT	TT	TT	TT	TT	TT	TT	TT	CC	TT	TT	TT	TT	CC	CC	CC	CC	TT	TT	CC	TT	TT	CC	TT	CC	TT	CC	TT
AX-94385742	T/G	0	0	+	NA	NA	NA	NA	NA	NA	TT	TT	GG	GG	TT	GG	TT	TT	TT	TT	TT	GG	TT	TT	GG	TT	TT	TT	TT	TT	TT	TT	TT	TT	TT	TT	TT	NN	TT	TT	TT	TT	GG	TT	NN	TT	TT	TT	NN
AX-94385743	A/G	0	0	+	NA	NA	NA	NA	NA	NA	AA	NN	AG	AA	AG	AA	AG	AA	AA	AA	AA	NN	AG	AA	AG	AA	NN	AA	AA	AA	AG	AA	AG	AA	AA	AA	AA	AG	AG	NN	AA	AG	AG	NN	AG	AA	AA	AA	NN
AX-94385750	A/G	0	0	+	NA	NA	NA	NA	NA	NA	AA	AA	AA	NN	AA	AA	AA	AA	AA	AA	AA	AA	AA	AA	AA	AA	AA	AA	AA	AA	AA	AA	AA	AA	AA	AA	AA	AA	AA	NN	AA	AA	AA	GG	AA	AA	AA	AA	AG
AX-94385756	C/T	0	0	+	NA	NA	NA	NA	NA	NA	CC	CC	CC	TT	TT	CC	CC	CC	TT	NN	TT	CC	CC	CC	CC	CC	CC	CC	CC	TT	CC	CC	CC	CC	CC	CC	CC	CC	CC	CC	CC	CC	CC	CC	CC	CC	TT	CC	CC
AX-94385759	C/T	0	0	+	NA	NA	NA	NA	NA	NA	CC	TT	TT	CC	TT	CC	CC	TT	CC	CC	CC	TT	CC	CC	TT	CC	TT	CC	CC	TT	CC	CC	TT	CC	TT	CC	TT	TT	CC	TT	CC	TT	TT	CC	TT	CC	CC	CC	CC
AX-94385806	T/G	0	0	+	NA	NA	NA	NA	NA	NA	TT	GG	GG	TT	GG	TT	TT	GG	TT	TT	TT	GG	TT	TT	GG	TT	GG	TT	TT	GG	TT	TT	GG	TT	GG	TT	GG	GG	TT	GG	TT	GG	GG	TT	TG	TT	TT	TT	TT
AX-94385810	C/T	0	0	+	NA	NA	NA	NA	NA	NA	TT	CC	CC	CC	CC	CC	CC	CC	CC	CC	CC	CC	CC	CC	CC	CC	CC	TT	CC	CC	CC	CC	CC	CC	CC	CC	CC	CC	CC	CC	CC	CC	CC	CC	CC	CC	CC	CC	CC
AX-94385812	G/A	0	0	+	NA	NA	NA	NA	NA	NA	GG	GG	AG	AA	AA	GG	NN	GG	AG	GG	AA	GG	AG	AG	AG	AA	GG	GG	GG	NN	GG	GG	AG	AA	GG	GG	GG	AA	AA	AG	AG	AG	GG	AG	GG	GG	AA	GG	NN
AX-94385815	A/G	0	0	+	NA	NA	NA	NA	NA	NA	AA	AA	AA	AA	AA	AA	AA	AA	AA	AA	AA	AA	AA	AA	AA	AA	AA	AA	AA	AA	AA	AA	AA	AA	AA	AA	AA	AA	AA	AA	AA	AA	AA	AA	AA	AA	AA	AA	AA
AX-94385823	G/A	0	0	+	NA	NA	NA	NA	NA	NA	GG	GG	GG	GG	AA	GG	AG	AG	GG	GG	GG	GG	GG	AG	GG	GG	GG	GG	GG	AA	AG	GG	GG	GG	GG	GG	GG	NN	GG	GG	GG	NN	GG	GG	GG	AG	GG	GG	AG
AX-94385827	C/G	0	0	+	NA	NA	NA	NA	NA	NA	GG	CC	CG	CC	CC	CC	CC	CC	CG	CG	CG	CG	CC	CC	CC	GG	CC	GG	CG	CG	CC	CC	CC	CG	CC	CG	CC	CC	CC	CC	CC	CG	CC	CG	CC	GG	CG	CG	CC
AX-94385846	T	0	0	+	NA	NA	NA	NA	NA	NA	TT	TT	TT	TT	TT	TT	TT	TT	TT	TT	TT	TT	TT	TT	TT	TT	TT	TT	TT	TT	TT	TT	TT	TT	TT	TT	TT	TT	TT	TT	TT	TT	TT	TT	TT	TT	TT	TT	TT
AX-94385854	A/G	0	0	+	NA	NA	NA	NA	NA	NA	AA	AA	AA	AG	AA	AA	NN	AA	AA	AA	GG	AA	GG	AA	AA	AA	AA	AA	AA	AA	AA	AA	AA	NN	GG	AA	NN	AA	AA	AA	AA	AA	AA	GG	AA	AA	GG	AA	AA
AX-94385875	G/C	0	0	+	NA	NA	NA	NA	NA	NA	GG	GG	GG	GG	GG	GG	GG	GG	GG	GG	GG	GG	GG	GG	GG	GG	GG	GG	GG	GG	GG	GG	GG	GG	GG	GG	GG	GG	GG	GG	GG	GG	GG	GG	GG	GG	GG	GG	GG
AX-94385888	G/A	0	0	+	NA	NA	NA	NA	NA	NA	AG	NN	NN	AA	AG	AG	AG	AG	AG	AA	AA	AG	NN	GG	AG	AG	AG	NN	AG	GG	NN	AG	AG	GG	NN	AG	NN	GG	AG	AG	AA	NN	AG	GG	GG	AG	GG	NN	AG
AX-94385896	T/C	0	0	+	NA	NA	NA	NA	NA	NA	TT	TT	TT	TT	TT	CC	TT	TT	TT	TT	CC	TT	TT	TT	TT	TT	TT	TT	TT	TT	TT	TT	TT	TT	TT	TT	CC	TT	TT	TT	TT	TT	TT	TT	TT	TT	CC	TT	TT
AX-94385898	C/T	0	0	+	NA	NA	NA	NA	NA	NA	CC	CC	CC	CC	TT	CC	TT	CC	CC	CC	TT	CC	CC	CC	CC	CC	CC	CC	CC	CC	TT	CC	TT	TT	CC	CC	TT	CC	CC	CC	CC	TT	CC	TT	TT	TT	TT	CC	CC
AX-94385904	T/C	0	0	+	NA	NA	NA	NA	NA	NA	TT	TT	CC	TT	TC	TT	CC	TT	CC	TT	TT	TT	CC	TT	TT	CC	CC	TT	TT	CC	TT	TT	CC	TT	TT	TT	CC	NN	TT	CC	TT	TT	TT	TT	TC	TT	TT	TT	CC
AX-94385971	C/T	0	0	+	NA	NA	NA	NA	NA	NA	CC	CC	CC	TT	TC	CC	CC	CC	CC	CC	TT	CC	CC	CC	CC	TT	CC	CC	CC	TT	CC	TT	CC	CC	CC	CC	CC	CC	TT	CC	TT	CC	CC	CC	CC	CC	CC	CC	TT
AX-94385972	T/G	0	0	+	NA	NA	NA	NA	NA	NA	TT	TT	TG	TT	TT	NN	TT	TT	TT	TG	TG	TT	TT	TT	TT	TG	TT	TT	TT	TT	TT	TT	TT	TT	TT	TT	TT	TG	TG	TT	TT	TT	TT	TT	TT	TT	TG	TT	TT
AX-94385981	T/C	0	0	+	NA	NA	NA	NA	NA	NA	TT	TT	TT	TT	TT	NN	TT	TT	TT	TT	TT	TT	CC	TT	TT	TT	TT	TT	TT	TT	TT	TT	TT	TT	TT	TT	TT	TT	TT	TT	TT	TT	TT	TT	TT	TT	TT	TT	CC
AX-94385986	T/C	0	0	+	NA	NA	NA	NA	NA	NA	TT	NN	TT	TT	TC	TT	TT	TT	NN	TC	CC	TT	CC	TT	TT	TT	TC	TT	TT	TT	TT	TT	TC	TT	TT	TT	TT	TC	TT	TT	TT	TC	TC	TT	TC	TT	CC	TT	TT
AX-94386020	G/C	0	0	+	NA	NA	NA	NA	NA	NA	GG	GG	CC	CC	GG	GG	GG	GG	GG	GG	CC	GG	CC	CC	GG	CC	GG	CC	CC	GG	GG	CC	GG	CC	GG	GG	GG	CG	CC	GG	GG	GG	GG	GG	GG	NN	CC	GG	GG
AX-94386025	C/T	0	0	+	NA	NA	NA	NA	NA	NA	CC	CC	CC	TT	CC	CC	CC	CC	CC	CC	TT	CC	CC	CC	CC	CC	CC	CC	CC	CC	CC	CC	CC	CC	CC	CC	CC	CC	CC	CC	CC	CC	CC	CC	CC	CC	TT	CC	CC
AX-94386031	A/G	0	0	+	NA	NA	NA	NA	NA	NA	AA	AG	AA	AA	AA	NN	AA	AG	AG	AA	AA	AG	AA	AG	AG	AG	AA	AA	AA	AG	AG	AG	AA	AG	AA	AG	AA	AA	AG	AG	AA	AG	AG	AA	AG	AG	AA	AG	NN
AX-94386053	A/G	0	0	+	NA	NA	NA	NA	NA	NA	AG	GG	GG	AG	GG	AG	AG	GG	AG	AG	AG	AA	AG	AG	GG	AG	GG	AG	AG	GG	AG	AG	AA	AG	AA	AA	GG	AG	AA	AA	AG	GG	AA	AG	AA	AA	AG	AG	AG
AX-94386064	A	0	0	+	NA	NA	NA	NA	NA	NA	AA	AA	AA	AA	AA	AA	AA	AA	AA	AA	AA	AA	AA	AA	AA	AA	AA	AA	AA	AA	AA	AA	AA	AA	AA	AA	AA	AA	AA	AA	AA	AA	AA	AA	AA	AA	AA	AA	AA
AX-94386081	C/T	0	0	+	NA	NA	NA	NA	NA	NA	CC	CC	CC	TC	TC	CC	CC	CC	NN	CC	TC	CC	CC	CC	CC	TT	CC	CC	CC	CC	CC	NN	CC	CC	CC	CC	CC	CC	NN	CC	CC	CC	CC	CC	CC	CC	TC	CC	TC
AX-94386083	G	0	0	+	NA	NA	NA	NA	NA	NA	GG	GG	GG	GG	GG	GG	GG	GG	GG	GG	GG	GG	NN	GG	NN	GG	GG	GG	GG	GG	GG	GG	NN	GG	GG	GG	GG	GG	GG	GG	GG	GG	GG	GG	GG	GG	GG	GG	GG
AX-94386094	C	0	0	+	NA	NA	NA	NA	NA	NA	CC	CC	CC	CC	CC	CC	CC	CC	CC	CC	CC	CC	CC	CC	CC	CC	CC	CC	CC	CC	CC	CC	CC	CC	CC	CC	CC	CC	CC	CC	CC	CC	CC	CC	CC	CC	CC	CC	CC
AX-94386130	G	0	0	+	NA	NA	NA	NA	NA	NA	GG	GG	GG	GG	GG	GG	GG	GG	GG	GG	GG	GG	GG	GG	GG	GG	GG	GG	GG	GG	GG	GG	GG	GG	GG	GG	GG	GG	GG	GG	GG	GG	GG	GG	GG	GG	GG	GG	GG
AX-94386142	G/A	0	0	+	NA	NA	NA	NA	NA	NA	GG	AA	GG	GG	AA	AA	AG	AG	GG	GG	AG	AA	AG	AA	GG	GG	AA	GG	AG	GG	GG	GG	AA	AA	GG	GG	AA	NN	GG	AA	AA	GG	AA	GG	AA	GG	AG	GG	GG
AX-94386157	G/A	0	0	+	NA	NA	NA	NA	NA	NA	GG	GG	GG	GG	AG	AA	GG	AA	GG	GG	GG	AA	GG	AA	AA	AA	GG	GG	GG	GG	AA	GG	GG	GG	GG	GG	GG	GG	AA	AA	AA	GG	AA	GG	AG	GG	GG	GG	AA
AX-94386167	G	0	0	+	NA	NA	NA	NA	NA	NA	GG	GG	GG	GG	GG	GG	GG	GG	GG	GG	GG	GG	GG	GG	GG	GG	GG	GG	GG	NN	GG	GG	GG	GG	GG	GG	GG	GG	GG	GG	GG	GG	GG	GG	GG	GG	GG	GG	GG
AX-94386176	T/G	0	0	+	NA	NA	NA	NA	NA	NA	TT	TT	TT	TT	TT	TT	TT	TT	TT	TT	TT	TT	TT	TT	TT	TT	TT	TT	TT	TT	TT	TT	TT	TT	TT	TT	TT	TT	TT	TT	TT	TT	TT	TT	TT	TT	TT	TT	TT
AX-94386178	A/G	0	0	+	NA	NA	NA	NA	NA	NA	AA	GG	AA	AA	AG	AA	GG	AA	AA	AA	AA	GG	GG	GG	AA	AA	GG	NN	AA	GG	AA	AA	GG	AA	AA	AA	AA	GG	GG	AA	GG	GG	AA	AA	AG	AA	AA	AA	GG
AX-94386201	T/C	0	0	+	NA	NA	NA	NA	NA	NA	TT	TT	TT	TT	TT	TT	TT	TT	TT	TT	TT	TT	CC	TT	TT	TT	TT	TT	TT	TT	TT	TT	TT	TT	TT	TT	TT	TT	TT	TT	TT	TT	TT	TT	TT	TT	TT	TT	TT
AX-94386206	T	0	0	+	NA	NA	NA	NA	NA	NA	TT	TT	TT	TT	TT	TT	TT	TT	TT	TT	TT	TT	TT	TT	TT	TT	TT	TT	TT	TT	TT	TT	TT	TT	TT	TT	TT	TT	TT	TT	TT	TT	TT	TT	TT	TT	TT	TT	TT
AX-94386214	G	0	0	+	NA	NA	NA	NA	NA	NA	GG	GG	GG	GG	GG	GG	GG	GG	GG	GG	GG	GG	GG	GG	GG	GG	GG	GG	GG	GG	GG	GG	GG	GG	GG	GG	GG	GG	GG	GG	GG	GG	GG	GG	GG	GG	GG	GG	GG
AX-94386216	C/T	0	0	+	NA	NA	NA	NA	NA	NA	NN	CC	NN	CC	CC	TT	TT	CC	NN	NN	TT	CC	CC	CC	CC	TC	CC	CC	CC	TC	CC	TT	NN	CC	CC	TC	NN	CC	CC	NN	TT	CC	CC	TT	NN	TC	TT	TC	TC
AX-94386260	G/A	0	0	+	NA	NA	NA	NA	NA	NA	NN	AG	AG	GG	AG	GG	AG	GG	AG	GG	GG	AG	AG	AG	AG	GG	AG	GG	GG	AG	AG	AG	AG	AG	GG	AG	AG	AG	AG	GG	AG	AG	GG	GG	NN	AG	AG	AG	AG
AX-94386267	C/T	0	0	+	NA	NA	NA	NA	NA	NA	CC	NN	CC	TT	CC	CC	NN	CC	CC	CC	TT	NN	TT	CC	CC	CC	CC	CC	TT	CC	CC	CC	NN	CC	CC	CC	TC	CC	CC	CC	CC	TT	CC	CC	NN	NN	CC	CC	TC
AX-94386275	T/C	0	0	+	NA	NA	NA	NA	NA	NA	CC	CC	TT	TT	TT	CC	NN	TT	TT	CC	TT	CC	TT	TT	TT	TT	TT	CC	TT	TT	TT	TT	TT	TT	TT	TT	NN	NN	CC	TT	TT	TT	CC	TT	TC	TT	TT	NN	TT
AX-94386305	C/T	0	0	+	NA	NA	NA	NA	NA	NA	TT	CC	CC	CC	TC	CC	CC	TT	CC	CC	CC	CC	CC	CC	CC	CC	CC	TT	CC	CC	CC	CC	TT	CC	TT	TT	CC	TC	CC	CC	CC	CC	CC	CC	CC	TT	CC	TT	CC
AX-94386306	T/G	0	0	+	NA	NA	NA	NA	NA	NA	TT	TT	TT	NN	TT	TT	TT	TT	TT	TT	TT	TT	TT	NN	TT	GG	TT	TT	TT	TT	TT	TT	TT	TT	TT	TT	TT	TT	TT	TT	TG	TT	TT	TT	TT	TT	TT	TT	TG
AX-94386310	C/A	0	0	+	NA	NA	NA	NA	NA	NA	CC	CC	CC	CC	CC	CC	CC	CC	AA	CC	CC	CC	AA	CC	CC	AA	CC	CC	CC	CC	CC	AA	CC	CC	CC	AA	CC	CC	CC	CC	CC	CC	CC	AA	CC	CC	CC	CC	CC
AX-94386337	G	0	0	+	NA	NA	NA	NA	NA	NA	GG	GG	GG	GG	GG	GG	GG	GG	GG	GG	GG	GG	GG	GG	GG	GG	GG	GG	GG	GG	GG	GG	GG	GG	GG	GG	GG	GG	GG	GG	GG	GG	GG	GG	GG	GG	GG	GG	GG
AX-94386368	C/T	0	0	+	NA	NA	NA	NA	NA	NA	CC	CC	CC	CC	CC	CC	CC	CC	CC	CC	CC	CC	CC	CC	CC	CC	CC	CC	CC	CC	CC	CC	CC	CC	CC	CC	CC	CC	CC	CC	CC	CC	CC	CC	CC	CC	CC	CC	CC
AX-94386374	T/A	0	0	+	NA	NA	NA	NA	NA	NA	NN	TT	NN	TT	AT	TT	TT	AT	TT	TT	NN	TT	TT	TT	TT	TT	TT	AT	AT	NN	TT	TT	TT	TT	TT	TT	TT	TT	TT	TT	TT	TT	TT	AT	NN	TT	AT	TT	TT
AX-94386401	T/C	0	0	+	NA	NA	NA	NA	NA	NA	TC	TC	TC	TC	TC	TC	TC	TC	TT	NN	NN	TC	TC	TC	TC	TC	TC	TC	TT	TT	TC	TC	NN	TC	TT	TC	TC	TC	TC	TC	TC	TC	TC	TC	NN	TT	TC	TC	NN
AX-94386402	A/G	0	0	+	NA	NA	NA	NA	NA	NA	AA	NN	AA	AA	NN	GG	GG	GG	AA	NN	AA	GG	AA	AA	GG	AA	AA	AA	NN	AA	GG	AA	AA	GG	NN	AA	AA	AA	AA	AA	AA	AA	GG	AA	NN	AA	AA	AA	AA
AX-94386424	A	0	0	+	NA	NA	NA	NA	NA	NA	AA	AA	AA	AA	AA	AA	AA	AA	AA	AA	AA	AA	AA	AA	AA	AA	AA	AA	AA	AA	AA	AA	AA	AA	AA	AA	AA	AA	AA	AA	AA	AA	AA	AA	AA	AA	AA	AA	AA
AX-94386429	C/T	0	0	+	NA	NA	NA	NA	NA	NA	CC	TT	CC	CC	TC	CC	TT	CC	TT	CC	CC	TT	TT	TT	CC	CC	TT	CC	CC	TT	CC	CC	TT	CC	CC	CC	CC	TT	TT	CC	TT	TT	CC	CC	TC	CC	CC	CC	TT
AX-94386458	C/A	0	0	+	NA	NA	NA	NA	NA	NA	NN	CC	CC	AC	CC	NN	NN	CC	AC	AC	CC	AA	AA	AC	CC	AC	CC	AC	AC	CC	AC	AC	CC	AA	CC	AC	NN	CC	AC	CC	AA	AA	CC	AC	AC	NN	CC	AC	AC
AX-94386463	C/G	0	0	+	NA	NA	NA	NA	NA	NA	CG	CG	CG	CG	NN	CG	CG	CG	CC	CC	CC	CG	CC	CG	CG	CG	CC	CG	CG	CC	CG	CG	CG	CC	CG	CG	CG	CG	CG	CG	CG	CC	CG	CC	NN	CC	CC	CG	NN
AX-94386478	A/G	0	0	+	NA	NA	NA	NA	NA	NA	AA	AA	AA	AA	AA	AA	AA	AA	AA	AA	AA	AA	AA	AA	AA	AA	AA	AA	AA	AA	AA	AA	AA	AA	AA	AA	AA	AA	AA	AA	AA	AA	AA	AA	AA	AA	AA	AA	AA
AX-94386488	C	0	0	+	NA	NA	NA	NA	NA	NA	CC	CC	CC	CC	CC	CC	CC	CC	CC	CC	CC	CC	CC	CC	CC	CC	CC	CC	CC	CC	CC	CC	CC	CC	CC	CC	CC	CC	CC	CC	CC	CC	CC	CC	CC	CC	CC	CC	CC
AX-94386493	C/A	0	0	+	NA	NA	NA	NA	NA	NA	CC	AA	CC	AA	AC	CC	CC	CC	CC	CC	AA	CC	AA	CC	CC	AA	AA	AA	AA	AA	AA	AA	AA	AA	CC	CC	AA	CC	CC	AA	CC	AA	CC	CC	AC	CC	AA	CC	AA
AX-94386524	G/T	0	0	+	NA	NA	NA	NA	NA	NA	GG	TT	GG	GG	TT	TT	GG	TT	GG	GG	TT	GG	GG	GG	GG	GG	GG	GG	TT	GG	GG	GG	GG	GG	GG	GG	GG	GG	TT	GG	GG	GG	TT	GG	GG	GG	TT	GG	GG
AX-94386526	G/A	0	0	+	NA	NA	NA	NA	NA	NA	GG	GG	GG	GG	GG	GG	GG	GG	GG	GG	GG	GG	GG	GG	GG	GG	GG	GG	GG	GG	GG	GG	NN	NN	GG	GG	GG	AG	GG	GG	GG	GG	GG	GG	GG	GG	AG	GG	NN
AX-94386558	A/G	0	0	+	NA	NA	NA	NA	NA	NA	AA	AA	AA	AA	AA	GG	AA	AA	AA	AA	AA	AA	AA	AA	AA	AA	AA	AA	AA	AA	AA	AA	AA	AA	AA	AA	AA	AA	AA	AA	AA	AA	AA	AA	AA	AA	AA	AA	AA
AX-94386613	G/A	0	0	+	NA	NA	NA	NA	NA	NA	AA	GG	AA	AA	NN	GG	GG	GG	AA	AA	AA	GG	AA	GG	GG	GG	GG	AA	GG	GG	GG	AA	GG	GG	GG	AA	GG	GG	AA	GG	GG	GG	GG	AA	AG	AA	AA	AA	GG
AX-94386616	G/T	0	0	+	NA	NA	NA	NA	NA	NA	GG	GG	TG	TG	NN	GG	GG	GG	TG	GG	TG	GG	TG	TG	TG	NN	GG	GG	NN	NN	GG	GG	TG	TG	TG	GG	GG	GG	GG	NN	TG	NN	GG	TG	GG	GG	TG	TG	GG
AX-94386654	A	0	0	+	NA	NA	NA	NA	NA	NA	AA	AA	AA	AA	AA	AA	AA	AA	AA	AA	AA	AA	AA	AA	AA	AA	AA	AA	AA	AA	AA	AA	AA	AA	AA	AA	AA	AA	AA	AA	AA	AA	AA	AA	AA	AA	AA	AA	AA
AX-94386659	T/G	0	0	+	NA	NA	NA	NA	NA	NA	TT	TT	TT	TT	TT	GG	TT	TT	TT	TT	TT	TT	TT	TT	TT	TT	TT	TT	TT	TT	TT	TT	TT	TT	TT	TT	TT	TG	TT	GG	TT	TT	TT	TT	TT	TT	TT	TT	TT
AX-94386661	T/C	0	0	+	NA	NA	NA	NA	NA	NA	TT	TT	TT	TT	TT	TT	TT	TT	TT	TT	TT	TT	TT	TT	TT	TT	TT	TT	TT	NN	TT	TT	TT	TT	TT	TT	TT	TT	TT	TT	TT	TT	TT	TT	TT	TT	TT	NN	TC
AX-94386704	A/G	0	0	+	NA	NA	NA	NA	NA	NA	AG	AG	AG	AG	AG	AG	AG	AG	AG	AG	AG	AG	AG	AG	AG	AG	AG	AG	AG	AG	AG	AG	AG	AG	AG	AG	AG	AG	AG	AG	AA	AG	AG	AG	AG	AG	AG	AG	AA
AX-94386712	G/A	0	0	+	NA	NA	NA	NA	NA	NA	GG	GG	AA	AA	AG	GG	GG	AA	GG	GG	GG	GG	GG	GG	NN	GG	GG	GG	GG	GG	GG	GG	GG	GG	GG	GG	GG	AG	GG	GG	AA	GG	AA	GG	NN	AA	GG	GG	NN
AX-94386787	G/A	0	0	+	NA	NA	NA	NA	NA	NA	GG	GG	GG	AA	AA	GG	GG	AA	AA	AA	AA	GG	GG	GG	GG	AA	GG	GG	GG	AA	GG	AA	GG	GG	GG	AA	GG	GG	GG	GG	GG	GG	GG	AA	AG	AA	AA	AA	GG
AX-94386832	T	0	0	+	NA	NA	NA	NA	NA	NA	TT	TT	TT	TT	TT	TT	TT	TT	TT	TT	TT	TT	TT	TT	TT	TT	TT	TT	TT	TT	TT	TT	TT	TT	TT	TT	TT	TT	TT	TT	TT	TT	TT	TT	TT	TT	TT	TT	NN
AX-94386839	C/T	0	0	+	NA	NA	NA	NA	NA	NA	CC	CC	CC	NN	NN	CC	TC	CC	CC	CC	TT	CC	NN	TT	CC	TT	CC	NN	TT	CC	CC	CC	CC	CC	TT	CC	CC	TT	NN	CC	CC	CC	CC	CC	CC	TT	TT	CC	CC
AX-94386848	T/C	0	0	+	NA	NA	NA	NA	NA	NA	TT	TT	CC	TT	TT	TT	TT	TT	TT	TT	TT	TT	TT	TT	TT	TT	TT	TT	CC	TT	TT	TT	TT	TT	TT	CC	TT	TT	TT	TT	TT	TT	TT	TT	TT	TT	TT	TT	TT
AX-94386855	C/T	0	0	+	NA	NA	NA	NA	NA	NA	CC	CC	TT	TT	CC	CC	TT	CC	NN	CC	CC	CC	TT	CC	CC	CC	CC	CC	CC	NN	CC	CC	CC	TT	TT	CC	NN	CC	CC	NN	CC	CC	NN	CC	TC	CC	CC	CC	TT
AX-94386873	C/T	0	0	+	NA	NA	NA	NA	NA	NA	TC	CC	TC	CC	CC	CC	CC	CC	CC	TC	CC	CC	CC	TC	CC	TC	CC	TC	CC	TC	TC	TC	CC	CC	TC	TC	CC	CC	TC	CC	TC	TC	CC	TC	TC	TC	CC	TC	TC
AX-94386915	A/G	0	0	+	NA	NA	NA	NA	NA	NA	AG	AA	AA	AA	AA	AG	AG	AA	AG	AA	AA	AA	AA	AA	AG	AA	AA	AA	AA	AA	AG	AA	AA	AA	AG	AG	AA	AG	AA	AA	AA	AA	AA	AA	AG	AA	AA	AG	AA
AX-94386916	G/C	0	0	+	NA	NA	NA	NA	NA	NA	GG	CC	GG	GG	CG	GG	CC	GG	GG	GG	GG	GG	GG	GG	GG	GG	CC	GG	CC	GG	GG	GG	GG	CC	CC	GG	CC	CC	GG	GG	GG	GG	GG	GG	CG	CC	GG	CC	CC
AX-94386946	G/C	0	0	+	NA	NA	NA	NA	NA	NA	CC	GG	GG	GG	GG	GG	CC	GG	CC	GG	CC	GG	GG	GG	GG	GG	GG	GG	GG	GG	GG	GG	GG	CC	GG	CC	GG	CC	GG	GG	GG	GG	GG	GG	GG	CC	CC	CC	CC
AX-94386981	A	0	0	+	NA	NA	NA	NA	NA	NA	AA	AA	AA	AA	AA	AA	AA	AA	AA	AA	AA	AA	AA	AA	AA	AA	AA	AA	AA	AA	AA	AA	AA	AA	AA	AA	AA	AA	AA	AA	AA	AA	AA	AA	AA	AA	AA	AA	AA
AX-94387041	A/G	0	0	+	NA	NA	NA	NA	NA	NA	AA	AA	AA	GG	AA	AA	AA	AA	GG	AA	GG	AA	GG	AA	AA	AA	AA	AA	GG	AA	AA	AA	AA	AA	AA	AA	AA	AG	AA	GG	AA	AA	AA	GG	AA	GG	GG	AA	GG
AX-94387053	A/G	0	0	+	NA	NA	NA	NA	NA	NA	AG	AA	AG	AA	AA	AA	AG	AG	AA	AA	AA	AG	AA	AA	AA	AG	AA	AG	AA	GG	AA	GG	AA	AG	AA	AG	AA	AA	AA	AA	AA	AA	AA	AA	AA	GG	AA	AG	AG
AX-94387070	G/T	0	0	+	NA	NA	NA	NA	NA	NA	TT	GG	TT	GG	NN	GG	TT	TT	GG	GG	GG	TT	GG	GG	TT	GG	GG	TT	GG	GG	GG	GG	GG	GG	GG	GG	GG	GG	GG	GG	GG	GG	TT	TT	GG	TT	TT	NN	GG
AX-94387076	T/A	0	0	+	NA	NA	NA	NA	NA	NA	NN	NN	NN	NN	TT	TT	TT	TT	TT	TT	TT	NN	NN	AT	AT	NN	TT	TT	TT	TT	TT	NN	TT	TT	TT	TT	AT	TT	NN	NN	AT	TT	TT	NN	TT	TT	TT	NN	TT
AX-94387077	A/G	0	0	+	NA	NA	NA	NA	NA	NA	AA	AA	AA	AA	AA	AA	AA	AA	AA	AA	AA	AA	AA	AA	AA	AA	AA	AA	AA	AA	AA	AA	AA	AA	AA	AA	AA	AA	AA	AA	AA	AA	AA	AA	AA	AA	AA	AA	AA
AX-94387082	C/G	0	0	+	NA	NA	NA	NA	NA	NA	CC	CC	CC	CC	CC	CC	CC	CC	CC	CC	CC	CC	CC	CC	CC	CC	CC	CC	CC	CC	CC	CC	CC	CC	CC	CC	CC	CC	CC	CC	CC	CC	CC	CC	CC	CC	CC	CC	CC
AX-94387094	T/G	0	0	+	NA	NA	NA	NA	NA	NA	TT	TT	TT	TT	TG	TT	TT	TT	TG	TT	TT	TT	TT	TT	TG	TT	TT	TT	TT	TT	TT	TT	TT	TT	TT	TT	TT	TT	TT	TT	TT	TT	TT	TT	TT	TG	TT	TT	TT
AX-94387105	A/G	0	0	+	NA	NA	NA	NA	NA	NA	AA	GG	GG	AA	AA	GG	GG	AA	GG	AA	AA	GG	AA	AA	AA	GG	GG	AA	AA	AA	AA	NN	NN	AA	GG	GG	AA	GG	GG	GG	AA	GG	GG	AA	AG	AA	AA	AA	AA
AX-94387111	G/T	0	0	+	NA	NA	NA	NA	NA	NA	GG	GG	GG	GG	GG	GG	GG	GG	GG	GG	GG	GG	GG	GG	GG	GG	GG	GG	GG	GG	GG	GG	GG	GG	GG	GG	GG	GG	GG	GG	GG	GG	GG	GG	GG	GG	GG	GG	GG
AX-94387135	T/C	0	0	+	NA	NA	NA	NA	NA	NA	TT	TT	TT	TT	TT	TT	TT	TT	TT	TT	TT	TT	TT	TT	TT	TT	TT	TT	TT	TT	TT	CC	TT	CC	TT	TT	TT	TT	TT	TT	TT	TT	TT	TT	TT	TT	TT	TT	CC
AX-94387177	C/G	0	0	+	NA	NA	NA	NA	NA	NA	GG	CC	CC	CC	CG	CC	CC	CC	CC	CC	GG	CC	CC	NN	CC	GG	NN	CC	GG	GG	CC	CC	NN	NN	CC	CC	CC	CC	CC	CC	NN	CC	CC	CC	CC	GG	NN	CC	NN
AX-94387180	G/T	0	0	+	NA	NA	NA	NA	NA	NA	GG	GG	GG	GG	GG	GG	GG	GG	GG	GG	GG	GG	GG	GG	GG	GG	GG	GG	GG	GG	GG	GG	GG	GG	GG	GG	GG	GG	GG	GG	GG	GG	GG	GG	GG	GG	GG	GG	TG
AX-94387199	C	0	0	+	NA	NA	NA	NA	NA	NA	CC	CC	CC	CC	CC	CC	CC	CC	CC	CC	CC	CC	CC	CC	CC	CC	CC	CC	CC	CC	CC	CC	CC	CC	CC	CC	CC	CC	CC	CC	CC	CC	CC	CC	CC	CC	CC	CC	CC
AX-94387200	C/G	0	0	+	NA	NA	NA	NA	NA	NA	CG	CC	CC	CG	CC	CG	CG	CC	CG	CG	CG	NN	CG	NN	CC	CG	NN	CG	CG	CC	CG	CG	CC	CG	CC	CG	CC	CC	CG	CC	CG	CC	CC	CG	CG	CG	NN	CG	CG
AX-94387203	C/T	0	0	+	NA	NA	NA	NA	NA	NA	CC	TT	CC	CC	CC	NN	CC	TT	CC	TT	CC	TT	TT	NN	TT	CC	NN	NN	CC	CC	CC	CC	NN	NN	TT	CC	NN	CC	TT	TC	TT	CC	TT	TT	NN	CC	CC	CC	CC
AX-94387211	G/A	0	0	+	NA	NA	NA	NA	NA	NA	GG	GG	GG	GG	GG	GG	GG	GG	GG	GG	GG	GG	GG	GG	GG	GG	GG	GG	GG	GG	GG	GG	GG	GG	GG	GG	GG	GG	GG	GG	GG	GG	GG	AG	GG	GG	GG	GG	GG
AX-94387226	A/G	0	0	+	NA	NA	NA	NA	NA	NA	AA	AA	AA	AA	AA	AA	AA	AA	AA	GG	AA	AA	GG	AA	AA	AA	AA	AA	AA	AA	AA	AA	AA	AA	AA	AA	AA	AA	AA	AA	AA	AA	AA	AA	AA	AA	AA	AA	AA
AX-94387229	T/C	0	0	+	NA	NA	NA	NA	NA	NA	TT	TT	TT	TT	TT	TT	TT	TT	TT	TT	TT	TT	TT	NN	TC	TC	TT	TT	TC	TT	TT	TT	TT	TC	TT	TT	TT	TT	TT	TT	TT	TT	TT	TC	NN	TT	TT	TT	NN
AX-94387236	C/G	0	0	+	NA	NA	NA	NA	NA	NA	CC	CC	CC	CC	CC	CC	CC	CC	CC	CC	CC	CC	CC	CC	CC	CC	CC	CC	CC	CC	CC	CC	CC	CC	CC	CC	CC	CC	CC	CC	CC	CC	CC	CC	CC	CC	CC	CC	CC
AX-94387241	T/G	0	0	+	NA	NA	NA	NA	NA	NA	TG	TT	TT	TT	TT	TT	TT	TT	TT	TT	TG	TT	TT	TT	TT	TT	TT	TT	TT	TT	TT	TT	TT	TT	TT	TT	TT	TT	TT	TT	TT	TT	TT	TT	TT	TT	TT	TT	TT
AX-94387250	T/C	0	0	+	NA	NA	NA	NA	NA	NA	TC	NN	TC	TC	TC	TC	TC	NN	NN	TC	NN	NN	TC	TC	TC	TT	TC	NN	TC	TC	NN	TC	TC	TC	TC	NN	NN	NN	TC	NN	TC	TC	NN	TT	TC	TC	TC	NN	NN
AX-94387271	G/A	0	0	+	NA	NA	NA	NA	NA	NA	GG	GG	GG	GG	GG	GG	GG	GG	GG	GG	GG	GG	GG	GG	GG	GG	AG	GG	GG	GG	GG	GG	GG	GG	GG	GG	GG	GG	GG	GG	GG	GG	GG	GG	GG	AG	GG	GG	AG
AX-94387281	T/G	0	0	+	NA	NA	NA	NA	NA	NA	TT	TT	TT	TT	TT	TT	TT	TT	TT	TT	TT	TT	TT	TT	TT	TT	TT	TT	TT	TT	TT	TT	TT	TT	TT	TT	TT	TT	TT	TT	TT	TT	TT	TT	TT	TT	TT	TT	TG
AX-94387284	A/G	0	0	+	NA	NA	NA	NA	NA	NA	NN	GG	AA	AA	AG	GG	GG	GG	AA	AA	AA	GG	AA	AA	AA	AA	GG	AA	AA	AA	AA	AA	GG	GG	AA	AA	GG	NN	GG	GG	GG	GG	GG	GG	GG	GG	AA	AA	GG
AX-94387320	G/C	0	0	+	NA	NA	NA	NA	NA	NA	GG	GG	GG	GG	GG	GG	GG	GG	GG	GG	GG	GG	GG	GG	GG	GG	GG	GG	GG	GG	GG	GG	GG	GG	GG	GG	GG	GG	GG	GG	GG	GG	GG	GG	GG	GG	GG	GG	GG
AX-94387378	A/G	0	0	+	NA	NA	NA	NA	NA	NA	AA	AA	AA	AG	AA	AA	AA	AA	AA	AA	AA	AA	AA	AG	AA	AA	AA	AA	AA	AA	AA	AA	AA	AA	AG	AA	AA	AA	AA	AG	AG	AG	AA	AA	AA	AA	AA	AA	AA
AX-94387396	C/T	0	0	+	NA	NA	NA	NA	NA	NA	NN	CC	CC	CC	CC	CC	NN	CC	CC	TT	CC	NN	CC	CC	CC	CC	CC	CC	NN	CC	NN	NN	CC	CC	TC	CC	CC	CC	NN	CC	TT	CC	CC	CC	CC	CC	CC	CC	CC
AX-94387409	G/A	0	0	+	NA	NA	NA	NA	NA	NA	GG	AG	GG	GG	GG	GG	GG	GG	GG	GG	GG	GG	GG	GG	GG	GG	NN	GG	GG	GG	GG	GG	AA	GG	GG	GG	AG	AG	GG	NN	GG	AG	GG	GG	AG	GG	GG	GG	GG
AX-94387412	T/C	0	0	+	NA	NA	NA	NA	NA	NA	TT	TT	TT	TT	TT	TT	TT	TT	TT	TT	TT	TT	TT	TT	TT	TT	TT	TT	TT	TT	TT	TT	TT	TT	TT	TT	TT	TT	TT	TT	TT	TT	TT	TT	TT	TT	TT	TT	TT
AX-94387422	T/G	0	0	+	NA	NA	NA	NA	NA	NA	TT	TT	TT	TT	TT	TT	TT	TT	TT	TT	TT	TT	TT	TT	TT	TT	TT	TT	TT	TT	TT	TT	TT	TT	TT	TT	TT	TT	TT	TT	TT	TT	TT	TT	TT	TT	TT	TT	TT
AX-94387424	T/C	0	0	+	NA	NA	NA	NA	NA	NA	CC	CC	CC	TT	TC	NN	TT	TT	TT	TT	TT	TT	TT	TT	CC	CC	TT	CC	CC	CC	CC	TT	TT	TT	CC	CC	CC	TC	CC	TT	CC	TT	TT	TT	TT	TT	NN	CC	TT
AX-94387440	T/C	0	0	+	NA	NA	NA	NA	NA	NA	TT	TT	TT	TT	TT	TT	TT	TT	TT	TT	TT	TT	TT	TT	TT	TT	TT	TT	TT	TT	TT	TT	TT	TT	TT	TT	TT	TT	TT	TT	TT	TT	TT	TT	NN	TT	TT	TT	TT
AX-94387470	G/A	0	0	+	NA	NA	NA	NA	NA	NA	GG	GG	GG	GG	GG	GG	GG	GG	GG	GG	GG	GG	GG	AA	GG	GG	GG	GG	GG	AA	GG	GG	GG	GG	AA	GG	GG	GG	GG	GG	GG	GG	GG	GG	GG	GG	GG	GG	GG
AX-94387482	C	0	0	+	NA	NA	NA	NA	NA	NA	CC	CC	CC	CC	CC	CC	CC	CC	CC	CC	CC	CC	CC	CC	CC	CC	CC	CC	CC	CC	CC	CC	CC	CC	CC	CC	CC	CC	CC	CC	CC	CC	CC	CC	CC	CC	CC	CC	CC
AX-94387484	C/G	0	0	+	NA	NA	NA	NA	NA	NA	CC	CC	CC	CC	CC	CC	CC	CC	CC	CC	CC	CC	CC	CC	CC	CC	CC	CC	CC	CC	CC	CC	CC	CC	CC	NN	CC	CC	CC	CC	CG	CC	CC	CC	CC	CC	CC	CC	CC
AX-94387495	G/A	0	0	+	NA	NA	NA	NA	NA	NA	GG	GG	GG	AG	GG	GG	GG	GG	GG	GG	GG	AA	AA	GG	GG	GG	GG	GG	GG	GG	GG	GG	GG	GG	GG	GG	GG	GG	GG	GG	GG	GG	GG	GG	GG	GG	GG	GG	GG
AX-94387510	T/C	0	0	+	NA	NA	NA	NA	NA	NA	TT	TT	TT	TT	TT	TT	TT	TT	TT	TC	TC	TT	TT	TT	TT	TT	TT	TT	TC	TT	TT	TT	TT	TT	TT	TT	TT	TT	TT	TT	TT	TT	TT	TT	TT	TT	TC	TT	TT
AX-94387523	C/A	0	0	+	NA	NA	NA	NA	NA	NA	CC	CC	AA	AA	AC	CC	CC	CC	NN	CC	NN	CC	AA	CC	CC	AA	CC	CC	AA	CC	CC	AA	CC	CC	CC	CC	CC	CC	NN	CC	CC	CC	CC	CC	CC	CC	NN	CC	CC
AX-94387533	C/T	0	0	+	NA	NA	NA	NA	NA	NA	CC	TT	CC	CC	TT	CC	TT	CC	TT	CC	CC	TT	TT	TT	CC	CC	TT	CC	CC	TT	CC	CC	TT	CC	CC	CC	CC	TT	CC	CC	TT	CC	CC	CC	NN	CC	TT	CC	CC
AX-94387538	T/C	0	0	+	NA	NA	NA	NA	NA	NA	CC	TT	TT	TT	TT	TT	TT	TT	TT	TT	TT	TT	TT	TT	TT	TT	TT	TC	TT	TT	TT	TT	TT	TT	TT	TT	CC	TT	TT	TT	TT	TT	TT	TT	TT	TT	TT	CC	TT
AX-94387545	T/C	0	0	+	NA	NA	NA	NA	NA	NA	TT	TT	NN	TT	TT	TT	TT	TT	TT	TT	TT	TT	TT	TT	TT	TT	TT	TT	TT	TT	TT	TT	TC	TT	TT	NN	TT	TT	NN	TT	TT	TT	NN	CC	TC	NN	TT	TT	TT
AX-94387556	T/C	0	0	+	NA	NA	NA	NA	NA	NA	TT	TT	TT	CC	TT	TT	TT	TT	CC	CC	CC	TT	TT	TT	TT	CC	TT	TT	TT	TC	TT	CC	TT	TT	TT	CC	TT	TT	TT	TT	TT	TT	TT	TT	TT	CC	TC	CC	TT
AX-94387560	T/C	0	0	+	NA	NA	NA	NA	NA	NA	TT	TT	TT	TT	TT	TC	TC	TT	TT	TC	TT	TT	TC	TC	TT	TT	TT	TT	TC	TT	TC	TT	TT	TT	TT	TT	TT	TT	TT	TT	TC	TT	TT	TT	TT	TC	TT	TT	TT
AX-94387580	A/G	0	0	+	NA	NA	NA	NA	NA	NA	GG	GG	AA	AA	GG	AA	AA	GG	NN	AA	AA	AA	AA	GG	AA	GG	GG	GG	AA	GG	GG	AA	GG	GG	AA	AA	GG	GG	AA	GG	GG	GG	AA	GG	AG	GG	AA	GG	GG
AX-94387605	C/T	0	0	+	NA	NA	NA	NA	NA	NA	TC	TC	CC	CC	NN	CC	TC	TC	TC	CC	TC	TC	TC	CC	TC	TC	TC	TC	CC	TC	TC	CC	TC	CC	TC	TC	CC	NN	CC	TC	CC	CC	TC	CC	CC	TC	TC	TC	TC
AX-94387611	T/C	0	0	+	NA	NA	NA	NA	NA	NA	TT	TC	TT	TT	TC	TC	TC	TC	TT	TT	TC	NN	TC	TC	TC	TT	TC	TT	TT	TT	TC	TC	TC	TC	TC	TC	TC	TC	TC	TC	TC	TC	TC	TT	NN	TC	TT	TT	TT
AX-94387675	C/T	0	0	+	NA	NA	NA	NA	NA	NA	CC	TC	CC	TC	CC	TC	CC	CC	CC	CC	CC	CC	TC	CC	CC	CC	CC	CC	CC	CC	CC	CC	CC	CC	CC	CC	CC	CC	CC	CC	CC	CC	CC	CC	CC	TC	CC	CC	CC
AX-94387677	T/C	0	0	+	NA	NA	NA	NA	NA	NA	TT	TT	TC	TT	TC	TT	TT	TT	TT	TT	TC	TT	TT	TT	TT	TT	TT	TT	TC	TT	TT	TT	TT	TT	TT	TT	TT	TT	TT	TT	TC	TT	TT	TT	TT	TT	TC	TT	TT
AX-94387680	T/G	0	0	+	NA	NA	NA	NA	NA	NA	GG	TT	TT	GG	TT	TT	TT	TT	GG	TT	GG	TT	TT	TT	TT	TT	TT	TT	TT	TT	TT	TT	TT	TT	TT	TT	TT	TG	TT	TT	TT	TT	TT	TT	TT	TT	GG	TT	TT
AX-94387694	A/C	0	0	+	NA	NA	NA	NA	NA	NA	AA	AA	AA	CC	AA	AA	AA	AA	AA	AA	AA	AA	AA	AA	AA	AA	AA	AC	AA	AA	AA	AC	AA	AA	AA	AA	AA	AA	AA	AA	AA	AA	AA	AA	AA	AA	AA	AA	NN
AX-94387708	A/G	0	0	+	NA	NA	NA	NA	NA	NA	AA	AA	AA	AA	AG	AG	AA	AA	AA	AA	GG	AA	AA	AA	GG	AA	AA	AA	GG	AA	AA	AA	AA	AA	GG	AA	AA	GG	AA	AA	AA	GG	AA	GG	NN	AA	GG	AA	GG
AX-94387711	C/T	0	0	+	NA	NA	NA	NA	NA	NA	CC	CC	CC	CC	TC	CC	CC	CC	CC	CC	CC	CC	CC	TC	TC	TC	CC	CC	TC	CC	CC	CC	CC	TC	CC	CC	CC	CC	CC	CC	CC	CC	CC	TC	CC	CC	CC	CC	TC
AX-94387731	C/T	0	0	+	NA	NA	NA	NA	NA	NA	NN	CC	CC	CC	CC	CC	CC	CC	CC	CC	TT	CC	CC	CC	CC	CC	CC	CC	TT	CC	CC	CC	CC	CC	CC	CC	CC	CC	CC	CC	CC	CC	CC	CC	CC	CC	TT	CC	CC
AX-94387787	G/A	0	0	+	NA	NA	NA	NA	NA	NA	GG	GG	GG	AA	GG	AG	GG	GG	AA	AA	GG	GG	AA	AA	GG	GG	GG	GG	AA	GG	AA	GG	GG	GG	GG	GG	GG	GG	GG	GG	AA	GG	GG	AA	AG	AA	GG	GG	AG
AX-94387822	C/T	0	0	+	NA	NA	NA	NA	NA	NA	CC	CC	TC	CC	TC	CC	CC	CC	TC	CC	CC	CC	CC	CC	CC	TC	TC	CC	CC	TC	CC	CC	TC	CC	CC	CC	TC	TC	CC	TC	CC	CC	CC	CC	CC	CC	CC	CC	TC
AX-94387856	G/A	0	0	+	NA	NA	NA	NA	NA	NA	GG	AG	NN	NN	GG	GG	GG	GG	AG	GG	GG	GG	GG	GG	NN	AG	GG	GG	GG	GG	GG	GG	GG	GG	GG	GG	NN	GG	GG	GG	GG	AG	NN	GG	GG	GG	NN	NN	NN
AX-94387859	G/A	0	0	+	NA	NA	NA	NA	NA	NA	AA	GG	GG	GG	GG	AA	GG	GG	GG	GG	GG	NN	GG	GG	GG	GG	GG	GG	GG	AA	GG	GG	GG	NN	GG	GG	GG	AG	GG	GG	AG	GG	NN	GG	GG	GG	GG	GG	AA
AX-94387896	C/G	0	0	+	NA	NA	NA	NA	NA	NA	CC	CC	CC	CC	CC	CC	CC	CC	CC	CC	CC	CC	CC	GG	CC	CC	CC	CC	GG	CC	CC	CC	CC	CC	CC	CC	CC	CG	CC	CC	CC	CC	CC	CC	CC	CC	CC	CC	CC
AX-94387902	A/G	0	0	+	NA	NA	NA	NA	NA	NA	AA	AA	AA	AA	AA	AA	AA	AA	AA	AA	AA	AA	AA	AA	AA	AA	AA	AA	AA	AA	AA	AA	AA	AA	AA	AA	AA	AA	AA	AA	AA	AA	AA	AA	AA	AA	AA	AA	AA
AX-94387938	T/C	0	0	+	NA	NA	NA	NA	NA	NA	CC	TT	TT	CC	TT	TT	TT	TT	TT	TT	TT	TT	TT	TT	TT	CC	TT	CC	TT	TT	TT	TT	TT	TT	TT	TT	TT	TT	TT	TT	TT	TT	TT	CC	TT	TT	TT	TT	TT
AX-94387960	T/C	0	0	+	NA	NA	NA	NA	NA	NA	TT	CC	TT	TT	TT	TT	CC	CC	TT	TT	TT	TT	TT	TT	CC	TT	TT	TT	TT	TT	TT	CC	CC	TT	CC	TT	CC	TC	TT	CC	CC	CC	TT	CC	TC	TT	TT	TT	TT
AX-94387975	G/A	0	0	+	NA	NA	NA	NA	NA	NA	GG	GG	GG	GG	GG	GG	GG	GG	GG	GG	GG	GG	AA	GG	GG	GG	GG	GG	GG	GG	GG	GG	GG	AA	GG	GG	GG	GG	GG	GG	GG	GG	GG	GG	GG	GG	GG	GG	GG
AX-94387981	T/C	0	0	+	NA	NA	NA	NA	NA	NA	TT	TT	TT	CC	TT	TC	TT	TT	CC	TT	CC	TT	TT	TT	TT	TT	TT	TT	TT	TT	TT	CC	TT	TT	TT	CC	TT	TT	TT	TT	TT	TT	TT	TT	TT	CC	CC	CC	TT
AX-94388000	T/C	0	0	+	NA	NA	NA	NA	NA	NA	TC	TT	TC	TC	TT	TT	TT	TT	TC	TC	TC	TC	TC	TC	TC	TC	TC	TC	TC	TC	TC	TC	TC	TC	TT	TC	TC	TT	TC	TC	TT	TC	TT	TC	TC	TT	TC	TC	TC
AX-94388003	T/C	0	0	+	NA	NA	NA	NA	NA	NA	TC	TT	TT	TC	TT	TC	TC	TC	TC	TC	TC	TC	TT	TT	TC	TT	TC	TC	TC	TT	TT	TC	TC	TT	TC	TC	TC	TT	TC	TC	TT	TC	TC	TC	TC	TC	TC	TC	TC
AX-94388048	G/C	0	0	+	NA	NA	NA	NA	NA	NA	GG	GG	GG	GG	GG	GG	GG	GG	GG	CG	CG	GG	GG	GG	GG	GG	GG	GG	GG	GG	GG	GG	GG	GG	GG	GG	GG	GG	GG	GG	GG	GG	GG	GG	GG	GG	CG	GG	GG
AX-94388072	A/G	0	0	+	NA	NA	NA	NA	NA	NA	AG	AG	NN	NN	NN	NN	AG	AA	NN	AA	NN	NN	AA	AA	AG	AG	AG	AA	AA	AG	NN	AA	AG	AA	AA	AA	AA	AA	AA	AA	AG	AG	NN	AG	AG	AA	AA	AA	NN
AX-94388075	C/T	0	0	+	NA	NA	NA	NA	NA	NA	CC	CC	CC	CC	CC	CC	CC	CC	CC	CC	CC	CC	CC	CC	CC	CC	CC	CC	CC	CC	CC	CC	CC	CC	CC	CC	CC	CC	CC	CC	CC	CC	CC	CC	CC	CC	CC	CC	CC
AX-94388092	T/C	0	0	+	NA	NA	NA	NA	NA	NA	TT	TT	TT	TT	TC	NN	TT	TT	TT	TT	CC	TT	TT	TT	CC	TT	TT	TT	CC	TT	TT	TT	TT	TT	CC	TT	TT	TC	TT	TT	TT	CC	TT	TT	TC	TT	CC	TT	CC
AX-94388110	C/T	0	0	+	NA	NA	NA	NA	NA	NA	TT	CC	TT	CC	TC	CC	CC	CC	CC	CC	CC	CC	CC	CC	CC	CC	CC	TT	TT	CC	CC	CC	CC	CC	CC	CC	CC	TC	CC	CC	CC	CC	CC	TT	NN	CC	CC	TT	CC
AX-94388123	C/T	0	0	+	NA	NA	NA	NA	NA	NA	CC	CC	CC	CC	TC	CC	TT	CC	TT	TT	CC	CC	CC	TT	CC	CC	CC	CC	CC	TT	CC	TT	CC	CC	CC	TT	CC	CC	TT	CC	CC	CC	CC	TT	CC	CC	NN	TT	CC
AX-94388138	C/T	0	0	+	NA	NA	NA	NA	NA	NA	CC	CC	CC	CC	CC	CC	CC	CC	NN	CC	CC	CC	CC	CC	CC	CC	CC	CC	CC	CC	CC	CC	CC	CC	CC	CC	CC	CC	CC	CC	CC	CC	NN	CC	NN	CC	CC	CC	TC
AX-94388146	C/G	0	0	+	NA	NA	NA	NA	NA	NA	GG	CC	CC	GG	NN	CC	CC	CC	CC	CC	GG	CC	CC	CC	CC	CC	CC	NN	CC	GG	GG	CC	CC	CC	CC	CC	CC	CG	CC	CC	GG	CC	CC	GG	CC	CC	GG	CC	CC
AX-94388231	T	0	0	+	NA	NA	NA	NA	NA	NA	TT	TT	TT	TT	TT	TT	TT	TT	TT	TT	TT	TT	TT	TT	TT	TT	TT	TT	TT	TT	TT	TT	TT	TT	TT	TT	TT	TT	TT	TT	TT	TT	TT	TT	TT	TT	TT	TT	TT
AX-94388232	G/A	0	0	+	NA	NA	NA	NA	NA	NA	GG	AG	GG	GG	AG	GG	AG	GG	GG	GG	GG	GG	GG	GG	GG	GG	AG	GG	AG	GG	GG	GG	GG	AG	AG	GG	AG	AG	GG	GG	GG	GG	GG	GG	AG	AG	GG	AG	AG
AX-94388240	A/G	0	0	+	NA	NA	NA	NA	NA	NA	GG	AA	GG	AA	AG	AA	NN	AA	AA	AA	AA	AA	AA	AA	AA	AA	AA	GG	GG	AA	AA	AA	AA	AA	AA	AA	AA	AG	AA	AA	AA	AA	AA	GG	AG	AA	AA	GG	AA
AX-94388264	T/C	0	0	+	NA	NA	NA	NA	NA	NA	TT	TT	TT	TT	TT	TT	TT	TT	TT	TT	TT	TT	TT	TT	TT	TT	TT	TT	TT	TT	TT	TT	TT	TT	TT	TT	TT	TT	TT	TT	TT	TT	TT	TT	TT	TT	TT	TT	TT
AX-94388280	G/T	0	0	+	NA	NA	NA	NA	NA	NA	GG	GG	GG	GG	TG	GG	GG	GG	GG	GG	NN	GG	GG	GG	GG	GG	GG	GG	GG	GG	GG	GG	GG	GG	GG	GG	GG	TG	GG	GG	GG	GG	GG	TT	NN	GG	TT	GG	GG
AX-94388284	C/T	0	0	+	NA	NA	NA	NA	NA	NA	CC	CC	CC	CC	CC	CC	CC	CC	CC	CC	CC	CC	CC	CC	CC	CC	CC	CC	CC	CC	CC	CC	CC	CC	CC	CC	CC	CC	CC	CC	CC	CC	CC	CC	CC	CC	CC	CC	CC
AX-94388285	T/C	0	0	+	NA	NA	NA	NA	NA	NA	TC	NN	TC	NN	TC	NN	NN	NN	TC	NN	CC	TC	TC	TT	TT	TC	TT	TC	CC	TC	TT	NN	TT	CC	NN	NN	TT	TT	TT	TT	NN	TC	TT	TC	NN	TC	CC	TC	TC
AX-94388286	C/T	0	0	+	NA	NA	NA	NA	NA	NA	CC	CC	CC	CC	CC	CC	CC	CC	CC	CC	CC	CC	CC	CC	CC	CC	CC	CC	CC	CC	CC	CC	CC	CC	CC	CC	CC	CC	CC	CC	CC	CC	CC	CC	CC	CC	CC	CC	CC
AX-94388294	G/A	0	0	+	NA	NA	NA	NA	NA	NA	GG	GG	GG	AA	GG	GG	GG	GG	GG	GG	GG	GG	GG	GG	GG	AA	GG	GG	GG	GG	GG	GG	GG	GG	GG	GG	GG	GG	GG	GG	GG	GG	GG	GG	GG	GG	GG	GG	GG
AX-94388306	G/T	0	0	+	NA	NA	NA	NA	NA	NA	GG	TG	GG	TG	GG	GG	GG	GG	GG	GG	TG	GG	GG	GG	GG	GG	GG	GG	GG	TG	TG	GG	GG	GG	GG	GG	GG	GG	GG	GG	GG	GG	GG	GG	GG	GG	TG	GG	GG
AX-94388322	G/C	0	0	+	NA	NA	NA	NA	NA	NA	GG	GG	GG	NN	GG	GG	GG	GG	GG	NN	GG	GG	GG	GG	GG	NN	GG	GG	GG	GG	GG	GG	NN	NN	GG	GG	NN	GG	GG	GG	GG	GG	CG	GG	CG	GG	CG	GG	NN
AX-94388324	T/C	0	0	+	NA	NA	NA	NA	NA	NA	TT	TT	TT	TT	TT	TT	TT	TT	TT	TT	TT	TT	TT	TT	TT	TT	TT	TT	TT	TT	TT	TT	TT	TT	TT	TT	TT	TT	TT	TT	TT	TT	TT	TT	TT	TT	TT	TT	TT
AX-94388332	C/T	0	0	+	NA	NA	NA	NA	NA	NA	CC	TT	TT	CC	TT	CC	TC	CC	TT	CC	CC	TT	CC	CC	TT	TT	TT	CC	CC	TT	TT	TT	TT	CC	CC	TT	TT	NN	TT	TT	CC	TT	TT	CC	TC	CC	CC	CC	TC
AX-94388338	T/C	0	0	+	NA	NA	NA	NA	NA	NA	TT	TT	TT	CC	TT	TT	TT	TT	CC	CC	CC	TT	TT	TT	TT	CC	TT	TT	TT	CC	TT	CC	TT	TT	TT	CC	TT	TT	TT	TT	TT	TT	TT	TT	TT	CC	TT	CC	TC
AX-94388355	T/C	0	0	+	NA	NA	NA	NA	NA	NA	CC	TT	TT	TT	TT	TT	TT	CC	TT	TT	CC	TT	TT	TT	TT	TT	TT	CC	TT	TT	TT	TT	TT	TT	CC	CC	TT	TT	TT	TT	TT	TT	TT	CC	TT	CC	CC	CC	TT
AX-94388408	T/C	0	0	+	NA	NA	NA	NA	NA	NA	CC	CC	CC	TT	TC	TT	TT	CC	TT	TT	CC	CC	CC	TT	CC	CC	TT	TT	TT	TT	CC	CC	CC	CC	CC	TT	CC	CC	TT	CC	TT	CC	CC	TT	CC	TT	NN	TT	CC
AX-94388414	G/A	0	0	+	NA	NA	NA	NA	NA	NA	GG	GG	GG	GG	NN	GG	GG	AG	GG	GG	GG	GG	GG	GG	GG	GG	GG	GG	GG	GG	GG	GG	GG	GG	GG	GG	GG	GG	GG	GG	GG	GG	GG	NN	GG	GG	GG	GG	GG
AX-94388422	T/G	0	0	+	NA	NA	NA	NA	NA	NA	TT	TT	TT	TT	TG	TT	TT	TT	TT	TT	TT	TT	TT	TT	TT	TT	TT	TT	TT	TT	TT	TT	TT	TT	GG	TT	TT	TG	TT	TT	TT	TT	TT	GG	GG	TT	TT	TT	TT
AX-94388425	C/G	0	0	+	NA	NA	NA	NA	NA	NA	CC	CC	CC	CC	GG	CC	NN	GG	CG	CC	CC	GG	CC	GG	GG	CC	CC	CC	CC	CC	NN	GG	GG	CC	CC	CC	NN	CG	NN	CC	NN	CC	CC	CC	CG	CC	CC	CC	CC
AX-94388429	T/C	0	0	+	NA	NA	NA	NA	NA	NA	TT	TT	TT	TC	TT	TT	TT	TT	TT	TT	TT	TT	TT	TT	TT	TT	TT	TT	TT	TT	TT	TT	TT	TT	TT	TT	TT	TT	TT	TT	TT	TT	TT	TT	TT	TT	TT	TT	TT
AX-94388432	G/A	0	0	+	NA	NA	NA	NA	NA	NA	AG	AG	GG	GG	GG	NN	AG	AG	GG	GG	GG	AG	AG	GG	AG	GG	AG	GG	GG	GG	GG	AG	AG	AG	GG	NN	AG	NN	GG	GG	AG	AG	AG	GG	NN	AG	NN	NN	GG
AX-94388449	C/T	0	0	+	NA	NA	NA	NA	NA	NA	TT	CC	CC	CC	CC	CC	TT	CC	CC	CC	CC	CC	CC	CC	CC	CC	CC	CC	CC	CC	CC	CC	CC	CC	CC	CC	CC	CC	CC	CC	CC	CC	CC	CC	CC	CC	NN	CC	CC
AX-94388458	A/C	0	0	+	NA	NA	NA	NA	NA	NA	AA	AC	AA	AA	AC	AA	AA	AA	AA	AA	AA	AA	AA	AA	AA	AA	AA	AA	AA	AC	AA	AA	AA	AA	AA	AC	AA	AC	AA	AA	AA	AA	AA	AA	AA	AC	AA	AA	AA
AX-94388502	C	0	0	+	NA	NA	NA	NA	NA	NA	CC	CC	CC	CC	CC	CC	CC	CC	CC	CC	CC	CC	CC	CC	CC	CC	CC	CC	CC	CC	CC	CC	CC	CC	CC	CC	CC	CC	CC	CC	CC	CC	CC	CC	CC	CC	CC	CC	CC
AX-94388518	G/T	0	0	+	NA	NA	NA	NA	NA	NA	NN	NN	NN	TG	TG	GG	TG	GG	TG	NN	TG	GG	TG	TG	GG	TG	GG	GG	TG	TG	GG	GG	TG	TG	TG	GG	NN	TG	GG	GG	TG	GG	GG	GG	GG	TG	TG	NN	TG
AX-94388520	A/G	0	0	+	NA	NA	NA	NA	NA	NA	GG	GG	GG	GG	NN	AA	GG	AA	NN	AA	GG	AA	AA	NN	GG	GG	NN	GG	GG	GG	AA	AA	GG	NN	NN	AA	NN	AG	GG	GG	AA	GG	AA	GG	GG	GG	GG	AA	AA
AX-94388547	G/T	0	0	+	NA	NA	NA	NA	NA	NA	NN	GG	GG	GG	GG	GG	GG	GG	GG	GG	GG	GG	TG	GG	GG	GG	GG	GG	GG	GG	GG	GG	GG	GG	NN	GG	GG	GG	GG	GG	NN	GG	GG	GG	GG	GG	GG	GG	GG
AX-94388553	C/A	0	0	+	NA	NA	NA	NA	NA	NA	CC	AA	CC	CC	AA	AA	AA	AA	CC	CC	CC	AA	CC	CC	AA	CC	AA	CC	CC	CC	CC	CC	AA	AA	CC	CC	AA	AA	AA	AA	CC	AA	AA	AA	AA	AA	CC	CC	AA
AX-94388554	A/T	0	0	+	NA	NA	NA	NA	NA	NA	AA	AA	AA	AA	AA	AA	AA	AA	AA	AA	AA	AA	AA	AA	AA	AA	AA	AA	AA	AA	AA	AA	AA	AA	AA	AA	AA	AA	AA	AA	AA	AA	AA	TT	AT	AA	AA	AA	AA
AX-94388592	G/T	0	0	+	NA	NA	NA	NA	NA	NA	TG	TG	TG	TG	TG	TG	TG	TG	TG	TG	TG	TG	TG	TG	TG	TG	TG	TG	TG	TG	TG	TG	TG	TG	TG	TG	TG	TG	TG	TG	TG	TG	TG	TG	TG	TG	TG	TG	TG
AX-94388615	T/C	0	0	+	NA	NA	NA	NA	NA	NA	TT	TT	CC	TT	TT	TT	CC	TT	CC	CC	TT	TT	TT	TT	TT	CC	TT	CC	TT	CC	TT	TT	TT	CC	TT	CC	TT	TT	CC	TT	TT	TT	TT	TT	TT	CC	TT	CC	CC
AX-94388622	T/C	0	0	+	NA	NA	NA	NA	NA	NA	TT	TT	TT	TT	TT	TT	TT	TT	TT	CC	CC	TT	TT	CC	TT	TT	CC	TT	CC	TT	TT	TT	TT	TT	TT	TT	TT	TT	TT	TT	TT	TT	TT	TT	TT	CC	TT	TT	TT
AX-94388625	C/T	0	0	+	NA	NA	NA	NA	NA	NA	TT	CC	CC	CC	TT	CC	CC	TT	CC	TT	CC	CC	TT	TC	TT	CC	CC	TT	CC	TT	TT	CC	CC	TT	CC	CC	TT	CC	CC	CC	TT	CC	CC	TT	CC	TT	CC	TT	TT
AX-94388672	A/G	0	0	+	NA	NA	NA	NA	NA	NA	AG	AG	AG	AG	AG	AG	AG	AG	NN	AG	AG	NN	AG	AG	AG	AG	AG	AG	AG	AG	AG	NN	AA	NN	AG	AG	AG	AG	AG	AG	AG	GG	AG	AG	AG	AG	NN	AG	AG
AX-94388689	A/G	0	0	+	NA	NA	NA	NA	NA	NA	GG	AA	AA	GG	AA	AA	AA	AA	AA	AA	GG	AA	GG	AA	AA	AA	GG	GG	GG	AA	AA	AA	AA	AA	AA	AA	AA	GG	AA	AA	AA	AA	AA	AA	AA	AA	GG	AA	AA
AX-94388692	C/T	0	0	+	NA	NA	NA	NA	NA	NA	CC	CC	CC	CC	CC	CC	CC	CC	CC	CC	CC	CC	CC	CC	CC	CC	CC	CC	CC	CC	CC	CC	CC	CC	CC	CC	CC	CC	CC	CC	CC	CC	CC	CC	CC	CC	CC	CC	CC
AX-94388701	C/G	0	0	+	NA	NA	NA	NA	NA	NA	CC	GG	CC	CC	CC	CC	CC	GG	CC	CC	CC	GG	CC	CC	CC	CC	GG	CC	GG	CC	CC	CC	CC	CC	GG	CC	CC	CC	CC	GG	CC	NN	GG	CC	CC	CG	CC	CC	GG
AX-94388715	G/A	0	0	+	NA	NA	NA	NA	NA	NA	GG	GG	GG	NN	GG	GG	NN	AG	GG	GG	AG	NN	AG	AG	AG	AG	NN	GG	AG	GG	GG	GG	NN	NN	NN	GG	AG	NN	GG	GG	GG	NN	GG	GG	GG	AG	AG	GG	GG
AX-94388729	C/T	0	0	+	NA	NA	NA	NA	NA	NA	CC	TC	CC	TC	TC	TC	CC	CC	TC	TC	TC	CC	TC	CC	CC	CC	TC	CC	TC	CC	CC	CC	TC	CC	CC	CC	CC	TC	CC	CC	TC	TC	TC	CC	TC	CC	TC	CC	CC
AX-94388748	C/T	0	0	+	NA	NA	NA	NA	NA	NA	CC	CC	CC	CC	CC	TC	CC	CC	CC	CC	CC	CC	CC	CC	CC	CC	CC	CC	CC	CC	CC	CC	CC	CC	CC	CC	CC	CC	CC	CC	CC	CC	CC	CC	CC	CC	CC	CC	NN
AX-94388778	T/A	0	0	+	NA	NA	NA	NA	NA	NA	TT	TT	AA	AA	TT	TT	TT	TT	AA	AA	AA	TT	TT	TT	TT	TT	TT	TT	TT	AA	TT	TT	NN	TT	TT	TT	TT	TT	AA	TT	TT	AA	TT	TT	TT	TT	TT	TT	TT
AX-94388780	A/G	0	0	+	NA	NA	NA	NA	NA	NA	AA	AA	AG	AA	NN	AG	AG	AG	AG	AG	AG	AA	AG	AA	AA	AG	AG	AA	AA	AG	AA	AA	AA	AG	AG	AA	AA	NN	AA	AA	AG	AA	AA	AG	AA	AA	AG	AA	AG
AX-94388794	T/C	0	0	+	NA	NA	NA	NA	NA	NA	TT	TT	TT	CC	TT	TT	TT	CC	TT	TT	TT	CC	CC	CC	CC	TT	TT	TT	TT	TT	TT	TT	TT	TT	NN	TT	TT	TT	TT	CC	TT	TC	CC	TT	TT	CC	TT	TT	TT
AX-94388810	T	0	0	+	NA	NA	NA	NA	NA	NA	TT	TT	TT	TT	TT	TT	TT	TT	TT	TT	TT	TT	TT	TT	TT	TT	TT	TT	TT	TT	TT	TT	TT	TT	TT	TT	TT	TT	TT	TT	TT	TT	TT	TT	TT	TT	TT	TT	TT
AX-94388828	A	0	0	+	NA	NA	NA	NA	NA	NA	AA	AA	AA	AA	AA	AA	AA	AA	AA	AA	AA	AA	AA	AA	AA	AA	AA	AA	AA	AA	AA	AA	AA	AA	AA	AA	AA	AA	AA	AA	AA	AA	AA	AA	AA	AA	AA	AA	AA
AX-94388831	G/A	0	0	+	NA	NA	NA	NA	NA	NA	GG	GG	GG	GG	GG	GG	GG	GG	GG	GG	GG	GG	GG	GG	GG	GG	GG	GG	NN	GG	GG	GG	GG	GG	GG	GG	GG	NN	GG	GG	GG	GG	GG	GG	GG	AA	GG	GG	NN
AX-94388916	G/A	0	0	+	NA	NA	NA	NA	NA	NA	AG	GG	NN	GG	AG	GG	AG	GG	GG	GG	NN	GG	AA	GG	GG	GG	GG	GG	GG	GG	GG	GG	GG	GG	GG	GG	GG	GG	AA	GG	GG	GG	AA	NN	NN	GG	GG	NN	GG
AX-94388934	C/T	0	0	+	NA	NA	NA	NA	NA	NA	CC	CC	CC	CC	NN	CC	CC	CC	TC	TC	NN	CC	TC	CC	CC	CC	TC	CC	CC	TC	CC	CC	CC	TC	CC	NN	CC	CC	CC	CC	CC	TC	CC	TC	NN	NN	TC	NN	NN
AX-94388936	G/A	0	0	+	NA	NA	NA	NA	NA	NA	GG	GG	GG	GG	AG	GG	GG	GG	GG	GG	GG	GG	GG	GG	GG	GG	GG	GG	GG	GG	GG	GG	GG	GG	GG	GG	GG	GG	GG	GG	GG	GG	GG	GG	GG	GG	GG	GG	GG
AX-94388948	T/C	0	0	+	NA	NA	NA	NA	NA	NA	TT	TT	TT	TT	TT	TT	TT	TT	TT	TT	TT	TT	TT	TT	TT	TT	TT	TT	TT	TT	TT	TT	TT	TT	TT	TT	TT	TT	TT	TT	TT	TT	TT	TT	TT	TT	TT	TT	TT
AX-94388975	T/C	0	0	+	NA	NA	NA	NA	NA	NA	TC	TT	TT	TT	TT	TT	TT	TC	TT	TT	TC	TT	TT	TT	TT	TC	TT	TT	TC	TC	TT	TT	TT	TT	TT	TT	TT	TT	TT	TT	TT	TT	TT	TT	TT	TC	TT	TT	TT
AX-94388976	A/G	0	0	+	NA	NA	NA	NA	NA	NA	AA	AA	AA	AA	AA	AA	AA	AA	AA	AA	AA	AA	AA	AA	AA	AA	AA	AA	AA	AA	AA	AG	AA	AG	AA	AG	AA	AA	AA	AA	AA	AA	AA	AA	AA	AA	AA	AA	AA
AX-94388980	A/T	0	0	+	NA	NA	NA	NA	NA	NA	AA	AA	TT	TT	AA	AA	AA	AA	TT	TT	AA	AA	AA	TT	AA	TT	TT	NN	AA	TT	AA	TT	NN	AA	AA	TT	TT	AT	TT	AA	TT	AA	AA	TT	AT	TT	AA	TT	AA
AX-94388999	A/G	0	0	+	NA	NA	NA	NA	NA	NA	AA	AA	AA	AA	AA	AA	AA	AA	AA	NN	AA	AA	AA	AA	AA	AA	AA	AA	AA	NN	AA	AA	AA	NN	AA	AA	AA	AA	NN	NN	AA	AA	AA	AA	AG	AA	AA	AA	NN
AX-94389039	G/T	0	0	+	NA	NA	NA	NA	NA	NA	TT	GG	GG	TT	GG	GG	GG	GG	GG	GG	TT	GG	TT	GG	GG	GG	GG	TT	GG	GG	GG	GG	GG	GG	GG	GG	GG	GG	GG	GG	GG	GG	GG	TT	GG	GG	TT	GG	TG
AX-94389041	C/A	0	0	+	NA	NA	NA	NA	NA	NA	CC	CC	CC	CC	CC	CC	CC	CC	CC	CC	AA	CC	CC	CC	CC	CC	CC	CC	CC	CC	CC	CC	CC	CC	CC	CC	CC	CC	CC	CC	CC	CC	CC	CC	CC	CC	AA	CC	CC
AX-94389070	T	0	0	+	NA	NA	NA	NA	NA	NA	TT	TT	TT	TT	TT	TT	TT	TT	TT	TT	TT	TT	TT	TT	TT	TT	TT	TT	TT	TT	TT	TT	TT	TT	TT	TT	TT	TT	TT	TT	TT	TT	TT	TT	TT	TT	TT	TT	TT
AX-94389133	T/C	0	0	+	NA	NA	NA	NA	NA	NA	TT	TT	TT	TT	TT	TT	TT	TT	TT	TT	TT	TT	TT	CC	TT	CC	TT	TT	CC	CC	TT	TT	TT	TT	TT	TT	TT	TT	TT	TT	TT	TT	TT	TT	TT	TT	TT	TT	CC
AX-94389135	A/C	0	0	+	NA	NA	NA	NA	NA	NA	AA	AA	AC	AA	AC	AA	AA	AA	AA	AC	AA	AA	AC	NN	NN	NN	NN	AA	AA	AC	AA	AC	AC	AA	NN	AC	AC	AA	AC	AC	NN	AA	AA	NN	AC	AA	AA	AA	AA
AX-94389173	G/C	0	0	+	NA	NA	NA	NA	NA	NA	GG	GG	CG	CG	GG	GG	GG	GG	CG	GG	CG	GG	NN	GG	GG	GG	GG	CG	GG	GG	GG	GG	GG	GG	GG	CG	GG	GG	CG	CG	CG	NN	GG	CG	GG	CG	NN	GG	CG
AX-94389193	T/C	0	0	+	NA	NA	NA	NA	NA	NA	TT	TT	TT	TT	TT	TT	TT	TT	TT	TT	TT	TT	TT	TT	TT	TT	TT	TT	TT	TT	TT	TT	TT	TT	TT	TT	TT	TT	TT	TT	TT	TT	TT	TT	TT	TT	TT	TT	TT
AX-94389212	G/C	0	0	+	NA	NA	NA	NA	NA	NA	GG	CC	GG	GG	CG	CC	CC	CC	GG	CC	GG	GG	CC	GG	GG	GG	CC	CG	CG	GG	GG	GG	NN	NN	NN	CC	CG	GG	GG	GG	CC	CC	CG	GG	CG	GG	GG	NN	CC
AX-94389216	C/T	0	0	+	NA	NA	NA	NA	NA	NA	TC	CC	CC	TT	CC	TC	TC	CC	TC	TC	NN	CC	TC	TC	CC	TC	CC	TC	TC	CC	TC	TC	CC	TC	CC	TC	CC	CC	TC	CC	TC	CC	CC	TC	CC	TC	TC	TC	NN
AX-94389260	T/C	0	0	+	NA	NA	NA	NA	NA	NA	TT	TT	TT	TT	NN	TT	TT	TT	TT	TT	CC	TT	TT	CC	TT	TT	TT	TT	CC	TT	CC	TT	CC	TT	CC	TT	CC	TT	TT	CC	TT	CC	TT	TC	TC	TT	TT	TT	TT
AX-94389261	T/G	0	0	+	NA	NA	NA	NA	NA	NA	TT	TT	TT	TT	TG	TT	TT	TT	TT	TT	GG	TT	TT	TT	TT	TT	TT	TT	TT	TT	TT	TT	TT	TT	TT	TT	TT	TG	TT	TT	TT	TT	TT	GG	NN	TT	GG	TT	TT
AX-94389315	G/A	0	0	+	NA	NA	NA	NA	NA	NA	AA	AA	GG	NN	AA	AA	GG	AA	AA	AA	GG	AA	AA	AA	AA	GG	AA	AA	GG	GG	AA	GG	NN	AA	AA	GG	AA	AA	AA	AA	GG	AA	AA	GG	AG	GG	GG	GG	AG
AX-94389334	G/T	0	0	+	NA	NA	NA	NA	NA	NA	GG	GG	GG	GG	GG	GG	GG	GG	GG	GG	GG	GG	GG	GG	GG	GG	GG	GG	GG	GG	GG	GG	GG	GG	GG	GG	GG	GG	GG	GG	GG	GG	GG	GG	GG	GG	GG	GG	GG
AX-94389346	C/G	0	0	+	NA	NA	NA	NA	NA	NA	CC	CC	CC	CC	CC	CC	CC	CC	CC	CC	CC	CC	CC	CC	CC	CC	CC	CC	CC	CC	CC	CC	CC	CC	CC	CC	CC	CC	CC	CC	CC	CC	CC	CC	NN	CC	CC	CC	NN
AX-94389348	A/C	0	0	+	NA	NA	NA	NA	NA	NA	AA	AA	AA	AA	AA	AA	AA	AA	AA	AA	AA	AA	AA	AA	AA	AA	AA	AA	AA	AA	AA	AA	NN	NN	AA	AA	AA	AA	AA	AA	AA	AA	NN	AA	AC	AA	NN	AA	NN
AX-94389356	C/T	0	0	+	NA	NA	NA	NA	NA	NA	CC	CC	CC	TT	TC	CC	CC	CC	CC	CC	NN	CC	CC	CC	CC	TT	CC	CC	CC	CC	CC	CC	CC	CC	CC	CC	CC	CC	TT	CC	CC	CC	CC	CC	CC	CC	TC	CC	CC
AX-94389361	C/A	0	0	+	NA	NA	NA	NA	NA	NA	CC	CC	CC	CC	CC	CC	CC	CC	CC	CC	CC	CC	CC	CC	CC	CC	CC	CC	CC	CC	CC	CC	CC	CC	CC	CC	CC	CC	CC	CC	CC	CC	CC	CC	CC	CC	CC	CC	CC
AX-94389406	G/A	0	0	+	NA	NA	NA	NA	NA	NA	AG	AG	AG	AG	AG	AG	AG	AG	AG	NN	AG	AG	AG	AG	AG	AG	AG	AG	AG	AG	AG	AG	AG	AG	AG	AG	AG	AG	AG	AG	NN	AG	AG	AG	AG	AG	AG	AG	AG
AX-94389408	C/G	0	0	+	NA	NA	NA	NA	NA	NA	CC	CC	CG	GG	GG	CC	CG	CC	CC	CC	CC	CC	CC	NN	CC	NN	CG	CC	NN	CC	GG	CC	GG	NN	CC	CC	CG	NN	CC	GG	GG	NN	CC	NN	CG	CG	CC	CC	NN
AX-94389417	A	0	0	+	NA	NA	NA	NA	NA	NA	AA	AA	AA	AA	AA	AA	AA	AA	AA	AA	AA	AA	AA	AA	AA	AA	AA	AA	AA	AA	AA	AA	AA	AA	AA	AA	AA	AA	AA	AA	AA	AA	AA	AA	AA	AA	AA	AA	AA
AX-94389444	T/G	0	0	+	NA	NA	NA	NA	NA	NA	TT	TT	GG	TT	TT	TT	TT	TT	TT	TT	GG	TT	TT	TT	TT	TT	TT	TT	TT	TT	TT	TT	TT	TT	TT	TT	TT	TG	TT	TT	TT	TT	TT	TT	TT	TT	GG	TT	TT
AX-94389450	T/C	0	0	+	NA	NA	NA	NA	NA	NA	TT	CC	TT	CC	TT	TT	TT	CC	TT	CC	TT	CC	CC	CC	TT	CC	CC	TC	CC	TT	TT	TT	TT	CC	TT	TT	TT	TC	CC	CC	CC	CC	CC	CC	NN	CC	TT	TT	CC
AX-94389452	G/A	0	0	+	NA	NA	NA	NA	NA	NA	GG	GG	GG	GG	GG	GG	GG	GG	GG	GG	GG	GG	GG	GG	GG	GG	GG	GG	GG	GG	GG	GG	GG	GG	GG	GG	GG	GG	AA	GG	GG	GG	GG	GG	GG	GG	GG	GG	GG
AX-94389455	A/G	0	0	+	NA	NA	NA	NA	NA	NA	AA	AA	AA	AA	AG	AA	AA	AA	AA	AA	AA	AA	AA	GG	AA	AA	AA	AA	AA	AA	AA	AA	AA	GG	GG	AA	AA	AA	GG	AA	GG	AA	AA	GG	NN	AA	AA	AA	AA
AX-94389504	A/T	0	0	+	NA	NA	NA	NA	NA	NA	TT	TT	AA	AA	AA	AA	AA	TT	AA	TT	AA	AA	AA	TT	AA	TT	TT	TT	TT	AA	AA	TT	TT	AA	AA	TT	TT	AA	AA	TT	TT	TT	TT	AA	AT	AA	AA	AA	TT
AX-94389559	G/A	0	0	+	NA	NA	NA	NA	NA	NA	GG	GG	GG	GG	AG	AG	GG	GG	GG	GG	GG	GG	GG	NN	GG	GG	GG	GG	GG	GG	GG	GG	GG	GG	GG	GG	GG	GG	GG	GG	GG	GG	GG	GG	GG	GG	GG	GG	AG
AX-94389563	T/A	0	0	+	NA	NA	NA	NA	NA	NA	AT	TT	AT	AT	TT	AT	AA	TT	TT	TT	AT	TT	TT	TT	TT	TT	TT	TT	TT	TT	TT	AT	TT	AT	TT	AA	TT	TT	TT	TT	TT	TT	TT	TT	TT	TT	AT	TT	TT
AX-94389568	G/A	0	0	+	NA	NA	NA	NA	NA	NA	GG	GG	AG	GG	AG	AA	AG	GG	GG	AA	AA	GG	GG	AG	GG	AG	AG	AG	GG	AG	GG	GG	AG	GG	AG	GG	AG	NN	GG	AG	GG	AG	GG	GG	GG	AG	GG	AA	GG
AX-94389573	G/A	0	0	+	NA	NA	NA	NA	NA	NA	NN	GG	AG	GG	NN	AG	GG	GG	AG	GG	AG	GG	GG	GG	AG	AG	AG	GG	GG	GG	GG	GG	AG	GG	AG	AG	GG	AG	AG	GG	GG	AG	GG	GG	AG	GG	GG	AG	NN
AX-94389584	C/A	0	0	+	NA	NA	NA	NA	NA	NA	CC	AC	AC	AC	CC	AC	AC	AC	CC	CC	AC	CC	AC	AC	AC	AC	AC	AC	AC	AC	CC	AC	AC	CC	CC	CC	CC	CC	NN	CC	NN	AC	AC	CC	AC	AC	AC	CC	CC
AX-94389587	G/A	0	0	+	NA	NA	NA	NA	NA	NA	GG	GG	GG	AG	GG	GG	GG	GG	AG	GG	GG	GG	GG	GG	GG	GG	GG	GG	GG	GG	GG	GG	GG	GG	GG	GG	GG	GG	GG	GG	GG	GG	GG	GG	GG	GG	GG	GG	AG
AX-94389614	A/G	0	0	+	NA	NA	NA	NA	NA	NA	AG	AA	AA	AG	AA	AA	AA	AA	AA	AA	AG	AA	AG	AA	AA	AG	AA	AG	AA	AA	AA	AA	AA	AG	AA	AA	AA	AA	AA	AA	AA	AA	AA	AG	AA	AA	AG	AA	AG
AX-94389645	C/T	0	0	+	NA	NA	NA	NA	NA	NA	CC	CC	CC	CC	CC	CC	CC	CC	CC	CC	CC	CC	CC	CC	CC	CC	CC	CC	CC	CC	CC	CC	CC	CC	CC	CC	CC	CC	CC	CC	CC	CC	CC	CC	CC	CC	CC	CC	CC
AX-94389664	G/A	0	0	+	NA	NA	NA	NA	NA	NA	AG	AG	AG	GG	AG	AG	AG	AG	AG	AG	AG	AG	GG	GG	AG	GG	AG	AG	GG	AG	AG	AG	AG	GG	AG	AG	AG	AG	AG	AG	AG	AG	AG	AG	AG	AG	GG	AG	AG
AX-94389673	A/G	0	0	+	NA	NA	NA	NA	NA	NA	AG	AG	AA	AG	AG	NN	AG	AG	AA	AG	AG	AG	AG	AA	AA	AG	AG	AG	AG	AG	AA	AG	AG	AA	AG	AA	AG	AA	AG	AG	AG	AG	AG	AA	AG	AA	AG	AA	AG
AX-94389698	A	0	0	+	NA	NA	NA	NA	NA	NA	AA	AA	AA	AA	AA	AA	AA	AA	AA	AA	AA	AA	AA	AA	AA	AA	AA	AA	AA	AA	AA	AA	AA	AA	AA	AA	AA	AA	AA	AA	AA	AA	AA	AA	AA	AA	AA	AA	AA
AX-94389713	T/C	0	0	+	NA	NA	NA	NA	NA	NA	CC	TT	TT	TT	TT	TT	CC	TT	TT	TT	TT	TT	CC	CC	TT	TT	TT	NN	TT	TT	TT	TT	TT	TT	TT	TT	TT	TC	TT	TT	TT	TT	TT	TT	NN	TT	TT	TT	TC
AX-94389734	G/A	0	0	+	NA	NA	NA	NA	NA	NA	GG	GG	GG	AA	AG	GG	AA	GG	GG	GG	GG	GG	GG	GG	GG	GG	AA	GG	GG	GG	GG	GG	GG	AA	GG	GG	GG	AG	GG	GG	AA	GG	GG	AA	AG	AA	GG	GG	GG
AX-94389752	A/G	0	0	+	NA	NA	NA	NA	NA	NA	AG	AA	AG	AA	AA	AA	AA	AA	AA	AG	AA	AG	AA	AA	AA	AA	AA	AG	AA	AA	AA	AG	AG	AA	AA	AG	AG	AA	AA	AG	AA	AG	AA	AG	AG	AG	AA	AG	AA
AX-94389775	G/A	0	0	+	NA	NA	NA	NA	NA	NA	GG	GG	GG	GG	GG	GG	GG	GG	GG	GG	GG	GG	GG	GG	GG	GG	GG	GG	GG	AG	GG	GG	GG	GG	GG	GG	GG	GG	GG	GG	GG	GG	GG	GG	AG	GG	GG	GG	GG
AX-94389799	G	0	0	+	NA	NA	NA	NA	NA	NA	GG	GG	GG	GG	GG	GG	GG	GG	GG	GG	GG	GG	GG	GG	GG	GG	GG	GG	GG	GG	GG	GG	GG	GG	GG	GG	GG	GG	GG	GG	GG	GG	GG	GG	GG	GG	GG	GG	GG
AX-94389822	T	0	0	+	NA	NA	NA	NA	NA	NA	TT	TT	TT	TT	TT	TT	TT	TT	TT	TT	TT	TT	TT	TT	TT	TT	TT	TT	TT	TT	TT	TT	TT	TT	TT	TT	TT	TT	TT	TT	TT	TT	TT	TT	TT	TT	TT	TT	TT
AX-94389844	C/T	0	0	+	NA	NA	NA	NA	NA	NA	CC	CC	TT	CC	TT	TC	CC	TT	TT	CC	CC	CC	CC	CC	TT	CC	TT	TC	CC	CC	TT	TT	CC	TC	TT	TC	CC	CC	CC	CC	CC	CC	CC	CC	CC	TT	CC	TT	TT
AX-94389848	A/C	0	0	+	NA	NA	NA	NA	NA	NA	AA	AA	AA	CC	AA	CC	AA	AA	AA	AA	AA	AA	AA	CC	AA	CC	AA	AA	CC	AA	CC	AA	AA	AA	AA	AA	AA	AA	AA	AA	AA	AA	AA	AA	AA	AA	CC	AA	AA
AX-94389884	A/G	0	0	+	NA	NA	NA	NA	NA	NA	AA	NN	NN	NN	NN	NN	AG	AG	AA	AA	AA	AA	AA	AA	AA	AA	AA	NN	AA	NN	AG	AA	AA	AA	AA	NN	AA	NN	AG	NN	NN	AA	NN	AA	NN	NN	AG	NN	AG
AX-94389912	T/C	0	0	+	NA	NA	NA	NA	NA	NA	TT	NN	TT	TT	TT	TT	TC	TT	TT	TT	TT	TT	NN	TT	TT	TT	TT	TT	TT	TT	TT	TT	TT	TT	NN	TT	NN	TT	TT	TT	TT	TT	TT	TT	TT	TT	TT	TT	TT
AX-94389929	G/A	0	0	+	NA	NA	NA	NA	NA	NA	GG	AA	GG	GG	NN	GG	AA	GG	GG	GG	GG	GG	GG	GG	GG	GG	AA	GG	AA	GG	GG	GG	GG	AA	AA	GG	AA	AA	GG	GG	GG	GG	GG	GG	NN	AA	GG	AA	AA
AX-94389986	T/C	0	0	+	NA	NA	NA	NA	NA	NA	TT	TT	CC	TT	TT	TT	TT	TT	TT	CC	TT	TT	CC	CC	CC	CC	CC	TT	TT	CC	TT	CC	CC	TT	TT	CC	CC	TT	CC	CC	CC	TT	TT	CC	CC	TT	TT	TT	TT
AX-94389988	C/T	0	0	+	NA	NA	NA	NA	NA	NA	CC	CC	CC	CC	TC	CC	CC	CC	CC	CC	CC	CC	CC	CC	CC	CC	CC	CC	CC	TT	CC	CC	CC	CC	CC	CC	CC	CC	CC	CC	CC	CC	CC	CC	CC	CC	CC	CC	CC
AX-94389994	C/T	0	0	+	NA	NA	NA	NA	NA	NA	CC	CC	CC	CC	TC	CC	CC	CC	CC	CC	TT	CC	CC	TT	CC	CC	TT	CC	TT	CC	CC	CC	CC	CC	CC	CC	CC	NN	CC	CC	TT	CC	CC	CC	CC	CC	CC	CC	CC
AX-94390031	A	0	0	+	NA	NA	NA	NA	NA	NA	AA	AA	AA	AA	AA	AA	AA	AA	AA	AA	AA	AA	AA	AA	AA	AA	AA	AA	AA	NN	AA	AA	AA	AA	AA	AA	AA	AA	AA	AA	AA	AA	AA	AA	AA	AA	AA	AA	AA
AX-94390051	G/T	0	0	+	NA	NA	NA	NA	NA	NA	GG	GG	GG	GG	GG	GG	GG	GG	GG	GG	GG	GG	GG	GG	GG	GG	GG	GG	GG	GG	GG	GG	GG	GG	GG	GG	GG	GG	GG	GG	GG	GG	GG	GG	GG	GG	GG	GG	GG
AX-94390091	A/G	0	0	+	NA	NA	NA	NA	NA	NA	AA	AA	AA	AA	AA	AA	AA	AA	AA	AG	AA	AA	AA	AG	AA	AA	AA	AA	AA	AA	AA	AA	AA	AA	AG	AA	AG	NN	AA	AA	AA	AA	AA	AA	AA	AA	AA	AA	AA
AX-94390103	T/C	0	0	+	NA	NA	NA	NA	NA	NA	TT	TT	TT	TT	TT	TT	TT	TT	TT	TT	TT	TT	TT	TT	TT	TT	TT	TT	TT	TT	TT	TT	TT	TT	TT	TT	TT	TT	TT	TT	TT	TT	TT	TT	TT	TT	TT	TT	TT
AX-94390104	C/T	0	0	+	NA	NA	NA	NA	NA	NA	CC	TT	CC	CC	CC	TT	NN	TT	CC	CC	CC	TC	CC	CC	TT	CC	TT	CC	CC	CC	CC	CC	TT	TT	CC	CC	TT	NN	CC	TT	CC	NN	TT	TT	TT	TT	CC	CC	TC
AX-94390161	C/G	0	0	+	NA	NA	NA	NA	NA	NA	GG	CC	CG	GG	CG	CC	CC	CC	CC	CG	GG	CC	CC	CC	CC	CG	CC	CG	CC	CG	CC	CG	CC	CC	CC	CG	CC	CC	CG	CG	CC	CC	CC	CC	CC	CG	NN	CG	CG
AX-94390204	G/T	0	0	+	NA	NA	NA	NA	NA	NA	GG	GG	GG	GG	GG	GG	GG	GG	GG	GG	GG	GG	GG	GG	GG	GG	GG	GG	GG	GG	GG	GG	GG	GG	GG	GG	GG	GG	GG	GG	GG	GG	GG	GG	GG	GG	TT	GG	GG
AX-94390219	C/T	0	0	+	NA	NA	NA	NA	NA	NA	CC	TT	TT	CC	CC	TT	TT	CC	CC	CC	CC	TT	CC	CC	CC	CC	TT	CC	CC	CC	CC	CC	TT	CC	TT	CC	CC	NN	TT	TT	CC	TT	TT	CC	TC	CC	CC	CC	CC
AX-94390220	G	0	0	+	NA	NA	NA	NA	NA	NA	GG	GG	GG	GG	GG	GG	GG	GG	GG	GG	GG	GG	GG	GG	GG	GG	GG	GG	GG	GG	GG	GG	GG	GG	GG	GG	GG	GG	GG	GG	GG	GG	GG	GG	GG	GG	GG	GG	GG
AX-94390261	T	0	0	+	NA	NA	NA	NA	NA	NA	TT	TT	TT	TT	TT	TT	TT	TT	TT	TT	TT	TT	TT	TT	TT	TT	TT	TT	TT	TT	TT	TT	TT	TT	TT	TT	TT	TT	TT	TT	TT	TT	TT	TT	TT	TT	TT	TT	TT
AX-94390273	G/A	0	0	+	NA	NA	NA	NA	NA	NA	GG	GG	GG	GG	GG	GG	GG	GG	GG	GG	GG	GG	GG	GG	GG	GG	GG	GG	GG	GG	GG	GG	GG	GG	GG	GG	GG	GG	GG	GG	GG	GG	GG	GG	GG	GG	GG	GG	GG
AX-94390275	G/A	0	0	+	NA	NA	NA	NA	NA	NA	GG	GG	GG	GG	GG	GG	GG	GG	GG	AG	GG	AG	AG	AG	GG	GG	GG	GG	GG	AG	GG	GG	GG	GG	AG	GG	GG	AG	GG	AG	AG	GG	GG	GG	GG	GG	GG	GG	AG
AX-94390276	G/A	0	0	+	NA	NA	NA	NA	NA	NA	GG	GG	GG	GG	GG	GG	GG	GG	GG	GG	GG	GG	GG	GG	GG	GG	GG	GG	GG	GG	GG	GG	GG	GG	GG	GG	GG	GG	GG	GG	GG	GG	GG	GG	GG	GG	GG	GG	GG
AX-94390289	T	0	0	+	NA	NA	NA	NA	NA	NA	TT	TT	TT	TT	TT	TT	TT	TT	TT	TT	TT	TT	TT	TT	TT	TT	TT	TT	TT	TT	TT	TT	TT	TT	TT	TT	TT	TT	TT	TT	TT	TT	TT	TT	TT	TT	TT	TT	TT
AX-94390295	T	0	0	+	NA	NA	NA	NA	NA	NA	TT	TT	TT	TT	TT	TT	TT	TT	TT	TT	TT	TT	TT	TT	TT	TT	TT	TT	TT	TT	TT	TT	TT	TT	TT	TT	TT	TT	TT	TT	TT	TT	TT	TT	TT	TT	TT	TT	TT
AX-94390300	C/T	0	0	+	NA	NA	NA	NA	NA	NA	CC	CC	CC	CC	TC	CC	CC	CC	CC	CC	TT	CC	CC	CC	CC	CC	CC	CC	CC	CC	CC	CC	CC	CC	CC	CC	CC	TC	CC	CC	CC	CC	CC	TT	TC	CC	TT	CC	CC
AX-94390305	A/T	0	0	+	NA	NA	NA	NA	NA	NA	AA	AA	AT	AT	AA	AA	AA	AA	AA	AA	AT	AA	AA	AA	AA	AA	AA	AA	AT	AA	AA	AA	AA	AA	AA	AT	AA	AT	AA	AA	AA	AA	AA	AA	AA	AA	AT	AA	AA
AX-94390309	C/T	0	0	+	NA	NA	NA	NA	NA	NA	CC	CC	CC	CC	CC	CC	CC	CC	CC	CC	CC	CC	CC	CC	CC	CC	CC	CC	CC	CC	CC	CC	NN	CC	CC	CC	TT	CC	CC	CC	CC	CC	CC	CC	CC	CC	CC	NN	CC
AX-94390315	A/T	0	0	+	NA	NA	NA	NA	NA	NA	AA	AA	AA	AA	AA	AA	AA	AA	AA	AA	AA	AA	AA	AA	AA	AA	AA	AA	AA	AA	AA	AA	AA	AA	AA	AA	AA	AA	AA	AA	AA	AA	AA	AA	AA	AA	AA	AA	AA
AX-94390371	C/A	0	0	+	NA	NA	NA	NA	NA	NA	AC	CC	NN	CC	NN	CC	NN	CC	CC	CC	CC	CC	CC	CC	CC	NN	CC	CC	CC	CC	CC	CC	CC	CC	CC	CC	CC	CC	CC	CC	CC	CC	CC	CC	CC	CC	CC	CC	CC
AX-94390395	T/C	0	0	+	NA	NA	NA	NA	NA	NA	TT	TT	TT	TC	NN	TC	TT	TT	TT	TT	NN	TT	TT	TT	TC	TC	TT	TT	TT	TT	TT	TT	TT	TT	TT	TT	TT	TT	TC	TC	TT	TT	TT	TT	TT	TT	TC	NN	TC
AX-94390404	T/C	0	0	+	NA	NA	NA	NA	NA	NA	TT	NN	CC	TC	CC	TC	TC	TC	TC	CC	TT	CC	NN	TC	TC	TC	CC	TT	TC	TC	CC	TT	CC	TC	CC	TT	CC	CC	TT	CC	TT	CC	TC	TC	CC	CC	CC	TT	NN
AX-94390406	A/C	0	0	+	NA	NA	NA	NA	NA	NA	CC	AA	AA	CC	AA	AA	AA	AA	AA	AA	CC	AA	CC	AA	AA	CC	AA	AA	AA	AA	AA	CC	AA	CC	AA	AA	AA	AA	AA	NN	AA	AA	AA	CC	AA	AA	CC	AC	CC
AX-94390433	G/T	0	0	+	NA	NA	NA	NA	NA	NA	GG	TT	NN	GG	TT	GG	GG	TT	GG	GG	GG	TT	GG	GG	NN	NN	TT	GG	GG	TG	GG	GG	NN	GG	TT	GG	NN	TT	GG	TG	GG	TT	TT	GG	NN	GG	NN	GG	GG
AX-94390434	C/T	0	0	+	NA	NA	NA	NA	NA	NA	CC	CC	CC	TC	NN	NN	NN	CC	TT	CC	TT	TT	CC	CC	CC	CC	CC	CC	TT	CC	CC	TT	CC	TT	TT	CC	TT	CC	CC	CC	CC	CC	CC	CC	CC	TT	TT	TT	TT
AX-94390448	C/T	0	0	+	NA	NA	NA	NA	NA	NA	TC	NN	TC	CC	NN	CC	CC	CC	CC	CC	CC	NN	NN	CC	CC	NN	CC	CC	CC	NN	CC	CC	TC	CC	CC	CC	CC	CC	CC	TC	NN	CC	CC	CC	NN	NN	CC	CC	CC
AX-94390457	T/G	0	0	+	NA	NA	NA	NA	NA	NA	TT	TT	TT	TT	TT	NN	TT	TT	NN	TT	TT	TT	TT	TT	TT	TT	TT	TT	NN	TT	TT	TT	TT	TT	NN	TT	TT	GG	TT	GG	TT	TT	TT	GG	GG	TT	TT	TT	GG
AX-94390476	G/A	0	0	+	NA	NA	NA	NA	NA	NA	GG	GG	GG	GG	GG	AA	GG	GG	GG	GG	AA	GG	GG	GG	GG	GG	GG	GG	AA	GG	GG	GG	GG	GG	GG	GG	GG	GG	GG	GG	GG	GG	GG	GG	GG	GG	AA	GG	GG
AX-94390497	A/G	0	0	+	NA	NA	NA	NA	NA	NA	AG	AA	AA	AA	AA	AA	AA	AA	AA	AA	AG	AA	AG	AA	AA	AA	AA	AA	AA	AA	AA	AG	AA	AG	AA	AA	AA	AA	AA	AA	AA	AA	AA	AG	AA	AG	AG	AG	AG
AX-94390508	C/G	0	0	+	NA	NA	NA	NA	NA	NA	CC	CC	CC	CC	CC	CC	CC	CC	CC	CC	CC	CC	CC	CC	CC	CC	CC	CC	CC	CC	CC	CC	CC	CC	CC	CC	CC	CC	CC	CC	CC	CC	CC	CC	CC	CC	CC	CC	CC
AX-94390510	A/G	0	0	+	NA	NA	NA	NA	NA	NA	GG	AA	AA	AG	NN	AA	AA	GG	NN	AG	AA	AA	AA	AA	NN	AA	AA	GG	GG	NN	AA	AA	AA	GG	AA	AG	AG	GG	AG	AG	GG	AA	AA	AA	AG	AG	AA	NN	GG
AX-94390516	T/C	0	0	+	NA	NA	NA	NA	NA	NA	TT	TT	TT	TT	NN	TT	NN	TT	TT	TT	TT	TT	TT	TT	TT	TC	TT	TT	TT	TT	TT	TT	TT	TT	TT	TT	TT	TT	TT	TT	TT	TT	TT	TT	TT	TT	TT	TT	TT
AX-94390560	C/T	0	0	+	NA	NA	NA	NA	NA	NA	CC	CC	CC	TC	CC	CC	CC	CC	CC	CC	CC	CC	TC	TC	CC	CC	CC	CC	CC	CC	CC	CC	CC	CC	CC	CC	CC	NN	CC	CC	CC	CC	CC	CC	CC	CC	CC	TC	CC
AX-94390591	T/C	0	0	+	NA	NA	NA	NA	NA	NA	TT	CC	TT	TT	TC	TT	TT	TT	TT	TT	TT	CC	TT	TT	CC	TT	CC	TT	TT	TT	CC	TT	CC	TT	CC	TT	TT	CC	TT	CC	TT	TT	CC	TT	TT	TT	TT	TT	CC
AX-94390614	A/C	0	0	+	NA	NA	NA	NA	NA	NA	AA	AA	AA	AA	AA	AA	AA	AA	AA	AA	CC	CC	AA	AA	AA	AA	AA	AA	AA	AA	AA	AA	AA	AA	AA	AA	AA	AA	AA	AA	AA	CC	AA	AA	AA	AA	CC	AA	AA
AX-94390617	C/T	0	0	+	NA	NA	NA	NA	NA	NA	TC	CC	TC	TC	CC	TC	TC	NN	TC	TC	TC	NN	TC	TC	CC	NN	NN	TC	TC	CC	TC	TC	CC	TC	CC	TC	CC	CC	TC	NN	TC	CC	CC	TC	NN	TC	TC	TC	TC
AX-94390652	A/G	0	0	+	NA	NA	NA	NA	NA	NA	NN	AA	AA	NN	NN	NN	AA	AA	AA	AA	AG	AA	AA	AG	AA	AG	NN	AA	AG	AA	AG	AA	AG	AA	AG	AA	AG	AA	AA	AG	AA	AG	AA	NN	AG	AA	AA	AA	AA
AX-94390671	G/C	0	0	+	NA	NA	NA	NA	NA	NA	CG	GG	GG	GG	GG	GG	GG	GG	GG	GG	CG	GG	GG	GG	GG	GG	GG	CG	GG	GG	GG	CG	GG	CG	GG	GG	GG	GG	GG	GG	GG	GG	GG	CG	CG	GG	GG	GG	CG
AX-94390683	C/G	0	0	+	NA	NA	NA	NA	NA	NA	CC	GG	CC	CC	GG	GG	GG	GG	CC	CC	GG	CC	CC	CC	GG	GG	CC	CG	CC	GG	CC	GG	CC	CC	CC	CC	CC	CC	CC	GG	CC	CC	GG	CC	GG	CC	GG	CC	CC
AX-94390689	C/T	0	0	+	NA	NA	NA	NA	NA	NA	CC	TT	CC	CC	TT	CC	TT	CC	CC	CC	CC	CC	CC	CC	CC	CC	TT	CC	TT	CC	CC	CC	CC	TT	TT	CC	TT	TT	CC	CC	CC	CC	CC	CC	TT	TT	CC	TT	TT
AX-94390706	A/T	0	0	+	NA	NA	NA	NA	NA	NA	AT	AA	AA	AA	AT	AA	AA	AT	AT	AT	AA	AA	AT	AT	AT	AT	AA	AT	AA	AT	AT	AA	AA	AT	AA	AA	AT	AA	AA	AA	AT	AA	AA	AT	AA	AT	AA	AT	AT
AX-94390732	G/A	0	0	+	NA	NA	NA	NA	NA	NA	GG	GG	GG	GG	GG	GG	GG	GG	GG	GG	AA	GG	GG	GG	GG	GG	GG	GG	GG	GG	GG	GG	NN	GG	GG	GG	GG	NN	GG	GG	GG	GG	GG	GG	GG	GG	AA	GG	AG
AX-94390743	A/G	0	0	+	NA	NA	NA	NA	NA	NA	AA	AA	AA	AA	AA	AA	AA	AA	GG	AA	AA	AA	AA	AA	AA	AA	AA	AA	AA	AA	AA	AA	AA	AA	AA	AA	AA	AG	AA	AA	AA	AA	AA	AA	AA	AA	AA	AA	AA
AX-94390772	C/T	0	0	+	NA	NA	NA	NA	NA	NA	CC	CC	CC	CC	CC	CC	CC	CC	CC	CC	CC	CC	CC	CC	CC	TT	CC	CC	CC	CC	CC	CC	CC	CC	CC	CC	CC	CC	CC	CC	CC	CC	CC	CC	CC	CC	CC	CC	CC
AX-94390831	C/T	0	0	+	NA	NA	NA	NA	NA	NA	CC	CC	CC	CC	CC	CC	CC	CC	CC	CC	CC	CC	CC	CC	CC	CC	CC	CC	CC	CC	CC	CC	CC	CC	CC	CC	CC	CC	CC	CC	CC	CC	CC	CC	CC	CC	NN	CC	CC
AX-94390873	G/A	0	0	+	NA	NA	NA	NA	NA	NA	GG	GG	GG	GG	GG	GG	GG	GG	GG	GG	GG	GG	GG	GG	GG	GG	GG	GG	GG	GG	GG	GG	AG	GG	GG	GG	GG	GG	GG	GG	GG	GG	GG	GG	GG	GG	AG	GG	AG
AX-94390887	T/G	0	0	+	NA	NA	NA	NA	NA	NA	TT	TT	TT	GG	TT	TT	TT	TT	TT	TT	TT	TT	GG	TT	TT	TT	TT	TT	TT	TT	TT	TT	TT	TT	TT	TT	TT	TT	TT	TT	TT	TT	TT	TT	TT	TT	TT	TT	TT
AX-94390939	T/C	0	0	+	NA	NA	NA	NA	NA	NA	TT	TT	TT	TT	TT	TT	TT	TT	TT	TT	TT	TT	CC	TT	TT	TT	TT	TT	TT	TT	TT	TT	TT	TT	TT	TT	TT	TT	TT	TT	TT	TC	TT	TT	NN	TT	TT	TT	TT
AX-94390950	C/A	0	0	+	NA	NA	NA	NA	NA	NA	CC	CC	CC	CC	NN	CC	CC	CC	CC	CC	CC	CC	CC	CC	CC	CC	CC	CC	CC	CC	CC	CC	CC	CC	AC	CC	AC	CC	CC	CC	CC	CC	CC	CC	AC	CC	CC	CC	CC
AX-94390979	G/A	0	0	+	NA	NA	NA	NA	NA	NA	GG	GG	AG	AG	AG	GG	AG	GG	GG	AG	GG	GG	GG	AG	GG	AG	AG	GG	NN	AG	AG	AG	GG	AG	GG	NN	GG	NN	GG	GG	AG	GG	GG	AG	AG	AG	AG	NN	AG
AX-94390988	T/C	0	0	+	NA	NA	NA	NA	NA	NA	TT	TT	TT	TT	TT	TT	TT	TT	TT	TT	TT	TT	TT	TT	TT	TT	TT	TT	TT	TT	TT	TT	TT	TT	TT	TT	TT	TT	TT	TT	TT	TT	TT	TC	TT	TT	TT	TT	TT
AX-94390992	C/T	0	0	+	NA	NA	NA	NA	NA	NA	CC	CC	TC	CC	NN	CC	CC	CC	CC	CC	CC	CC	CC	TC	CC	CC	CC	CC	CC	CC	TC	CC	CC	CC	TC	CC	CC	CC	CC	CC	CC	TC	CC	TC	CC	CC	TC	CC	CC
AX-94391024	C/A	0	0	+	NA	NA	NA	NA	NA	NA	AC	AC	AC	AC	AC	AC	AC	AC	AC	CC	AC	AC	CC	AC	AC	CC	AC	AC	AC	AC	AC	AC	AC	AC	AC	AC	AC	AC	AC	AC	AC	AC	AC	AC	NN	AC	AC	AC	AC
AX-94391033	C	0	0	+	NA	NA	NA	NA	NA	NA	CC	CC	CC	CC	CC	CC	CC	CC	CC	CC	CC	CC	CC	CC	CC	CC	CC	CC	CC	CC	CC	CC	CC	CC	CC	CC	CC	CC	CC	CC	CC	CC	CC	CC	CC	CC	CC	CC	CC
AX-94391038	C/T	0	0	+	NA	NA	NA	NA	NA	NA	TT	CC	CC	TC	CC	CC	CC	CC	NN	CC	TC	TT	TC	CC	CC	CC	TT	TC	CC	CC	TC	CC	TC	TC	TT	TC	TT	TT	TC	CC	CC	TT	CC	TC	CC	TC	NN	TT	CC
AX-94391044	T/A	0	0	+	NA	NA	NA	NA	NA	NA	TT	TT	TT	AA	AT	TT	TT	TT	TT	AA	AA	TT	AA	AA	AA	AA	TT	TT	AA	NN	TT	AA	TT	AA	TT	AA	AA	AT	TT	TT	AA	TT	TT	TT	TT	AA	TT	TT	TT
AX-94391066	C/T	0	0	+	NA	NA	NA	NA	NA	NA	CC	CC	CC	CC	CC	CC	CC	CC	NN	CC	CC	CC	CC	NN	NN	NN	CC	NN	CC	CC	CC	NN	CC	NN	CC	CC	NN	NN	NN	CC	CC	CC	CC	CC	NN	TC	CC	CC	TC
AX-94391074	G/A	0	0	+	NA	NA	NA	NA	NA	NA	GG	AA	AA	AG	AA	GG	GG	GG	AA	NN	AA	GG	AA	AA	GG	AA	GG	GG	GG	NN	AA	GG	GG	AA	GG	GG	GG	GG	GG	GG	GG	GG	GG	AA	GG	GG	AA	GG	GG
AX-94391080	G/A	0	0	+	NA	NA	NA	NA	NA	NA	GG	GG	GG	GG	GG	GG	GG	AG	GG	AG	GG	GG	GG	GG	GG	GG	GG	GG	GG	GG	GG	AG	AG	AG	GG	AG	AG	AG	AG	AG	GG	AG	GG	GG	AG	GG	GG	AG	GG
AX-94391091	G/A	0	0	+	NA	NA	NA	NA	NA	NA	GG	AA	NN	GG	AA	GG	NN	GG	AA	GG	AA	AA	GG	AA	AA	GG	GG	NN	AA	AG	GG	GG	AA	GG	AA	GG	AA	NN	GG	GG	AA	AA	AA	GG	AG	GG	AA	GG	AA
AX-94391101	C	0	0	+	NA	NA	NA	NA	NA	NA	CC	CC	CC	CC	CC	CC	CC	CC	CC	CC	CC	CC	CC	CC	CC	CC	CC	CC	CC	CC	CC	CC	CC	CC	CC	CC	CC	CC	CC	CC	CC	CC	CC	CC	CC	CC	CC	CC	CC
AX-94391117	C/T	0	0	+	NA	NA	NA	NA	NA	NA	TT	CC	TT	CC	CC	CC	CC	CC	CC	CC	CC	TC	TT	CC	TT	TT	NN	TT	CC	CC	CC	CC	CC	NN	CC	CC	CC	TC	NN	NN	CC	CC	NN	CC	CC	CC	CC	CC	CC
AX-94391163	G/A	0	0	+	NA	NA	NA	NA	NA	NA	GG	GG	GG	GG	GG	GG	GG	GG	GG	GG	AA	GG	GG	GG	GG	GG	GG	GG	NN	GG	GG	GG	GG	GG	AA	GG	GG	GG	GG	GG	GG	GG	GG	GG	GG	GG	GG	GG	GG
AX-94391187	T/C	0	0	+	NA	NA	NA	NA	NA	NA	TT	TT	CC	TT	TT	TT	TT	TT	TT	TT	TT	TT	TT	TT	TT	TT	TT	TT	TT	TT	TT	TT	TT	TT	TT	TT	TT	TT	TT	TT	TT	TT	TT	TT	TT	TT	TT	TT	TT
AX-94391188	C/T	0	0	+	NA	NA	NA	NA	NA	NA	TC	CC	TC	TC	CC	TC	TC	NN	NN	CC	TC	TC	TC	TT	TC	NN	CC	TC	TC	TT	TC	CC	NN	TC	TT	CC	CC	NN	TC	NN	TC	CC	NN	CC	CC	CC	TC	CC	TC
AX-94391293	A	0	0	+	NA	NA	NA	NA	NA	NA	AA	AA	AA	AA	AA	AA	AA	AA	AA	AA	AA	AA	AA	AA	AA	AA	AA	AA	AA	AA	AA	AA	AA	AA	AA	AA	AA	AA	AA	AA	AA	AA	AA	AA	AA	AA	AA	AA	AA
AX-94391312	C/T	0	0	+	NA	NA	NA	NA	NA	NA	CC	CC	CC	CC	CC	CC	CC	CC	CC	CC	CC	CC	CC	CC	CC	CC	CC	CC	CC	CC	CC	CC	CC	CC	CC	CC	CC	CC	CC	CC	CC	CC	CC	CC	CC	CC	CC	CC	CC
AX-94391321	C/A	0	0	+	NA	NA	NA	NA	NA	NA	AC	AC	AC	CC	CC	AC	CC	AC	AC	AC	CC	AC	CC	AC	AC	AC	AC	AC	CC	AC	AC	AC	CC	AC	AC	AC	CC	AC	AC	AC	AC	CC	AC	CC	NN	AC	CC	AC	CC
AX-94391324	C/T	0	0	+	NA	NA	NA	NA	NA	NA	CC	CC	CC	CC	CC	CC	CC	CC	CC	CC	CC	CC	CC	CC	CC	CC	CC	CC	CC	CC	CC	CC	CC	CC	CC	CC	CC	CC	CC	CC	CC	CC	CC	CC	CC	CC	CC	CC	CC
AX-94391332	A/G	0	0	+	NA	NA	NA	NA	NA	NA	AA	AA	AA	AA	AA	NN	AA	AA	AA	AA	AA	AA	AA	AA	AA	AA	AA	AA	AA	AA	AA	AA	AA	AG	AG	AA	AA	AA	AA	AA	AA	AA	AA	NN	AA	AA	AA	AA	AA
AX-94391368	G/A	0	0	+	NA	NA	NA	NA	NA	NA	GG	GG	GG	GG	GG	GG	GG	GG	GG	GG	GG	GG	GG	GG	GG	GG	GG	GG	GG	GG	GG	GG	GG	GG	GG	GG	GG	GG	GG	GG	GG	GG	GG	GG	GG	GG	GG	GG	GG
AX-94391383	G/A	0	0	+	NA	NA	NA	NA	NA	NA	GG	GG	GG	GG	GG	NN	GG	GG	AG	GG	GG	GG	GG	GG	GG	GG	GG	GG	GG	GG	GG	NN	GG	GG	AG	GG	GG	GG	GG	GG	GG	GG	GG	GG	GG	GG	NN	GG	GG
AX-94391390	A/T	0	0	+	NA	NA	NA	NA	NA	NA	AA	AA	AA	AA	AA	AA	AA	AA	AA	AA	AA	AA	AA	AT	AA	AA	AA	AA	AA	AA	AA	AA	AA	AA	AA	AA	AA	AA	AA	AA	AT	AA	AA	AT	AA	AA	AA	AA	AA
AX-94391473	T/A	0	0	+	NA	NA	NA	NA	NA	NA	TT	TT	AT	TT	TT	TT	TT	TT	TT	TT	TT	TT	TT	TT	TT	TT	TT	TT	AT	TT	TT	TT	TT	TT	TT	AT	TT	TT	TT	TT	TT	TT	TT	TT	TT	TT	TT	TT	TT
AX-94391493	T/G	0	0	+	NA	NA	NA	NA	NA	NA	TT	TT	TT	GG	TT	TT	TT	TT	GG	TT	GG	TT	GG	TT	TT	GG	TT	TT	GG	TT	TT	GG	TT	TT	TT	GG	TT	TT	TT	TT	TT	TT	TT	GG	TT	TT	GG	TT	TT
AX-94391518	G/T	0	0	+	NA	NA	NA	NA	NA	NA	GG	GG	GG	GG	GG	GG	GG	GG	GG	GG	GG	GG	GG	GG	GG	GG	GG	GG	GG	GG	GG	GG	GG	GG	GG	GG	GG	GG	GG	GG	GG	GG	GG	GG	GG	GG	GG	GG	GG
AX-94391559	G/A	0	0	+	NA	NA	NA	NA	NA	NA	GG	GG	GG	GG	GG	GG	GG	GG	GG	GG	GG	GG	GG	GG	GG	GG	GG	GG	GG	GG	GG	GG	GG	GG	GG	GG	GG	GG	GG	GG	GG	GG	GG	GG	GG	GG	GG	GG	GG
AX-94391574	C/T	0	0	+	NA	NA	NA	NA	NA	NA	TC	CC	CC	CC	TC	CC	CC	TC	TC	TC	CC	CC	TC	TC	CC	TC	CC	TC	CC	TC	TC	CC	CC	TC	CC	CC	TC	CC	CC	CC	TC	CC	CC	TC	CC	TC	NN	TC	TC
AX-94391608	C/T	0	0	+	NA	NA	NA	NA	NA	NA	NN	TC	TC	CC	TC	TC	CC	TC	CC	TC	TC	TC	TC	CC	TC	CC	TC	TC	CC	CC	TC	TC	TC	TC	CC	CC	TC	CC	TC	CC	TC	CC	TC	CC	TC	TC	TC	TC	TC
AX-94391611	C/T	0	0	+	NA	NA	NA	NA	NA	NA	NN	TC	TC	TC	TC	TC	TC	TC	TC	TC	TC	TC	TC	TC	TC	TC	TC	TC	TC	TC	TC	TC	TC	TC	TC	TC	TC	TC	TC	TC	TC	TC	TC	TC	NN	TC	TC	NN	TC
AX-94391628	C/T	0	0	+	NA	NA	NA	NA	NA	NA	CC	CC	TT	CC	TC	CC	CC	CC	TT	TT	TT	CC	CC	CC	CC	TT	CC	CC	CC	TT	CC	TT	CC	CC	CC	TT	CC	TC	CC	CC	TT	CC	CC	TT	NN	TT	TT	TT	CC
AX-94391642	C/T	0	0	+	NA	NA	NA	NA	NA	NA	CC	CC	CC	CC	CC	CC	CC	CC	CC	CC	CC	CC	CC	CC	CC	CC	CC	CC	CC	CC	CC	CC	CC	CC	CC	CC	CC	CC	CC	CC	CC	CC	CC	CC	CC	CC	CC	CC	CC
AX-94391667	A/C	0	0	+	NA	NA	NA	NA	NA	NA	AA	AA	AA	AA	AA	AA	AA	AA	AA	AA	AA	AA	AA	AA	AA	AA	AA	AA	AA	AA	AA	AA	AA	AA	AA	AA	CC	AA	AA	NN	AA	AA	AA	AA	AA	AA	AA	AA	AC
AX-94391714	C/T	0	0	+	NA	NA	NA	NA	NA	NA	TT	CC	TT	TT	TC	CC	CC	CC	CC	CC	CC	CC	CC	CC	CC	CC	CC	TT	TT	CC	CC	CC	CC	CC	TT	CC	CC	TT	CC	CC	NN	CC	CC	TT	CC	CC	CC	CC	TT
AX-94391718	T/C	0	0	+	NA	NA	NA	NA	NA	NA	TT	TT	TT	TT	TT	TT	TT	TT	TT	TT	TT	TT	TT	TT	TT	TT	TT	TT	TT	TT	TT	TT	TT	TT	TT	TT	CC	TT	TT	TT	TT	TT	TT	TT	TT	TT	TT	TT	TT
AX-94391725	G/T	0	0	+	NA	NA	NA	NA	NA	NA	TT	GG	TT	GG	NN	GG	GG	TT	GG	GG	GG	GG	GG	GG	GG	GG	GG	TT	TT	TG	GG	GG	GG	GG	GG	GG	GG	TT	GG	GG	GG	GG	GG	TG	GG	GG	GG	GG	TG
AX-94391750	G/A	0	0	+	NA	NA	NA	NA	NA	NA	GG	GG	GG	AA	GG	GG	AG	GG	GG	GG	GG	GG	GG	GG	GG	NN	GG	GG	AA	AA	GG	GG	GG	GG	GG	GG	GG	GG	GG	GG	GG	GG	GG	GG	GG	GG	NN	GG	GG
AX-94391754	C/T	0	0	+	NA	NA	NA	NA	NA	NA	CC	CC	CC	TC	CC	CC	CC	CC	CC	CC	CC	TT	CC	CC	CC	CC	CC	CC	CC	CC	CC	CC	CC	CC	CC	CC	CC	CC	CC	CC	CC	CC	NN	CC	NN	CC	CC	CC	NN
AX-94391776	T/C	0	0	+	NA	NA	NA	NA	NA	NA	TT	TT	TT	TT	TT	TT	TT	TT	TT	TT	TT	TT	CC	CC	TT	TT	TT	TT	TT	TT	CC	CC	TT	CC	TT	CC	TT	TT	TT	CC	TT	TT	TT	TT	TT	TT	TT	TT	TT
AX-94391786	G/A	0	0	+	NA	NA	NA	NA	NA	NA	NN	GG	GG	GG	AG	GG	AA	GG	GG	GG	GG	GG	GG	GG	GG	GG	GG	GG	GG	GG	AA	GG	GG	GG	GG	GG	GG	NN	GG	GG	GG	AA	GG	GG	GG	GG	AA	GG	NN
AX-94391825	A/G	0	0	+	NA	NA	NA	NA	NA	NA	GG	AA	AA	GG	AA	AA	AG	AA	AA	AA	AA	AA	AA	AA	AA	AA	AA	GG	GG	AA	AA	AA	AA	AA	GG	AA	AA	GG	AA	AA	GG	AA	AA	GG	AG	AA	NN	AA	GG
AX-94391827	T/C	0	0	+	NA	NA	NA	NA	NA	NA	TT	NN	TC	TC	TC	TC	TC	TC	NN	TC	TC	TC	TC	TC	TC	CC	TC	TC	NN	TC	TC	TC	TC	TC	TC	TC	TC	TC	TC	TC	NN	TC	TC	NN	TC	TC	TC	TC	NN
AX-94391831	T/C	0	0	+	NA	NA	NA	NA	NA	NA	TT	TT	TT	TT	TT	TT	TT	TT	TT	TT	TT	TT	TT	TT	TT	TT	TT	TT	TT	TT	TT	TT	TT	TT	TT	TT	TT	TT	TT	TT	TT	TT	TT	CC	TT	TT	TT	TT	TT
AX-94391865	G/A	0	0	+	NA	NA	NA	NA	NA	NA	AG	GG	AG	AG	GG	AG	AG	GG	GG	GG	AG	GG	GG	GG	GG	GG	GG	GG	GG	GG	GG	AG	GG	AG	GG	AG	GG	GG	GG	GG	GG	GG	GG	GG	GG	GG	AG	GG	GG
AX-94391879	A/T	0	0	+	NA	NA	NA	NA	NA	NA	AT	AA	AT	NN	AA	AA	AT	AA	NN	AT	AT	AA	AA	AA	AT	NN	AA	AT	AA	AA	AA	AA	NN	AA	AA	AT	AA	AA	NN	AA	AA	NN	AA	AT	AA	AT	AT	AT	NN
AX-94391909	C/T	0	0	+	NA	NA	NA	NA	NA	NA	TC	NN	CC	TT	CC	NN	NN	CC	CC	NN	CC	CC	CC	NN	TC	CC	CC	TT	CC	TC	NN	CC	NN	TC	CC	CC	TC	TC	TC	CC	TT	TT	CC	TC	NN	TT	CC	TC	NN
AX-94391933	C/T	0	0	+	NA	NA	NA	NA	NA	NA	CC	CC	CC	CC	CC	CC	CC	CC	CC	CC	CC	CC	CC	CC	CC	CC	CC	CC	CC	CC	CC	CC	CC	CC	CC	CC	CC	CC	CC	CC	CC	CC	CC	CC	CC	CC	CC	CC	CC
AX-94391944	G/A	0	0	+	NA	NA	NA	NA	NA	NA	AA	GG	GG	AA	GG	GG	AA	GG	NN	GG	GG	GG	AA	GG	GG	GG	GG	NN	AA	NN	GG	GG	GG	GG	GG	GG	GG	GG	NN	AA	GG	GG	GG	GG	GG	GG	GG	AA	AG
AX-94391948	A/G	0	0	+	NA	NA	NA	NA	NA	NA	AA	AA	AA	AA	AA	AA	AA	AA	NN	AA	AA	AA	NN	AA	AA	AA	NN	AA	AA	NN	AA	AA	AA	NN	AA	AA	AA	AA	AA	AA	AA	AA	AA	AA	NN	NN	AA	NN	AG
AX-94391966	G/C	0	0	+	NA	NA	NA	NA	NA	NA	GG	CC	CC	GG	CC	GG	GG	CC	GG	GG	GG	CC	GG	GG	CC	GG	CC	GG	GG	CC	GG	GG	CC	GG	CC	GG	CC	CC	GG	CC	GG	CC	CC	GG	NN	GG	GG	GG	GG
AX-94391981	G/T	0	0	+	NA	NA	NA	NA	NA	NA	GG	GG	GG	TT	GG	GG	GG	GG	GG	GG	GG	GG	GG	GG	GG	GG	GG	GG	GG	GG	GG	GG	GG	GG	GG	GG	GG	GG	GG	GG	GG	GG	GG	GG	GG	GG	GG	GG	GG
AX-94392000	A	0	0	+	NA	NA	NA	NA	NA	NA	AA	AA	AA	AA	AA	AA	AA	AA	AA	AA	AA	AA	AA	AA	AA	AA	AA	AA	AA	AA	AA	AA	AA	AA	AA	AA	AA	AA	AA	AA	AA	AA	AA	AA	AA	AA	AA	AA	AA
AX-94392024	G/A	0	0	+	NA	NA	NA	NA	NA	NA	GG	GG	GG	AG	AG	AG	AG	GG	AG	GG	GG	GG	AG	AG	GG	GG	AG	GG	GG	GG	GG	GG	GG	GG	GG	GG	GG	AG	GG	GG	AG	GG	GG	GG	GG	GG	GG	AG	GG
AX-94392034	C/T	0	0	+	NA	NA	NA	NA	NA	NA	TT	CC	TT	CC	NN	CC	CC	CC	TT	CC	TT	CC	CC	CC	CC	CC	CC	TT	CC	CC	CC	CC	CC	TT	CC	CC	CC	CC	CC	CC	CC	CC	CC	TT	TC	CC	TT	TT	TC
AX-94392049	G/T	0	0	+	NA	NA	NA	NA	NA	NA	TG	NN	TG	GG	GG	TG	TG	GG	TG	NN	NN	TG	TG	NN	GG	GG	GG	GG	GG	GG	GG	GG	GG	GG	NN	GG	GG	TG	TG	GG	NN	GG	TG	TG	NN	GG	TG	GG	GG
AX-94392054	C/G	0	0	+	NA	NA	NA	NA	NA	NA	CC	CC	CC	CC	CC	CC	CC	CC	CC	CC	CC	CC	CC	CC	CC	CC	CC	CC	CC	CC	CC	CC	CC	CC	CC	CC	CC	CC	CC	CC	CC	CC	CC	CC	CC	CC	CC	CC	GG
AX-94392066	T/C	0	0	+	NA	NA	NA	NA	NA	NA	TT	TT	TT	TT	TC	TT	TC	TT	TT	TT	TT	TT	TT	TT	TT	TT	TT	TT	TT	TT	TC	TT	TC	TC	TT	TT	TC	TT	TT	TT	TT	TC	TT	TC	TC	TT	TT	TT	TT
AX-94392067	C/T	0	0	+	NA	NA	NA	NA	NA	NA	CC	CC	CC	CC	CC	CC	CC	CC	CC	CC	TC	CC	CC	CC	CC	CC	CC	CC	CC	CC	CC	CC	CC	CC	CC	CC	CC	CC	CC	CC	CC	CC	CC	TC	CC	CC	TC	CC	CC
AX-94392070	G/C	0	0	+	NA	NA	NA	NA	NA	NA	GG	CC	GG	CG	GG	GG	GG	CC	NN	GG	CC	GG	GG	GG	GG	GG	GG	CG	CC	NN	GG	GG	GG	GG	GG	GG	GG	NN	CC	CG	GG	GG	CC	GG	CG	GG	CC	GG	GG
AX-94392130	G/A	0	0	+	NA	NA	NA	NA	NA	NA	AG	NN	GG	GG	GG	GG	NN	GG	GG	GG	GG	GG	GG	GG	GG	GG	GG	GG	GG	GG	GG	GG	NN	GG	GG	GG	GG	GG	GG	GG	NN	GG	GG	GG	GG	GG	GG	GG	GG
AX-94392166	C/T	0	0	+	NA	NA	NA	NA	NA	NA	CC	CC	TC	CC	CC	CC	TC	TC	CC	CC	CC	CC	TC	TT	TC	CC	CC	CC	CC	CC	CC	CC	CC	TT	TC	CC	TC	TC	CC	TC	NN	TT	TC	CC	NN	TT	CC	CC	TT
AX-94392178	A/T	0	0	+	NA	NA	NA	NA	NA	NA	AA	AA	AA	AA	AT	AA	AA	AA	AA	AA	AA	AA	AA	AA	AA	AA	AA	AA	TT	AA	AA	AA	AA	TT	AA	AA	AA	AA	AA	AA	AA	AA	AA	AA	AA	AA	AA	AA	NN
AX-94392210	C/A	0	0	+	NA	NA	NA	NA	NA	NA	CC	CC	AC	AC	CC	CC	CC	AC	AC	AC	AC	CC	AC	CC	AC	CC	CC	AC	AC	CC	AC	AC	CC	CC	AC	AC	CC	AC	AC	CC	CC	AC	CC	AC	CC	CC	AC	AC	AC
AX-94392216	T/G	0	0	+	NA	NA	NA	NA	NA	NA	GG	TG	TG	TG	TG	NN	TG	TG	GG	NN	TG	TG	NN	TT	TG	GG	NN	TG	TG	GG	NN	TT	TG	TG	GG	TT	NN	TG	GG	TG	TT	TG	TG	TT	NN	GG	TG	TT	NN
AX-94392219	T/C	0	0	+	NA	NA	NA	NA	NA	NA	TT	TT	TT	CC	TT	TT	TT	TT	NN	TT	TT	TT	TT	TT	TT	TT	CC	TT	NN	NN	TT	CC	TT	CC	TT	CC	TT	NN	CC	TT	TT	TT	TT	TT	TT	TT	TT	CC	CC
AX-94392254	C/T	0	0	+	NA	NA	NA	NA	NA	NA	CC	CC	NN	CC	CC	CC	CC	CC	CC	CC	CC	CC	CC	CC	CC	CC	CC	CC	CC	NN	CC	CC	CC	NN	CC	CC	CC	CC	NN	CC	CC	CC	CC	CC	NN	NN	CC	CC	NN
AX-94392274	C	0	0	+	NA	NA	NA	NA	NA	NA	CC	CC	CC	CC	CC	CC	CC	CC	CC	CC	CC	CC	CC	CC	CC	CC	CC	CC	CC	CC	CC	CC	CC	CC	CC	CC	CC	CC	CC	CC	CC	CC	CC	CC	CC	CC	CC	CC	CC
AX-94392369	G/T	0	0	+	NA	NA	NA	NA	NA	NA	GG	GG	TG	GG	GG	GG	TG	GG	GG	GG	GG	GG	GG	GG	GG	GG	GG	GG	GG	GG	GG	GG	GG	GG	GG	GG	NN	GG	GG	GG	GG	GG	GG	GG	GG	GG	GG	GG	GG
AX-94392389	C/T	0	0	+	NA	NA	NA	NA	NA	NA	TC	TC	TC	TC	CC	TC	TC	TC	TC	TC	TC	TC	NN	CC	TC	TC	TC	TC	TC	TC	TC	TC	TC	CC	CC	TC	TC	TC	CC	TC	CC	TC	TC	CC	TC	TC	TC	TC	TC
AX-94392392	T/C	0	0	+	NA	NA	NA	NA	NA	NA	TT	TT	TT	TC	TC	TC	TC	TT	TC	NN	TT	TT	TC	TC	TT	TT	TC	TT	TT	TT	TT	TT	TT	TT	TT	TT	TT	TC	TT	TT	TC	TT	TT	TT	TT	TT	TT	TC	TT
AX-94392424	A/G	0	0	+	NA	NA	NA	NA	NA	NA	GG	AA	GG	AA	AA	AA	AA	AA	GG	AA	GG	AA	AA	AA	AA	AA	AA	GG	AA	AA	AA	AA	AG	AG	AA	AA	AA	AG	AG	AA	AA	GG	AA	GG	AG	AA	AA	GG	AG
AX-94392436	G/A	0	0	+	NA	NA	NA	NA	NA	NA	GG	AA	GG	GG	AG	AA	AA	AA	GG	GG	GG	AA	GG	GG	GG	GG	AA	GG	GG	GG	GG	GG	AA	GG	GG	GG	AA	NN	AA	AA	AA	AA	AA	AA	AA	AA	GG	GG	AA
AX-94392439	T/C	0	0	+	NA	NA	NA	NA	NA	NA	TT	TT	TT	TT	NN	TT	TT	TT	TT	TT	CC	TT	TT	TT	TT	TT	TT	TT	TT	TT	TT	TT	TT	TT	TT	TT	TT	TT	TT	TT	TT	TT	TT	TT	TT	TT	CC	TT	TT
AX-94392440	T/G	0	0	+	NA	NA	NA	NA	NA	NA	TT	TT	TT	TT	TT	TT	TT	TT	TT	TT	TT	TT	TT	TT	TT	TT	TT	TT	TT	TT	TT	TT	TT	TT	TT	TT	TT	TT	TT	TT	TT	TT	TT	TT	TT	TT	TT	TT	TT
AX-94392468	T/C	0	0	+	NA	NA	NA	NA	NA	NA	TC	TC	TC	TC	TC	TC	TC	TC	NN	TC	TC	TC	TC	TC	TC	TC	TC	TC	TC	TC	TC	TC	TC	TC	TC	TC	TC	TT	TC	TC	TC	TC	NN	TC	TC	TC	TT	TC	TC
AX-94392519	C/T	0	0	+	NA	NA	NA	NA	NA	NA	CC	CC	CC	CC	CC	CC	CC	CC	CC	CC	CC	CC	CC	CC	CC	CC	CC	CC	CC	CC	CC	CC	CC	CC	CC	CC	CC	CC	CC	CC	CC	CC	CC	CC	CC	CC	CC	CC	CC
AX-94392530	C/T	0	0	+	NA	NA	NA	NA	NA	NA	CC	CC	TT	TT	TT	TT	CC	TT	CC	CC	CC	TT	TT	CC	TT	TT	CC	CC	CC	CC	CC	CC	CC	TT	TT	CC	CC	CC	TT	TT	CC	CC	TT	CC	CC	CC	CC	CC	TT
AX-94392542	C/T	0	0	+	NA	NA	NA	NA	NA	NA	CC	CC	CC	CC	CC	CC	CC	CC	CC	CC	CC	CC	CC	CC	CC	CC	CC	CC	CC	CC	CC	CC	CC	CC	CC	CC	CC	CC	CC	CC	CC	CC	CC	CC	CC	CC	CC	CC	CC
AX-94392543	C/T	0	0	+	NA	NA	NA	NA	NA	NA	CC	CC	TC	TT	CC	CC	TC	CC	CC	CC	CC	CC	CC	TC	CC	CC	TC	CC	CC	NN	CC	CC	CC	CC	CC	CC	TC	CC	CC	CC	TC	CC	CC	CC	CC	CC	CC	TC	CC
AX-94392576	G/A	0	0	+	NA	NA	NA	NA	NA	NA	GG	GG	AA	GG	AG	AA	GG	AA	GG	GG	GG	AA	AA	GG	AA	GG	GG	GG	AA	AA	GG	GG	GG	AA	GG	GG	GG	GG	AA	AA	GG	GG	AA	GG	GG	GG	GG	GG	GG
AX-94392579	A/G	0	0	+	NA	NA	NA	NA	NA	NA	AA	AA	NN	NN	AA	AA	AA	AA	AA	AA	AA	AA	AA	AA	AG	NN	AA	AA	NN	NN	AA	AA	AA	AA	AA	AA	AA	AA	AA	AA	AA	AA	AA	AA	AA	AA	AA	AA	AA
AX-94392626	A/G	0	0	+	NA	NA	NA	NA	NA	NA	AA	AA	AA	AA	AA	AA	AA	AA	AA	AA	AA	AA	AA	AA	AA	AA	AA	AA	AA	AA	AA	AA	AA	AA	AA	AA	AA	AA	AA	AA	AA	AA	AA	AA	AA	AA	AA	AA	AA
AX-94392631	T/C	0	0	+	NA	NA	NA	NA	NA	NA	TT	TT	TT	TT	TT	TT	TT	TT	TT	TT	TT	TT	TT	TT	TT	TT	TT	TT	TT	TT	TT	TT	TT	TT	TT	TT	TT	TT	TT	TT	TT	TT	TT	TT	TT	TT	TT	TT	TT
AX-94392637	A/G	0	0	+	NA	NA	NA	NA	NA	NA	AA	AA	AA	GG	AA	NN	NN	AA	GG	AA	GG	AA	GG	GG	AA	AA	AA	AA	GG	AA	AA	AA	AA	AA	AA	AA	AA	GG	AA	AA	GG	AA	AA	AA	AA	AA	GG	GG	AA
AX-94392668	T/C	0	0	+	NA	NA	NA	NA	NA	NA	TT	CC	TT	TT	TC	CC	CC	CC	TT	TT	TT	CC	TT	TT	TT	TT	CC	TT	TT	TT	TT	TT	CC	CC	TT	TT	CC	CC	CC	CC	TT	CC	CC	CC	CC	CC	TT	TT	CC
AX-94392749	A/G	0	0	+	NA	NA	NA	NA	NA	NA	AA	AA	AA	NN	AA	AA	AA	AA	AG	NN	GG	AA	AA	AA	AA	GG	AA	AA	AA	AA	AA	NN	AA	NN	NN	NN	NN	AA	AA	AA	AA	NN	AG	GG	NN	AA	NN	AA	AG
AX-94392760	C/G	0	0	+	NA	NA	NA	NA	NA	NA	CC	GG	CC	CC	NN	GG	CC	GG	CC	CC	CC	CC	CC	CC	CC	CC	CC	CC	CC	CC	CC	CC	CC	CC	CC	CC	CC	CC	GG	CC	CC	CC	GG	CC	CC	CC	CC	CC	CC
AX-94392767	C/T	0	0	+	NA	NA	NA	NA	NA	NA	CC	CC	CC	CC	CC	CC	TC	TC	CC	CC	CC	CC	CC	CC	CC	CC	CC	CC	CC	CC	CC	CC	CC	CC	CC	CC	CC	CC	CC	CC	CC	CC	CC	CC	CC	CC	TC	CC	CC
AX-94392783	C	0	0	+	NA	NA	NA	NA	NA	NA	CC	CC	CC	CC	CC	CC	CC	CC	CC	CC	CC	CC	CC	CC	CC	CC	CC	CC	CC	CC	CC	CC	CC	CC	CC	CC	CC	CC	CC	CC	CC	CC	CC	CC	CC	CC	CC	CC	CC
AX-94392788	C/T	0	0	+	NA	NA	NA	NA	NA	NA	CC	CC	TT	CC	CC	CC	CC	CC	CC	CC	CC	CC	CC	CC	CC	CC	CC	CC	CC	CC	CC	CC	CC	CC	CC	CC	CC	CC	CC	TT	CC	TT	CC	CC	CC	CC	CC	CC	CC
AX-94392836	C/T	0	0	+	NA	NA	NA	NA	NA	NA	CC	CC	CC	CC	CC	CC	CC	CC	TT	CC	CC	CC	CC	CC	CC	CC	CC	CC	CC	CC	CC	CC	CC	CC	CC	CC	CC	TC	CC	CC	CC	CC	CC	TT	TC	CC	CC	CC	CC
AX-94392899	G/A	0	0	+	NA	NA	NA	NA	NA	NA	GG	GG	GG	GG	GG	GG	GG	GG	GG	GG	GG	GG	AA	AA	GG	GG	GG	GG	AA	GG	GG	GG	GG	NN	GG	GG	GG	GG	GG	GG	GG	GG	GG	GG	GG	GG	GG	GG	GG
AX-94392900	T/C	0	0	+	NA	NA	NA	NA	NA	NA	TT	TT	TT	TT	TT	TT	TT	TT	TT	TT	TT	TT	TT	TT	TT	TT	TT	TT	TT	TT	TT	TT	TT	TT	TT	TT	TT	TT	TT	TT	TT	TT	TT	TT	TT	TT	TT	TT	TT
AX-94392904	T/C	0	0	+	NA	NA	NA	NA	NA	NA	TC	TT	NN	TC	TT	TT	TT	TT	CC	NN	TT	TT	NN	TT	TT	TT	TT	TT	TT	CC	TT	TT	TT	TT	TT	TT	TT	TT	TT	TT	TC	TT	TT	TT	TT	TT	CC	TT	TT
AX-94392906	C	0	0	+	NA	NA	NA	NA	NA	NA	CC	CC	CC	CC	CC	CC	CC	CC	CC	CC	CC	CC	CC	CC	CC	CC	CC	CC	CC	CC	CC	CC	CC	CC	CC	CC	CC	CC	CC	CC	CC	CC	CC	CC	CC	CC	CC	CC	CC
AX-94392907	G/A	0	0	+	NA	NA	NA	NA	NA	NA	GG	GG	GG	GG	AG	GG	GG	GG	GG	GG	GG	GG	GG	GG	GG	AA	GG	GG	GG	GG	GG	GG	GG	GG	GG	GG	GG	GG	GG	GG	GG	GG	GG	GG	GG	GG	GG	GG	GG
AX-94392971	G/T	0	0	+	NA	NA	NA	NA	NA	NA	GG	TT	GG	GG	GG	GG	GG	GG	GG	TT	TT	GG	TT	GG	GG	GG	GG	GG	GG	GG	GG	GG	GG	GG	GG	GG	GG	TG	GG	GG	TT	GG	GG	GG	GG	GG	TT	GG	TT
AX-94393003	T/C	0	0	+	NA	NA	NA	NA	NA	NA	TT	TC	CC	NN	TC	TT	TT	TC	TT	TT	TC	TC	TT	TT	TC	TT	TC	TT	CC	TC	TT	TT	TC	TT	TC	TT	TC	TC	TT	TC	TT	TC	TC	TT	NN	TT	TT	TT	TT
AX-94393023	G/C	0	0	+	NA	NA	NA	NA	NA	NA	GG	GG	GG	GG	GG	GG	GG	GG	GG	GG	GG	GG	GG	GG	GG	GG	GG	GG	GG	GG	GG	GG	GG	GG	GG	GG	GG	GG	GG	GG	GG	GG	GG	GG	GG	GG	GG	GG	GG
AX-94393025	C/T	0	0	+	NA	NA	NA	NA	NA	NA	CC	CC	TC	CC	CC	TC	NN	CC	CC	CC	NN	NN	TT	CC	CC	CC	CC	CC	CC	CC	CC	CC	CC	CC	TC	CC	CC	TC	NN	CC	CC	CC	TC	CC	CC	CC	TC	CC	CC
AX-94393026	T/C	0	0	+	NA	NA	NA	NA	NA	NA	NN	TC	TT	TT	TT	TC	TT	NN	TT	TC	NN	TT	TT	TT	TT	TT	TT	NN	TT	TT	NN	TT	NN	TC	TT	TT	TC	TT	NN	TT	NN	TT	TT	TT	TT	TC	NN	TT	TT
AX-94393038	A/G	0	0	+	NA	NA	NA	NA	NA	NA	AG	AA	AA	AA	AA	AA	AA	AA	AA	AA	AG	AA	AG	AA	AA	AA	AA	AG	AA	AA	AA	AA	AA	AA	AA	AA	AA	AA	AG	AA	AA	AA	AA	AA	AA	AG	AG	AA	AA
AX-94393045	G/A	0	0	+	NA	NA	NA	NA	NA	NA	AA	AA	AA	GG	GG	AA	AA	AA	NN	AA	GG	AA	GG	GG	GG	GG	AA	AA	GG	GG	GG	AA	AA	GG	GG	AA	AA	GG	GG	NN	AA	AA	AA	GG	AG	GG	GG	GG	GG
AX-94393048	G/C	0	0	+	NA	NA	NA	NA	NA	NA	GG	NN	GG	GG	GG	GG	GG	GG	NN	GG	GG	GG	GG	GG	GG	GG	GG	GG	GG	GG	GG	GG	GG	GG	GG	GG	GG	GG	GG	GG	GG	GG	GG	GG	NN	GG	GG	GG	NN
AX-94393055	C/A	0	0	+	NA	NA	NA	NA	NA	NA	NN	NN	CC	CC	NN	AC	NN	AC	CC	NN	CC	NN	NN	CC	CC	CC	NN	CC	NN	CC	CC	CC	CC	CC	CC	CC	CC	CC	CC	CC	NN	NN	CC	NN	CC	CC	CC	CC	CC
AX-94393074	G/A	0	0	+	NA	NA	NA	NA	NA	NA	GG	GG	GG	GG	GG	AG	GG	GG	GG	GG	GG	GG	GG	GG	AG	AG	AG	GG	GG	GG	GG	GG	GG	GG	AG	GG	GG	AG	AG	AG	GG	GG	AG	GG	GG	GG	GG	GG	GG
AX-94393079	C/T	0	0	+	NA	NA	NA	NA	NA	NA	CC	CC	TT	CC	CC	TT	TT	CC	CC	CC	CC	TT	CC	CC	CC	CC	CC	CC	CC	CC	CC	CC	CC	CC	TT	CC	TT	CC	TT	CC	CC	CC	TT	CC	NN	CC	CC	CC	CC
AX-94393095	A/G	0	0	+	NA	NA	NA	NA	NA	NA	AA	AA	AA	AA	AA	AA	AA	AA	AA	AA	AA	AA	AA	AA	AA	AA	AA	AA	AA	AA	AA	AA	AA	AA	AA	AA	AA	AA	AA	AA	AA	AA	AA	AG	AA	AA	AA	AA	AA
AX-94393114	G/A	0	0	+	NA	NA	NA	NA	NA	NA	AG	AA	GG	AA	GG	AA	AA	NN	GG	AG	GG	AG	GG	GG	GG	GG	NN	GG	NN	AG	GG	GG	AG	AG	AA	GG	AA	NN	GG	AG	NN	AG	AG	AG	AG	AA	GG	NN	AG
AX-94393116	G/C	0	0	+	NA	NA	NA	NA	NA	NA	GG	GG	GG	GG	GG	GG	GG	GG	GG	GG	NN	GG	GG	GG	GG	GG	GG	GG	CG	GG	GG	GG	GG	GG	GG	GG	GG	GG	GG	GG	GG	GG	GG	GG	GG	GG	GG	GG	GG
AX-94393137	A/G	0	0	+	NA	NA	NA	NA	NA	NA	AA	AA	AA	AA	AA	AA	AA	AA	AA	AA	AA	AA	GG	AA	AA	AA	AA	AA	AA	AA	AA	AA	AA	AA	AA	AA	AA	GG	AA	AA	AA	AA	AA	AA	AA	GG	AA	AA	AA
AX-94393140	C/T	0	0	+	NA	NA	NA	NA	NA	NA	CC	CC	CC	CC	CC	CC	CC	CC	CC	CC	CC	CC	CC	CC	TC	CC	CC	CC	CC	CC	CC	CC	CC	CC	CC	CC	CC	CC	CC	CC	TC	CC	CC	CC	CC	CC	CC	CC	CC
AX-94393159	A/G	0	0	+	NA	NA	NA	NA	NA	NA	AA	AA	GG	AA	GG	GG	AA	AA	GG	AA	AA	AA	AA	AA	GG	GG	GG	AA	AA	AA	AA	AA	GG	AA	GG	GG	AA	GG	GG	AA	AA	GG	AA	AA	AG	AA	AA	GG	AA
AX-94393211	G/A	0	0	+	NA	NA	NA	NA	NA	NA	GG	GG	GG	GG	GG	GG	GG	GG	GG	GG	GG	AA	GG	GG	GG	GG	GG	GG	GG	GG	GG	GG	GG	GG	GG	GG	GG	GG	GG	GG	GG	GG	GG	GG	GG	GG	GG	GG	GG
AX-94393215	T/G	0	0	+	NA	NA	NA	NA	NA	NA	GG	TT	TT	GG	TG	GG	TT	GG	TT	GG	TT	GG	TT	TT	TT	GG	TT	GG	TT	GG	GG	TT	TT	GG	TT	GG	TT	TT	GG	TT	TT	TT	GG	TT	TT	TT	TT	GG	TT
AX-94393225	G/A	0	0	+	NA	NA	NA	NA	NA	NA	GG	GG	GG	GG	GG	GG	GG	GG	GG	GG	GG	GG	GG	GG	GG	GG	GG	GG	GG	NN	GG	GG	GG	GG	GG	GG	GG	AG	GG	GG	GG	GG	GG	GG	GG	GG	GG	NN	AG
AX-94393242	G/A	0	0	+	NA	NA	NA	NA	NA	NA	AG	AA	GG	NN	AG	AA	AA	AA	GG	GG	GG	AA	NN	AA	GG	AA	AA	GG	GG	AA	AA	GG	AA	GG	GG	GG	AA	AA	GG	AA	AA	AA	AA	GG	AG	GG	GG	GG	GG
AX-94393243	G/T	0	0	+	NA	NA	NA	NA	NA	NA	GG	GG	GG	TG	NN	GG	TG	GG	TG	TG	TG	GG	GG	TG	TG	GG	GG	TG	TG	GG	TG	GG	GG	GG	GG	TG	GG	GG	TG	GG	GG	GG	GG	GG	GG	GG	TG	GG	TG
AX-94393278	G/T	0	0	+	NA	NA	NA	NA	NA	NA	GG	GG	GG	GG	GG	TG	GG	GG	GG	GG	GG	GG	TG	GG	GG	GG	GG	GG	GG	GG	GG	GG	GG	GG	GG	GG	GG	GG	GG	GG	GG	GG	GG	GG	GG	GG	GG	GG	TG
AX-94393293	A/G	0	0	+	NA	NA	NA	NA	NA	NA	AA	AA	AA	AA	AA	AA	AA	AA	AA	AA	AG	AA	AA	AA	AA	AA	AA	AA	AA	AA	AA	AA	AA	AA	AA	AA	AA	AA	AA	AA	AA	AA	AA	AA	AA	AA	AA	AA	AA
AX-94393306	T/C	0	0	+	NA	NA	NA	NA	NA	NA	TT	TT	TT	TT	TT	TT	CC	TT	TT	TT	CC	TT	CC	TT	TT	TT	TT	TT	TT	TT	TT	TT	TT	TT	TT	TT	TT	TC	TT	TT	TT	TT	TT	TT	TT	TT	CC	TT	TT
AX-94393309	A/G	0	0	+	NA	NA	NA	NA	NA	NA	AA	AA	AG	AA	AA	AA	AA	AA	AA	AA	AA	AA	AA	AA	AA	AA	AA	AA	AG	AA	AA	AA	AA	AA	AA	AG	AA	AA	AA	AA	AA	AA	AA	AA	AA	AA	AA	AA	AA
AX-94393315	T/C	0	0	+	NA	NA	NA	NA	NA	NA	TT	CC	CC	TT	TT	TT	TT	TT	TT	TT	TT	TT	TT	TT	TT	TT	CC	TT	TT	TT	TT	TT	CC	TT	TT	TT	CC	TT	TT	CC	TT	CC	TT	TT	TC	TT	TT	TT	TC
AX-94393326	C/T	0	0	+	NA	NA	NA	NA	NA	NA	TT	CC	CC	CC	TC	CC	TT	CC	CC	CC	TT	CC	CC	CC	CC	CC	CC	TT	CC	CC	CC	CC	TT	CC	CC	CC	TT	TC	CC	TT	CC	TT	CC	CC	TC	CC	TT	CC	CC
AX-94393350	T/A	0	0	+	NA	NA	NA	NA	NA	NA	TT	TT	TT	TT	TT	TT	AA	TT	TT	TT	TT	TT	AA	TT	TT	TT	TT	TT	AA	TT	TT	TT	TT	AA	TT	TT	TT	TT	TT	TT	TT	TT	TT	TT	TT	TT	TT	TT	TT
AX-94393365	C/T	0	0	+	NA	NA	NA	NA	NA	NA	CC	CC	CC	CC	CC	CC	CC	CC	CC	CC	CC	CC	CC	CC	CC	CC	CC	CC	CC	CC	CC	CC	CC	CC	CC	CC	CC	CC	CC	CC	CC	CC	CC	CC	CC	CC	CC	CC	CC
AX-94393403	T/C	0	0	+	NA	NA	NA	NA	NA	NA	TT	CC	TT	TT	TT	TT	TT	TT	TT	TT	TT	TT	TT	TT	TT	TT	CC	TT	TT	TT	TT	TT	CC	TT	TT	TT	CC	TT	TT	TT	TT	CC	TT	TT	TC	TT	TT	TT	TT
AX-94393416	A/G	0	0	+	NA	NA	NA	NA	NA	NA	AA	AA	AA	GG	AA	AA	AA	AA	AA	AA	AA	AA	AA	AA	AA	GG	AA	AA	AA	AA	AA	AA	AA	AA	AA	AA	AA	AA	AA	AA	AA	AA	AA	AA	AA	AA	AA	AA	AA
AX-94393424	G/T	0	0	+	NA	NA	NA	NA	NA	NA	TT	GG	TT	TT	TT	GG	NN	GG	TT	TT	GG	GG	GG	TT	TT	TT	TT	TT	GG	NN	TT	TT	GG	TT	TT	TT	GG	NN	TT	GG	TT	TT	GG	TT	NN	TT	GG	TT	NN
AX-94393430	G/C	0	0	+	NA	NA	NA	NA	NA	NA	GG	GG	GG	CG	GG	GG	GG	GG	GG	GG	GG	GG	GG	GG	GG	GG	GG	GG	GG	GG	GG	GG	GG	GG	GG	GG	GG	GG	GG	GG	GG	GG	GG	GG	GG	CG	GG	GG	GG
AX-94393446	T/A	0	0	+	NA	NA	NA	NA	NA	NA	TT	TT	TT	TT	TT	AT	TT	TT	AA	AA	AA	TT	AA	TT	TT	AA	TT	AA	AA	AA	TT	TT	TT	TT	AA	AA	TT	TT	TT	TT	TT	TT	TT	TT	TT	TT	TT	TT	TT
AX-94393471	A/G	0	0	+	NA	NA	NA	NA	NA	NA	AA	AA	AA	AA	AA	AA	AA	AA	AA	AA	AA	AA	AA	AA	AA	AA	AA	AA	AA	AA	AA	AA	AA	AA	AA	AA	AA	AA	AA	AA	AA	AA	AA	AA	AA	AA	AA	AA	AA
AX-94393474	A/C	0	0	+	NA	NA	NA	NA	NA	NA	AA	AA	AA	AA	AA	AA	AA	AA	AA	AA	AA	AA	AA	AA	AA	AA	AA	AA	AA	AA	AA	AA	AA	AA	AA	AA	AA	AA	AA	CC	AA	AA	AA	AA	AA	AA	AA	AA	AA
AX-94393483	T/G	0	0	+	NA	NA	NA	NA	NA	NA	TT	GG	TT	GG	TG	TT	TT	GG	TT	GG	GG	GG	GG	GG	GG	TT	GG	TT	TT	TT	GG	GG	GG	TT	TT	GG	GG	GG	TT	GG	TT	GG	TT	TT	TG	TT	GG	TT	TG
AX-94393508	G/A	0	0	+	NA	NA	NA	NA	NA	NA	GG	GG	AA	AA	AG	GG	AA	GG	GG	AA	GG	GG	AA	GG	GG	AA	GG	AA	GG	AA	AA	AA	GG	GG	AA	GG	GG	AG	AA	GG	GG	AA	GG	AA	GG	GG	AA	GG	AA
AX-94393522	G/C	0	0	+	NA	NA	NA	NA	NA	NA	GG	GG	GG	CG	GG	CG	GG	GG	GG	CG	CG	GG	GG	GG	GG	GG	GG	GG	CG	GG	GG	GG	GG	GG	GG	CG	GG	GG	GG	GG	GG	GG	GG	GG	GG	GG	CG	CG	GG
AX-94393528	G/T	0	0	+	NA	NA	NA	NA	NA	NA	GG	GG	GG	TG	GG	GG	GG	GG	GG	GG	TG	GG	GG	GG	GG	GG	GG	GG	TG	GG	GG	TG	GG	GG	GG	TG	GG	GG	GG	GG	GG	GG	GG	GG	GG	GG	TG	GG	NN
AX-94393539	G/A	0	0	+	NA	NA	NA	NA	NA	NA	AA	GG	GG	GG	GG	GG	AA	GG	NN	GG	AA	GG	AA	GG	GG	GG	GG	AA	GG	GG	GG	GG	NN	GG	AA	GG	GG	GG	AA	NN	GG	GG	NN	NN	GG	AA	AA	GG	AG
AX-94393552	C/T	0	0	+	NA	NA	NA	NA	NA	NA	CC	NN	CC	CC	CC	CC	CC	CC	TC	TT	CC	CC	CC	CC	CC	CC	CC	CC	CC	NN	CC	CC	NN	CC	CC	CC	CC	CC	CC	CC	NN	NN	CC	CC	NN	CC	CC	CC	NN
AX-94393579	G/A	0	0	+	NA	NA	NA	NA	NA	NA	GG	AG	AG	GG	GG	AG	AG	GG	GG	GG	GG	AG	GG	GG	GG	GG	AG	GG	GG	NN	GG	GG	AG	GG	AG	GG	GG	AG	AG	AG	GG	AG	AG	GG	AG	GG	GG	GG	GG
AX-94393587	C/G	0	0	+	NA	NA	NA	NA	NA	NA	CC	CC	CC	CC	GG	CC	CC	CC	CC	CC	CC	CG	CC	CC	CC	GG	CC	CC	CC	CC	GG	GG	GG	CC	CC	CC	CC	CC	GG	GG	CC	CC	CC	CC	CG	CC	NN	CC	CC
AX-94393655	A/G	0	0	+	NA	NA	NA	NA	NA	NA	AA	AA	GG	AA	AA	AA	AA	AA	AA	AA	AA	AA	AA	AA	AA	AA	AA	AA	GG	AA	NN	AA	AA	AA	AA	AA	AA	NN	AA	AA	AA	AA	AA	AA	AA	AA	AA	AA	AA
AX-94393682	A/G	0	0	+	NA	NA	NA	NA	NA	NA	GG	AG	AG	AG	AG	AG	AG	AG	AG	AA	AG	AG	NN	NN	AA	AA	AG	GG	AA	GG	NN	AA	AG	AG	AG	AA	AG	AG	AG	AG	AG	AG	AG	NN	AG	AG	GG	AG	AG
AX-94393768	C/G	0	0	+	NA	NA	NA	NA	NA	NA	CG	NN	CC	GG	CG	NN	NN	CC	CC	CC	GG	CC	CC	NN	NN	CG	CG	NN	NN	CC	CC	NN	CC	CC	CC	NN	NN	NN	NN	NN	NN	CG	NN	CC	CC	NN	CG	CC	CC
AX-94393787	C/A	0	0	+	NA	NA	NA	NA	NA	NA	CC	CC	CC	AA	AC	CC	CC	CC	CC	CC	CC	CC	CC	CC	CC	CC	CC	CC	CC	CC	CC	CC	CC	AA	AA	CC	AA	CC	CC	CC	CC	CC	CC	CC	CC	CC	CC	CC	CC
AX-94393797	T/C	0	0	+	NA	NA	NA	NA	NA	NA	CC	TT	CC	CC	TC	TT	TT	TT	TT	TT	TT	TT	TT	TT	TT	TT	TT	CC	CC	TT	TT	TT	TT	TT	CC	TT	TT	CC	TT	TT	TT	TT	TT	TT	TT	TT	TT	TT	TT
AX-94393816	G/A	0	0	+	NA	NA	NA	NA	NA	NA	GG	AA	AA	AG	GG	GG	AA	GG	AA	GG	GG	AA	AA	GG	GG	GG	AA	GG	GG	GG	GG	GG	AA	GG	AA	GG	GG	AA	AA	AA	GG	AA	AA	AA	AA	GG	AA	GG	GG
AX-94393824	A/G	0	0	+	NA	NA	NA	NA	NA	NA	AA	AA	AA	AA	AA	AA	AA	AA	AA	AA	AA	AA	AG	AA	AA	AA	AA	AA	AA	AA	AA	AA	AA	AG	NN	AA	AA	AA	AA	AA	AA	AA	NN	AA	AG	AA	AG	AA	AG
AX-94393825	A	0	0	+	NA	NA	NA	NA	NA	NA	AA	AA	AA	AA	AA	AA	AA	AA	AA	AA	AA	AA	AA	AA	AA	AA	AA	AA	AA	AA	AA	AA	AA	AA	AA	AA	AA	AA	AA	AA	AA	AA	AA	AA	AA	AA	AA	AA	AA
AX-94393827	C/T	0	0	+	NA	NA	NA	NA	NA	NA	TT	NN	CC	CC	CC	CC	TT	TT	CC	CC	CC	CC	CC	CC	CC	CC	TT	TT	CC	CC	CC	TT	NN	TT	CC	TT	TT	CC	TT	TC	CC	TT	TC	CC	TC	CC	CC	TT	TC
AX-94393836	T/C	0	0	+	NA	NA	NA	NA	NA	NA	TT	TC	CC	TT	TC	TT	TC	CC	TT	TT	TT	NN	TT	TT	CC	TT	TC	TT	TT	NN	TT	TT	TC	TT	NN	TT	NN	CC	TT	NN	TT	CC	TC	TC	TC	TT	TT	TT	TT
AX-94393838	G/A	0	0	+	NA	NA	NA	NA	NA	NA	GG	GG	GG	AG	GG	GG	GG	GG	GG	GG	GG	GG	GG	GG	AG	GG	GG	GG	GG	GG	GG	GG	GG	GG	GG	GG	GG	GG	GG	GG	GG	GG	GG	GG	GG	GG	GG	GG	GG
AX-94393859	T/G	0	0	+	NA	NA	NA	NA	NA	NA	TT	TT	TT	TT	TG	TT	TT	TG	TT	TT	TT	GG	TT	GG	TT	TT	TT	TT	TT	TT	TT	TT	TT	GG	TT	TT	TT	TT	TT	TT	TT	TT	TT	GG	TT	TT	TT	TT	TG
AX-94393868	C/A	0	0	+	NA	NA	NA	NA	NA	NA	CC	CC	CC	CC	CC	CC	CC	CC	CC	CC	CC	CC	CC	CC	CC	CC	CC	CC	CC	CC	CC	CC	CC	CC	CC	CC	CC	CC	CC	CC	CC	CC	CC	CC	CC	CC	CC	CC	NN
AX-94393888	T/C	0	0	+	NA	NA	NA	NA	NA	NA	TT	CC	TT	TT	TC	TT	CC	TT	TT	TT	TT	TT	TT	TT	TT	TT	TT	TT	TT	CC	TT	TT	TT	TT	CC	CC	CC	CC	TT	TT	CC	TT	TT	CC	NN	CC	TT	CC	TT
AX-94393895	C/T	0	0	+	NA	NA	NA	NA	NA	NA	TT	CC	CC	CC	TC	CC	CC	CC	CC	CC	TT	CC	CC	CC	CC	CC	CC	TT	CC	CC	CC	CC	CC	CC	CC	CC	CC	CC	CC	CC	CC	CC	CC	CC	CC	CC	TT	CC	CC
AX-94393899	G/A	0	0	+	NA	NA	NA	NA	NA	NA	GG	GG	GG	NN	GG	NN	NN	NN	NN	GG	GG	AG	GG	AG	AG	GG	AG	GG	GG	AG	AG	GG	GG	GG	NN	GG	AG	NN	AG	AG	GG	GG	NN	NN	NN	NN	GG	GG	GG
AX-94393920	C	0	0	+	NA	NA	NA	NA	NA	NA	CC	CC	CC	CC	CC	CC	CC	CC	CC	CC	CC	CC	CC	CC	CC	CC	CC	CC	CC	CC	CC	CC	CC	CC	CC	CC	CC	CC	CC	CC	CC	CC	CC	CC	CC	CC	CC	CC	CC
AX-94393930	T/A	0	0	+	NA	NA	NA	NA	NA	NA	TT	TT	TT	TT	AT	TT	TT	AA	TT	AA	TT	TT	AA	AA	AA	TT	TT	TT	AA	TT	TT	TT	TT	AA	TT	TT	TT	AT	TT	TT	TT	TT	TT	TT	TT	TT	TT	TT	AA
AX-94393959	G/A	0	0	+	NA	NA	NA	NA	NA	NA	GG	AA	AA	GG	AA	AA	GG	AA	AA	AA	AA	AA	GG	AA	AA	GG	AA	GG	GG	GG	AA	NN	AA	GG	NN	GG	AA	AA	GG	GG	GG	AA	AA	AA	AG	AA	AA	GG	NN
AX-94394016	T/C	0	0	+	NA	NA	NA	NA	NA	NA	TT	TT	TT	CC	TT	TT	CC	CC	CC	TT	CC	TT	TT	TT	TT	TT	TT	TT	CC	TT	TT	TT	TT	TT	TT	TT	TT	TT	TT	TT	TT	TT	TT	TT	TT	TT	CC	TT	TT
AX-94394017	C/T	0	0	+	NA	NA	NA	NA	NA	NA	CC	TC	CC	NN	CC	CC	CC	CC	CC	CC	CC	CC	NN	CC	CC	CC	CC	CC	CC	CC	CC	CC	TC	TC	CC	CC	CC	TC	CC	CC	CC	CC	NN	CC	CC	CC	TC	NN	TC
AX-94394030	C/T	0	0	+	NA	NA	NA	NA	NA	NA	CC	CC	CC	TC	CC	CC	CC	CC	CC	CC	TC	CC	CC	CC	CC	CC	CC	CC	CC	CC	CC	CC	CC	CC	CC	CC	CC	CC	CC	CC	CC	CC	CC	CC	CC	CC	TC	CC	CC
AX-94394039	T/G	0	0	+	NA	NA	NA	NA	NA	NA	TG	TT	NN	TT	NN	TT	TT	TT	TT	TT	TT	TT	TT	TT	TT	TT	TT	TT	TT	TG	TT	TT	TT	TT	TT	TT	TT	TG	TG	TT	TT	TT	TT	TT	TT	TT	TT	TT	TT
AX-94394087	T	0	0	+	NA	NA	NA	NA	NA	NA	TT	TT	TT	TT	TT	TT	TT	TT	TT	TT	TT	TT	TT	TT	TT	TT	TT	TT	TT	TT	TT	TT	TT	TT	TT	TT	TT	TT	TT	TT	TT	TT	TT	TT	TT	TT	TT	TT	TT
AX-94394114	G/A	0	0	+	NA	NA	NA	NA	NA	NA	GG	GG	AA	NN	GG	AA	AA	GG	GG	GG	AA	AA	GG	AA	GG	GG	GG	GG	GG	GG	GG	GG	NN	AA	GG	GG	AG	GG	GG	AG	GG	GG	GG	GG	AG	GG	AA	GG	NN
AX-94394173	C/A	0	0	+	NA	NA	NA	NA	NA	NA	CC	NN	CC	CC	CC	CC	CC	CC	CC	CC	CC	CC	CC	CC	CC	CC	CC	CC	CC	CC	CC	CC	CC	CC	CC	CC	CC	CC	CC	CC	CC	CC	CC	CC	AC	CC	CC	CC	AC
AX-94394209	C/T	0	0	+	NA	NA	NA	NA	NA	NA	CC	CC	CC	CC	CC	TC	CC	CC	CC	TC	CC	CC	TC	CC	CC	CC	CC	CC	TC	CC	CC	CC	CC	CC	TC	CC	CC	CC	CC	CC	CC	CC	CC	CC	CC	CC	CC	CC	CC
AX-94394228	G	0	0	+	NA	NA	NA	NA	NA	NA	GG	GG	GG	GG	GG	GG	GG	GG	GG	GG	GG	GG	GG	GG	GG	GG	GG	GG	GG	GG	GG	GG	GG	GG	GG	GG	GG	GG	GG	GG	GG	GG	GG	GG	GG	GG	GG	GG	GG
AX-94394242	G/C	0	0	+	NA	NA	NA	NA	NA	NA	GG	GG	GG	GG	CG	NN	GG	GG	GG	GG	GG	GG	GG	GG	GG	GG	GG	GG	GG	GG	GG	GG	GG	GG	GG	GG	GG	GG	GG	GG	GG	GG	GG	GG	GG	GG	GG	GG	NN
AX-94394263	T/C	0	0	+	NA	NA	NA	NA	NA	NA	TT	TT	TT	TT	TT	TT	TT	TT	TT	TT	TT	TT	TT	TT	TT	TT	TT	TT	TT	TT	TT	TT	TT	TT	TT	TT	TT	TT	TT	TT	TT	TT	TT	TT	TT	TT	CC	TT	TT
AX-94394279	A/C	0	0	+	NA	NA	NA	NA	NA	NA	AA	CC	CC	AA	CC	AA	AA	CC	AA	AA	AA	CC	AA	AA	CC	AA	CC	AA	AA	CC	AA	AA	CC	AA	CC	AA	CC	CC	AA	CC	AA	CC	CC	AA	NN	AA	AA	AA	NN
AX-94394280	G/C	0	0	+	NA	NA	NA	NA	NA	NA	GG	GG	CG	GG	GG	GG	GG	GG	GG	GG	GG	GG	GG	GG	GG	CG	GG	GG	GG	CG	GG	CG	GG	GG	GG	CG	GG	GG	GG	GG	GG	GG	GG	GG	GG	GG	GG	GG	GG
AX-94394294	G/A	0	0	+	NA	NA	NA	NA	NA	NA	AG	GG	NN	GG	GG	NN	AG	AG	GG	GG	GG	AG	GG	AG	NN	AG	GG	AG	GG	NN	AG	AG	NN	AG	NN	AG	AG	GG	AG	AG	GG	GG	GG	AG	GG	AG	GG	NN	AG
AX-94394299	A/G	0	0	+	NA	NA	NA	NA	NA	NA	AA	AA	AA	AA	AA	AA	AA	AA	AA	AA	AA	AA	AA	AA	AA	AA	AA	AA	AA	NN	AA	AA	AA	AA	AA	AA	AA	AA	AA	AA	AA	AA	AA	AA	AA	AA	AA	AA	AA
AX-94394310	G/A	0	0	+	NA	NA	NA	NA	NA	NA	AG	GG	NN	NN	GG	GG	AG	NN	GG	GG	GG	NN	AA	NN	NN	AG	GG	GG	GG	NN	NN	GG	GG	NN	GG	GG	GG	GG	GG	GG	AG	GG	GG	GG	GG	GG	GG	GG	GG
AX-94394314	C	0	0	+	NA	NA	NA	NA	NA	NA	CC	CC	CC	CC	CC	CC	CC	CC	CC	CC	CC	CC	CC	CC	CC	CC	CC	CC	CC	CC	CC	CC	CC	CC	CC	CC	CC	CC	CC	CC	CC	CC	CC	CC	CC	CC	CC	CC	CC
AX-94394316	C/T	0	0	+	NA	NA	NA	NA	NA	NA	TT	CC	TT	CC	CC	CC	CC	CC	CC	CC	TT	TT	TT	CC	TT	TT	NN	TT	CC	CC	CC	CC	CC	TT	CC	CC	CC	TC	TT	TC	CC	CC	TT	CC	CC	TT	TT	CC	CC
AX-94394327	G/A	0	0	+	NA	NA	NA	NA	NA	NA	GG	GG	GG	AA	GG	GG	GG	GG	GG	GG	GG	GG	GG	GG	GG	GG	GG	NN	GG	GG	GG	GG	GG	GG	GG	GG	GG	AA	GG	GG	GG	GG	GG	GG	GG	GG	GG	GG	NN
AX-94394331	G/A	0	0	+	NA	NA	NA	NA	NA	NA	GG	GG	AA	AA	NN	GG	AA	AA	AA	GG	GG	AA	GG	GG	GG	GG	GG	GG	GG	GG	AA	GG	GG	GG	GG	AA	GG	GG	GG	AA	AA	GG	AA	AA	AG	AA	GG	AA	GG
AX-94394356	A/C	0	0	+	NA	NA	NA	NA	NA	NA	NN	CC	CC	AA	AA	CC	AA	CC	CC	CC	AA	CC	AA	AA	AA	AA	NN	NN	AA	CC	CC	AC	NN	AA	CC	NN	AC	AA	NN	CC	AA	NN	CC	AA	AC	CC	AA	CC	AA
AX-94394373	C/T	0	0	+	NA	NA	NA	NA	NA	NA	CC	TT	CC	CC	TC	TT	TT	TT	CC	CC	CC	TT	CC	CC	CC	CC	TT	CC	CC	CC	CC	CC	TT	CC	CC	CC	TT	TT	TT	TT	TT	TT	TT	TT	TT	TT	CC	CC	TT
AX-94394385	G/T	0	0	+	NA	NA	NA	NA	NA	NA	GG	GG	GG	GG	GG	GG	GG	GG	GG	GG	GG	GG	NN	GG	GG	GG	GG	GG	GG	GG	GG	GG	GG	GG	GG	GG	GG	GG	GG	GG	GG	GG	GG	GG	GG	GG	GG	GG	GG
AX-94394403	C/G	0	0	+	NA	NA	NA	NA	NA	NA	GG	GG	GG	CC	GG	CC	GG	GG	GG	GG	CC	CC	GG	CC	CC	GG	GG	GG	CC	GG	CC	GG	CC	GG	CC	GG	CC	NN	GG	CC	GG	CC	CC	CC	CC	GG	CC	GG	CG
AX-94394420	G/A	0	0	+	NA	NA	NA	NA	NA	NA	GG	GG	GG	GG	AG	GG	GG	AG	GG	GG	GG	GG	GG	GG	GG	GG	GG	GG	GG	GG	GG	GG	NN	GG	GG	GG	GG	GG	GG	GG	GG	GG	GG	NN	GG	GG	GG	GG	GG
AX-94394439	G/A	0	0	+	NA	NA	NA	NA	NA	NA	GG	AA	AA	GG	NN	AG	AA	GG	GG	GG	GG	NN	AA	AA	GG	AA	AA	GG	GG	AA	GG	AA	AA	GG	GG	GG	AA	GG	GG	AA	GG	AA	GG	GG	AG	AA	GG	GG	AG
AX-94394452	T/C	0	0	+	NA	NA	NA	NA	NA	NA	TT	TT	TT	TT	TT	TT	TT	TT	TT	TT	TT	TT	TT	TT	TT	TT	TT	TT	TT	TT	NN	TT	TT	TT	TT	TT	TT	NN	TT	TT	TT	TT	TT	TT	TT	TT	TT	NN	TT
AX-94394470	C/T	0	0	+	NA	NA	NA	NA	NA	NA	NN	NN	CC	CC	NN	CC	CC	CC	CC	CC	CC	NN	TC	TC	NN	CC	CC	CC	TT	CC	CC	CC	NN	CC	TC	CC	CC	CC	CC	TC	CC	CC	TC	CC	CC	CC	CC	TC	TC
AX-94394519	T/A	0	0	+	NA	NA	NA	NA	NA	NA	TT	TT	TT	TT	TT	TT	TT	TT	TT	TT	TT	TT	TT	TT	TT	TT	TT	TT	TT	TT	TT	TT	TT	TT	TT	TT	TT	TT	TT	TT	TT	TT	TT	TT	TT	TT	TT	TT	TT
AX-94394551	C/T	0	0	+	NA	NA	NA	NA	NA	NA	CC	TT	TT	CC	TT	CC	CC	TT	CC	CC	CC	TT	CC	CC	TT	CC	TT	CC	CC	TT	CC	CC	TT	CC	TT	CC	TT	TT	CC	TT	CC	TT	TT	CC	TC	CC	CC	CC	CC
AX-94394552	A/C	0	0	+	NA	NA	NA	NA	NA	NA	AA	AA	AA	CC	NN	AA	AA	CC	CC	CC	CC	AA	AA	AA	AA	CC	AA	AA	AA	CC	AA	CC	AC	AA	AA	CC	AA	AA	AA	NN	NN	AA	AA	CC	AC	CC	CC	CC	NN
AX-94394555	G/C	0	0	+	NA	NA	NA	NA	NA	NA	GG	CC	CC	GG	CC	GG	GG	CC	GG	GG	GG	CC	GG	GG	CC	GG	CC	GG	GG	CC	GG	GG	CC	GG	CC	GG	CC	CC	GG	CC	GG	CC	CC	GG	CG	GG	GG	GG	GG
AX-94394557	C/T	0	0	+	NA	NA	NA	NA	NA	NA	CC	TT	TT	CC	TT	CC	CC	TT	CC	CC	CC	TT	CC	CC	TT	CC	TT	CC	CC	TT	CC	CC	TT	CC	TT	CC	TT	TT	CC	TT	CC	TT	TT	CC	TT	CC	CC	CC	CC
AX-94394580	C/T	0	0	+	NA	NA	NA	NA	NA	NA	CC	CC	CC	CC	CC	CC	CC	CC	CC	CC	CC	CC	CC	CC	CC	CC	CC	CC	CC	CC	CC	CC	CC	CC	CC	CC	CC	CC	CC	CC	TT	CC	CC	CC	CC	CC	CC	CC	CC
AX-94394585	A/G	0	0	+	NA	NA	NA	NA	NA	NA	NN	AA	AA	GG	AA	AG	AA	GG	AA	AA	AA	GG	AA	AA	GG	AA	AA	AA	AA	AA	GG	GG	AA	AA	GG	AA	AA	AA	GG	AA	AA	GG	GG	AA	AA	AA	AA	AA	AA
AX-94394608	T/C	0	0	+	NA	NA	NA	NA	NA	NA	CC	TT	TT	CC	TT	TT	TT	TT	TT	TT	CC	TT	CC	TT	TT	CC	TT	CC	TT	TT	TT	TT	TT	CC	TT	TT	TT	TT	TT	TT	TT	TT	TT	CC	TC	TT	CC	TT	CC
AX-94394626	T/G	0	0	+	NA	NA	NA	NA	NA	NA	TT	TT	TT	GG	TT	TT	TT	TT	TT	TT	GG	TT	TT	TT	TT	TT	TT	TT	TT	TT	TT	TT	TT	TT	TT	TT	TT	TT	TT	TT	TT	TT	TT	TT	TT	TT	GG	TT	GG
AX-94394631	G/A	0	0	+	NA	NA	NA	NA	NA	NA	AG	AG	AG	AG	AG	GG	AG	AG	AA	AG	AG	AG	AG	AG	AG	AG	AG	AG	AG	AG	AG	AG	AG	AG	AG	AG	AG	AG	AG	AG	AG	AG	AG	AG	AG	AG	AG	AG	AG
AX-94394664	G	0	0	+	NA	NA	NA	NA	NA	NA	GG	GG	GG	GG	GG	GG	GG	GG	GG	GG	GG	GG	GG	GG	GG	GG	GG	GG	GG	GG	GG	GG	GG	GG	GG	GG	GG	GG	GG	GG	GG	GG	GG	GG	GG	GG	GG	GG	GG
AX-94394688	G/A	0	0	+	NA	NA	NA	NA	NA	NA	GG	GG	GG	GG	GG	GG	GG	GG	GG	GG	GG	GG	GG	GG	GG	GG	GG	GG	GG	GG	GG	GG	GG	GG	GG	GG	GG	GG	GG	GG	GG	GG	GG	GG	NN	GG	GG	GG	NN
AX-94394698	G/C	0	0	+	NA	NA	NA	NA	NA	NA	GG	GG	GG	GG	CC	GG	GG	GG	GG	CC	GG	CC	CG	GG	GG	GG	GG	GG	GG	GG	GG	GG	GG	GG	GG	GG	GG	GG	NN	GG	CC	GG	GG	GG	GG	GG	GG	GG	CC
AX-94394763	G/A	0	0	+	NA	NA	NA	NA	NA	NA	GG	AA	GG	GG	GG	GG	GG	AA	GG	GG	AA	GG	GG	AA	GG	GG	AA	GG	AA	GG	GG	GG	AA	GG	GG	GG	AA	NN	GG	NN	AA	GG	GG	GG	AG	GG	GG	GG	NN
AX-94394807	A/G	0	0	+	NA	NA	NA	NA	NA	NA	NN	AA	AA	AG	AA	AA	AA	AA	AA	AA	GG	AA	AG	AA	AA	AA	AA	AG	AA	NN	AA	AA	AA	AA	AA	AA	AA	AA	AA	AA	AA	AA	AA	GG	NN	AA	GG	AA	AG
AX-94394855	G/A	0	0	+	NA	NA	NA	NA	NA	NA	GG	AA	GG	GG	AG	AA	AA	AA	GG	GG	GG	AA	GG	GG	GG	GG	AA	GG	GG	GG	GG	GG	AA	AA	GG	GG	AA	NN	AA	AA	GG	AA	AA	AA	AA	AA	GG	GG	AA
AX-94394856	G/A	0	0	+	NA	NA	NA	NA	NA	NA	GG	GG	GG	GG	GG	GG	GG	GG	GG	GG	GG	GG	GG	GG	GG	GG	GG	GG	GG	GG	GG	GG	GG	GG	GG	GG	GG	GG	GG	GG	GG	GG	GG	GG	GG	GG	GG	GG	GG
AX-94394857	C/T	0	0	+	NA	NA	NA	NA	NA	NA	TT	CC	TT	CC	NN	CC	TT	CC	TT	TT	CC	CC	CC	CC	CC	CC	CC	NN	CC	TT	CC	CC	CC	CC	CC	TT	CC	CC	CC	TT	CC	CC	CC	CC	CC	CC	CC	TT	CC
AX-94394864	C/T	0	0	+	NA	NA	NA	NA	NA	NA	CC	CC	CC	CC	CC	CC	CC	CC	CC	CC	CC	CC	CC	CC	CC	CC	CC	CC	CC	CC	CC	CC	NN	CC	CC	CC	CC	CC	CC	CC	CC	CC	CC	CC	NN	CC	NN	CC	NN
AX-94394874	C/A	0	0	+	NA	NA	NA	NA	NA	NA	CC	CC	CC	CC	CC	CC	CC	CC	CC	CC	CC	CC	CC	CC	CC	CC	CC	CC	CC	CC	CC	CC	CC	CC	CC	CC	CC	CC	CC	CC	CC	CC	CC	CC	CC	CC	CC	CC	CC
AX-94394887	G/T	0	0	+	NA	NA	NA	NA	NA	NA	GG	GG	GG	GG	GG	GG	GG	GG	GG	GG	GG	GG	GG	GG	GG	GG	GG	GG	GG	GG	GG	GG	GG	GG	GG	GG	GG	GG	GG	GG	GG	GG	GG	GG	GG	GG	GG	GG	GG
AX-94394903	C/G	0	0	+	NA	NA	NA	NA	NA	NA	GG	CC	GG	CC	GG	CC	CC	CC	NN	GG	GG	CC	GG	CC	CC	GG	CC	GG	GG	GG	CC	CC	CC	GG	GG	CC	CC	CC	CC	CC	CC	CC	CC	CC	CC	CC	GG	CC	CG
AX-94394918	A/G	0	0	+	NA	NA	NA	NA	NA	NA	GG	AA	GG	AA	AA	AA	AA	AA	AA	GG	AA	AA	GG	GG	AA	AA	AA	GG	AA	AA	GG	GG	AA	AA	AA	GG	AA	AA	NN	GG	AA	AA	AA	GG	AA	GG	AA	AA	GG
AX-94394923	A/G	0	0	+	NA	NA	NA	NA	NA	NA	GG	AA	GG	GG	AA	AA	GG	GG	GG	GG	GG	GG	AA	AA	AA	AA	AA	GG	GG	GG	AA	GG	AA	GG	AA	GG	AA	AA	AA	AA	AA	AA	AA	AA	AA	GG	GG	GG	AA
AX-94394930	A/G	0	0	+	NA	NA	NA	NA	NA	NA	AA	AG	NN	NN	AA	NN	NN	NN	AA	AA	AG	NN	AA	AA	AA	AG	AG	AA	AA	AA	AA	AG	NN	AA	NN	AA	AA	AG	AA	AG	AA	AA	AG	AA	AA	AG	NN	AA	AG
AX-94394954	T/C	0	0	+	NA	NA	NA	NA	NA	NA	CC	TT	TT	CC	TT	TC	TT	CC	TT	TT	CC	TT	CC	TT	TT	CC	TT	CC	TT	TT	TT	CC	NN	TT	TT	TT	TT	TT	TT	TT	TT	TC	TT	TT	TT	TT	TT	TT	TC
AX-94394959	T	0	0	+	NA	NA	NA	NA	NA	NA	TT	TT	TT	TT	TT	TT	TT	TT	TT	TT	TT	TT	TT	TT	TT	TT	TT	TT	TT	TT	TT	TT	TT	TT	TT	TT	TT	TT	TT	TT	TT	TT	TT	TT	TT	TT	TT	TT	TT
AX-94395004	C/T	0	0	+	NA	NA	NA	NA	NA	NA	TC	CC	NN	CC	CC	NN	NN	CC	NN	NN	TT	CC	TC	CC	NN	CC	CC	CC	NN	NN	CC	CC	CC	CC	CC	NN	NN	CC	NN	NN	TC	NN	CC	CC	NN	NN	TT	NN	CC
AX-94395005	G/A	0	0	+	NA	NA	NA	NA	NA	NA	AG	GG	GG	GG	GG	GG	NN	GG	GG	GG	GG	GG	GG	NN	GG	GG	GG	AG	GG	GG	GG	GG	GG	GG	GG	GG	GG	GG	GG	GG	AG	GG	GG	GG	GG	GG	GG	GG	GG
AX-94395014	G/T	0	0	+	NA	NA	NA	NA	NA	NA	GG	GG	GG	GG	GG	GG	GG	GG	GG	GG	GG	GG	GG	GG	GG	GG	GG	GG	GG	GG	GG	GG	GG	GG	GG	GG	GG	GG	GG	GG	GG	GG	GG	GG	GG	GG	GG	GG	TG
AX-94395017	C/G	0	0	+	NA	NA	NA	NA	NA	NA	CC	CC	CC	CC	CC	CG	CC	CC	CC	CC	CC	CC	CC	CC	CC	NN	CC	CC	CC	CC	CC	CC	CG	CG	CC	CC	CC	CC	CC	CC	CG	CG	CC	CC	CC	CC	CC	CC	CC
AX-94395028	C/T	0	0	+	NA	NA	NA	NA	NA	NA	CC	CC	CC	CC	CC	CC	CC	CC	CC	CC	TT	CC	CC	CC	CC	CC	CC	CC	CC	CC	CC	CC	CC	CC	CC	CC	CC	TC	CC	CC	CC	CC	CC	TT	TC	CC	TT	CC	CC
AX-94395032	G/A	0	0	+	NA	NA	NA	NA	NA	NA	AA	AA	GG	GG	GG	GG	AA	AA	GG	AA	GG	GG	GG	GG	GG	GG	GG	AA	AA	AA	GG	GG	GG	AA	GG	GG	GG	GG	GG	GG	AA	GG	GG	NN	GG	AA	GG	GG	AG
AX-94395064	A/G	0	0	+	NA	NA	NA	NA	NA	NA	GG	AA	AA	AA	GG	GG	AA	GG	GG	GG	AA	AA	AA	GG	AA	GG	AA	GG	AA	GG	AA	AA	AA	GG	NN	AA	GG	AA	AA	NN	GG	AA	AA	AA	AA	GG	AA	GG	GG
AX-94395124	T/C	0	0	+	NA	NA	NA	NA	NA	NA	TT	TT	TT	TC	TT	NN	TT	TT	TC	TT	CC	TT	TC	TC	TT	NN	TT	TC	NN	TC	TC	TC	TT	TC	TC	TC	TT	TT	TT	TC	TT	TT	TT	TC	TT	TC	TC	TC	TT
AX-94395148	T/C	0	0	+	NA	NA	NA	NA	NA	NA	TT	TT	TT	CC	TT	TT	CC	TT	CC	CC	CC	TT	CC	CC	TT	TT	TT	TT	CC	TT	TT	TT	TT	CC	TT	TT	TT	TC	TT	TT	TT	TT	TT	TT	TT	TT	CC	CC	TT
AX-94395272	A/C	0	0	+	NA	NA	NA	NA	NA	NA	AA	AA	AA	AA	AA	CC	AA	CC	AA	AA	AA	NN	AA	AA	CC	CC	AA	AA	AA	AA	CC	AA	AA	AA	AA	AA	AA	AA	CC	CC	AA	AA	CC	AA	AA	AA	AA	AA	CC
AX-94395290	G/A	0	0	+	NA	NA	NA	NA	NA	NA	AG	GG	GG	GG	GG	GG	GG	AG	GG	GG	AG	GG	GG	AG	GG	GG	AG	GG	GG	GG	GG	GG	GG	AG	AG	GG	GG	GG	GG	GG	AG	GG	GG	GG	GG	GG	GG	GG	AG
AX-94395297	G/A	0	0	+	NA	NA	NA	NA	NA	NA	GG	AA	AA	GG	AA	AA	AA	AA	GG	AA	GG	AA	AA	AA	AA	GG	AA	NN	AG	AA	AA	GG	AA	GG	AA	GG	AA	AA	GG	AA	AA	AA	AA	GG	AG	AA	NN	GG	GG
AX-94395347	G/A	0	0	+	NA	NA	NA	NA	NA	NA	GG	GG	GG	GG	GG	GG	GG	GG	GG	GG	GG	GG	GG	GG	GG	GG	GG	GG	GG	GG	GG	GG	GG	GG	GG	GG	GG	GG	GG	GG	GG	GG	GG	GG	GG	GG	GG	GG	GG
AX-94395348	A/T	0	0	+	NA	NA	NA	NA	NA	NA	AA	AA	AA	AA	AA	AA	AA	AA	AA	AA	AA	AA	AA	AA	AA	AA	AA	AA	AA	AA	AA	AA	AA	AA	AA	AA	AA	AA	AA	AA	AA	AA	AA	AA	AA	AA	AA	AA	AA
AX-94395353	A/C	0	0	+	NA	NA	NA	NA	NA	NA	AA	CC	CC	CC	AA	AA	AA	CC	AA	AA	CC	CC	CC	AA	AA	CC	AA	AA	AA	AA	AA	AA	CC	AA	CC	AA	CC	CC	AA	CC	AA	CC	CC	AA	AC	AA	CC	AA	AA
AX-94395372	T/C	0	0	+	NA	NA	NA	NA	NA	NA	TC	TT	TT	TC	CC	TT	TT	TT	TT	TT	TT	TT	NN	TC	TT	TT	TT	TC	TT	TT	TT	TT	TT	TT	TT	TT	TT	CC	TT	TT	CC	TT	TT	CC	NN	TT	TT	TC	TT
AX-94395383	T/C	0	0	+	NA	NA	NA	NA	NA	NA	NN	TT	TT	TT	TT	TC	TT	CC	TT	TT	TT	TC	TT	TT	NN	TT	TT	TT	NN	TT	NN	TT	TT	TT	TT	TT	TT	TT	CC	NN	TT	TT	TC	TT	TT	TT	TT	TT	TT
AX-94395385	C/T	0	0	+	NA	NA	NA	NA	NA	NA	CC	CC	CC	CC	CC	CC	CC	CC	CC	CC	CC	CC	CC	TC	CC	TC	CC	CC	TC	TC	CC	CC	CC	CC	CC	CC	CC	TC	CC	CC	CC	CC	CC	CC	CC	CC	CC	CC	TC
AX-94395389	G/A	0	0	+	NA	NA	NA	NA	NA	NA	GG	AA	GG	GG	GG	GG	AG	GG	GG	GG	GG	GG	GG	GG	GG	GG	AA	GG	GG	GG	GG	GG	GG	AA	GG	GG	AA	AG	GG	GG	GG	GG	GG	GG	NN	GG	GG	AA	GG
AX-94395400	G/A	0	0	+	NA	NA	NA	NA	NA	NA	GG	GG	GG	GG	GG	GG	GG	GG	GG	GG	GG	GG	GG	GG	GG	GG	GG	GG	GG	GG	GG	GG	GG	GG	GG	GG	GG	GG	GG	GG	GG	GG	GG	GG	GG	GG	GG	GG	GG
AX-94395420	T/C	0	0	+	NA	NA	NA	NA	NA	NA	CC	CC	TT	TT	TT	TT	CC	CC	TT	TT	TT	CC	CC	CC	TT	TT	TT	CC	CC	TC	TT	CC	TT	TT	TT	TT	CC	TT	TT	CC	CC	TT	CC	CC	TC	CC	TT	TT	NN
AX-94395441	A/C	0	0	+	NA	NA	NA	NA	NA	NA	AA	AC	AC	AA	AC	AA	AA	AC	AA	AA	AA	AC	AA	AA	AC	AA	AC	AA	AA	AC	AA	AA	AC	AA	AC	AA	AC	AC	AA	AC	AA	AC	AC	AA	AC	AA	AA	AA	AA
AX-94395444	A/G	0	0	+	NA	NA	NA	NA	NA	NA	AG	NN	AG	AG	AA	AA	AA	AG	NN	AG	AG	AG	AG	NN	AG	AG	AG	AG	NN	AG	AG	AG	AG	AG	AG	AG	AG	AG	AG	AG	AA	AG	AG	AG	NN	AG	AG	AA	AG
AX-94395490	G/C	0	0	+	NA	NA	NA	NA	NA	NA	GG	GG	GG	GG	GG	GG	GG	GG	GG	GG	GG	GG	GG	GG	GG	GG	GG	GG	GG	CC	GG	GG	GG	CC	GG	CC	GG	GG	GG	GG	GG	GG	GG	GG	GG	GG	GG	NN	GG
AX-94395508	C	0	0	+	NA	NA	NA	NA	NA	NA	CC	CC	CC	CC	CC	CC	CC	CC	CC	CC	CC	CC	CC	CC	CC	CC	CC	CC	CC	CC	CC	CC	CC	CC	CC	CC	CC	CC	CC	CC	CC	CC	CC	CC	CC	CC	CC	CC	CC
AX-94395520	T/C	0	0	+	NA	NA	NA	NA	NA	NA	TT	TT	TT	TT	TT	TT	CC	TT	TT	TT	TT	TT	TT	TT	TT	TT	TT	TT	TT	TT	TT	TT	TT	TT	TT	TT	TT	TT	TT	TT	TT	TT	TT	TT	TT	TT	TT	TT	TT
AX-94395539	C/G	0	0	+	NA	NA	NA	NA	NA	NA	CC	CC	CC	CC	GG	CC	CC	CC	GG	GG	GG	NN	GG	CC	CC	CC	GG	CC	CC	GG	CC	CC	CC	GG	CC	CC	CC	CC	CC	CC	CC	GG	CC	GG	CG	GG	GG	CC	CC
AX-94395566	A/G	0	0	+	NA	NA	NA	NA	NA	NA	AA	AG	AA	AA	AA	AG	AG	AG	AG	AG	AG	AG	AG	AG	AG	AG	AG	AA	AA	AG	AG	AG	AG	AG	AA	AG	AG	AA	AG	AG	AA	AG	AG	AA	NN	AG	AG	AG	AG
AX-94395588	T/C	0	0	+	NA	NA	NA	NA	NA	NA	CC	TT	CC	CC	TC	TT	TT	TT	TT	TT	TT	TT	TT	TT	TT	TT	TT	CC	CC	TT	TT	TT	TT	TT	CC	TT	TT	CC	TT	TT	CC	TT	TT	CC	TC	TT	TC	TT	CC
AX-94395599	C/A	0	0	+	NA	NA	NA	NA	NA	NA	CC	CC	CC	CC	NN	AC	CC	CC	CC	CC	CC	CC	CC	CC	AC	CC	AC	CC	CC	CC	AC	CC	AC	CC	CC	CC	AC	AC	AC	AC	CC	CC	AC	CC	AC	CC	CC	CC	CC
AX-94395610	C/G	0	0	+	NA	NA	NA	NA	NA	NA	GG	CC	CC	CC	CC	CC	CC	CC	CC	CC	CC	CC	CC	CC	CC	CC	CC	GG	CC	CC	CC	CC	CC	CC	CC	CC	CC	CC	CC	CC	CC	CC	CC	GG	CG	CC	CC	GG	CG
AX-94395617	G/C	0	0	+	NA	NA	NA	NA	NA	NA	CG	GG	GG	CC	CG	GG	GG	GG	GG	GG	NN	GG	GG	GG	GG	CC	GG	GG	GG	CC	GG	CC	GG	GG	GG	GG	GG	GG	CC	GG	CC	GG	GG	GG	GG	GG	GG	GG	CC
AX-94395622	C/G	0	0	+	NA	NA	NA	NA	NA	NA	CC	GG	CC	GG	CC	CC	CC	GG	GG	GG	CC	CC	CC	GG	CC	CC	GG	CC	CC	CC	GG	CC	GG	CC	CC	CC	GG	NN	CC	CC	GG	GG	CC	CC	NN	CC	CC	CC	GG
AX-94395627	G/A	0	0	+	NA	NA	NA	NA	NA	NA	GG	GG	GG	GG	GG	GG	GG	GG	GG	GG	GG	GG	GG	GG	GG	GG	GG	GG	GG	GG	GG	GG	GG	GG	GG	GG	GG	GG	GG	GG	GG	GG	GG	GG	NN	GG	GG	GG	AG
AX-94395631	T	0	0	+	NA	NA	NA	NA	NA	NA	TT	TT	NN	TT	TT	TT	TT	TT	TT	TT	TT	TT	TT	TT	TT	TT	TT	TT	TT	TT	TT	TT	TT	TT	TT	TT	TT	TT	TT	TT	TT	TT	TT	TT	TT	TT	TT	TT	TT
AX-94395684	A/G	0	0	+	NA	NA	NA	NA	NA	NA	AA	AA	GG	AA	AG	AA	AA	AA	AA	AA	AA	AA	AA	AA	AA	GG	AA	AA	GG	GG	AA	AA	AA	AA	AA	AA	AA	AA	AA	AA	AA	AA	AA	AA	AA	AA	NN	AA	AG
AX-94395687	A/G	0	0	+	NA	NA	NA	NA	NA	NA	AA	GG	AA	GG	AG	GG	AA	GG	AA	AA	AA	GG	AA	AA	AA	AA	GG	AA	AA	AA	AA	AA	NN	AA	AA	AA	GG	NN	GG	AA	AA	AA	NN	AA	NN	AA	AA	AA	AA
AX-94395709	C/A	0	0	+	NA	NA	NA	NA	NA	NA	AA	CC	CC	CC	CC	CC	CC	CC	CC	CC	AA	CC	AA	CC	CC	CC	CC	AA	CC	CC	CC	CC	CC	AA	CC	CC	CC	CC	CC	CC	CC	CC	CC	AA	CC	CC	AA	CC	AC
AX-94395711	C/T	0	0	+	NA	NA	NA	NA	NA	NA	TT	CC	CC	CC	TT	CC	CC	TT	TT	CC	TT	TT	CC	CC	TT	TT	CC	TT	TT	CC	TT	TT	CC	TT	TT	CC	CC	TT	TT	TT	CC	CC	TT	CC	CC	CC	TT	CC	NN
AX-94395727	G/A	0	0	+	NA	NA	NA	NA	NA	NA	GG	AA	GG	GG	GG	GG	GG	AA	GG	GG	AA	AG	AA	GG	AA	AA	AA	GG	GG	NN	GG	GG	GG	AG	AA	GG	NN	NN	AA	AA	GG	GG	AA	GG	AG	GG	NN	GG	NN
AX-94395759	G/A	0	0	+	NA	NA	NA	NA	NA	NA	GG	AA	GG	GG	AA	GG	NN	AA	GG	NN	GG	GG	AA	AA	GG	GG	AA	GG	GG	GG	AA	AA	AA	NN	NN	GG	AA	AG	GG	AA	AA	GG	AA	GG	AG	GG	GG	GG	AG
AX-94395775	T/C	0	0	+	NA	NA	NA	NA	NA	NA	TT	TT	TT	TT	TT	TT	TT	TT	TT	TT	CC	TT	TT	TT	TT	TT	TT	TT	TT	TT	TT	TT	TT	TT	TT	TT	TT	TC	TT	TT	TT	TT	TT	TT	TT	CC	CC	TT	TT
AX-94395797	T/C	0	0	+	NA	NA	NA	NA	NA	NA	TT	TT	TT	TT	TT	TT	TT	TT	TT	TT	TT	TT	TT	TT	TT	TT	TT	TT	TT	TT	TT	TT	TT	TT	TT	TT	TT	TT	TT	TT	TT	TT	TT	TT	TT	TT	TT	TT	TT
AX-94395821	A/G	0	0	+	NA	NA	NA	NA	NA	NA	AA	AA	AA	AA	AA	AA	AA	AA	AA	AA	AA	AA	AA	AA	AA	AA	AA	AA	AA	AA	AA	AA	AA	AA	AA	AA	AA	GG	AA	AA	AA	AA	AA	AA	AA	AA	AA	AA	AA
AX-94395831	T/C	0	0	+	NA	NA	NA	NA	NA	NA	TT	TT	TT	TT	TT	TT	TT	TT	TT	TT	TT	TT	TT	TT	TT	TT	TT	TT	TT	TT	TT	TT	TT	TT	TT	TT	TT	TT	TT	TT	TT	TT	TT	TT	TT	TT	TT	TT	TT
AX-94395845	G/A	0	0	+	NA	NA	NA	NA	NA	NA	GG	GG	GG	GG	GG	GG	GG	GG	GG	GG	GG	GG	GG	GG	GG	GG	GG	GG	GG	GG	GG	GG	GG	GG	GG	GG	GG	GG	GG	GG	GG	GG	GG	GG	GG	GG	GG	GG	NN
AX-94395869	T/C	0	0	+	NA	NA	NA	NA	NA	NA	TT	CC	CC	TT	CC	TT	TT	CC	TT	TT	TT	CC	TT	TT	CC	TT	CC	TT	TT	CC	TT	TT	CC	TT	CC	TT	CC	CC	TT	CC	TT	CC	CC	TT	TC	TT	TT	TT	TT
AX-94395871	G	0	0	+	NA	NA	NA	NA	NA	NA	GG	GG	GG	GG	GG	GG	GG	GG	GG	GG	GG	GG	GG	GG	GG	GG	GG	GG	GG	GG	GG	GG	GG	GG	GG	GG	GG	GG	GG	GG	GG	GG	GG	GG	GG	GG	GG	GG	GG
AX-94395875	A/T	0	0	+	NA	NA	NA	NA	NA	NA	AT	AT	AA	AA	AA	AA	AT	AT	AA	TT	TT	AT	AT	TT	AA	AA	AA	AT	AT	TT	AA	AA	AT	AA	AA	AA	TT	TT	AA	AA	AA	AA	AA	TT	AT	AT	AA	AA	NN
AX-94395877	A/C	0	0	+	NA	NA	NA	NA	NA	NA	AA	AA	AA	AA	AC	AA	AA	AA	AA	AA	AA	AA	AA	CC	AA	AA	AA	AA	AA	AA	AA	AA	AA	CC	CC	AA	AA	AA	CC	AA	CC	AA	AA	CC	AA	AA	AA	AA	AA
AX-94395899	A	0	0	+	NA	NA	NA	NA	NA	NA	AA	AA	AA	AA	AA	AA	AA	AA	AA	AA	AA	AA	AA	AA	AA	AA	AA	AA	AA	AA	AA	AA	AA	AA	AA	AA	AA	AA	AA	AA	AA	AA	AA	AA	AA	AA	AA	AA	AA
AX-94395906	T	0	0	+	NA	NA	NA	NA	NA	NA	TT	TT	TT	TT	TT	TT	TT	TT	TT	TT	TT	TT	TT	TT	TT	TT	TT	TT	TT	TT	TT	TT	TT	TT	TT	TT	TT	TT	TT	TT	TT	TT	TT	TT	TT	TT	TT	TT	TT
AX-94395941	C/T	0	0	+	NA	NA	NA	NA	NA	NA	TC	TC	TC	CC	NN	CC	CC	TT	NN	CC	CC	TC	CC	NN	TT	CC	TC	CC	CC	CC	CC	TT	TC	CC	CC	CC	CC	CC	TT	CC	CC	TT	CC	TT	NN	TT	CC	TC	TC
AX-94395985	G/A	0	0	+	NA	NA	NA	NA	NA	NA	AG	GG	GG	GG	AG	AG	AG	GG	AG	AG	AG	GG	AG	AG	AG	AG	AG	AG	AG	AG	AG	AG	GG	AG	GG	AG	GG	GG	AG	GG	AG	GG	GG	AG	GG	AG	AG	AG	AG
AX-94395993	T/G	0	0	+	NA	NA	NA	NA	NA	NA	TT	GG	GG	TT	GG	TT	TT	GG	TT	TT	TT	GG	TT	TT	GG	TT	GG	TT	TT	GG	TT	TT	GG	TT	GG	TT	GG	GG	TT	GG	TT	GG	GG	TT	GG	TT	TT	TT	TT
AX-94396046	T/C	0	0	+	NA	NA	NA	NA	NA	NA	TC	NN	TT	TC	TT	TT	TT	TT	TC	TT	TC	TT	TT	TT	TT	TC	TC	TC	TC	TC	TT	TC	NN	TT	TT	TC	TC	NN	TC	NN	TT	NN	TT	TT	TT	TC	TT	TC	NN
AX-94396047	G	0	0	+	NA	NA	NA	NA	NA	NA	GG	GG	GG	GG	GG	GG	GG	GG	GG	GG	GG	GG	GG	GG	GG	GG	GG	GG	GG	GG	GG	GG	GG	GG	GG	GG	GG	GG	GG	GG	GG	GG	GG	GG	GG	GG	GG	GG	GG
AX-94396050	T/C	0	0	+	NA	NA	NA	NA	NA	NA	TT	TT	TT	TT	TT	TT	CC	TT	TT	TT	TT	TT	TT	CC	CC	TT	CC	TT	TT	TT	TT	CC	CC	CC	TT	TT	CC	TT	TT	TT	TT	CC	CC	TT	TC	TT	TT	TT	TT
AX-94396056	G/C	0	0	+	NA	NA	NA	NA	NA	NA	GG	GG	GG	GG	GG	CC	GG	GG	GG	GG	GG	GG	GG	GG	GG	GG	GG	GG	GG	GG	GG	GG	GG	GG	GG	GG	GG	GG	GG	GG	GG	GG	GG	GG	GG	GG	GG	GG	GG
AX-94396079	C/T	0	0	+	NA	NA	NA	NA	NA	NA	CC	CC	CC	CC	CC	CC	CC	CC	CC	CC	CC	CC	CC	CC	CC	CC	CC	CC	CC	CC	CC	CC	CC	CC	CC	CC	CC	CC	CC	CC	CC	CC	CC	CC	CC	CC	CC	CC	CC
AX-94396087	G/C	0	0	+	NA	NA	NA	NA	NA	NA	GG	CG	CG	GG	CG	GG	GG	CG	GG	GG	GG	CG	GG	GG	CG	GG	CG	GG	GG	CG	GG	GG	CG	GG	CG	GG	CG	CG	GG	CG	GG	CG	CG	GG	CG	GG	GG	GG	GG
AX-94396088	C/T	0	0	+	NA	NA	NA	NA	NA	NA	TC	NN	CC	CC	CC	CC	TC	CC	NN	CC	CC	TT	NN	CC	CC	CC	CC	CC	CC	TC	NN	CC	NN	CC	NN	CC	CC	TT	CC	NN	NN	CC	CC	CC	NN	CC	CC	NN	TT
AX-94396167	G/C	0	0	+	NA	NA	NA	NA	NA	NA	GG	CC	GG	GG	GG	GG	GG	GG	GG	GG	GG	GG	GG	GG	CC	GG	CC	GG	GG	GG	GG	GG	GG	GG	GG	GG	CG	GG	GG	CC	GG	CC	CG	GG	GG	GG	GG	GG	GG
AX-94396182	A/C	0	0	+	NA	NA	NA	NA	NA	NA	AA	AC	AC	AC	AA	AC	AC	AA	AA	AA	AC	AC	AA	AA	AA	AA	AC	AA	AC	AA	AA	AC	AC	AA	AC	AC	AA	AC	AC	AC	AA	AC	AC	AA	AC	AA	AC	AA	AC
AX-94396186	T/C	0	0	+	NA	NA	NA	NA	NA	NA	TT	TT	TT	TT	TC	TT	TT	CC	CC	NN	CC	TT	TT	CC	TT	CC	TT	CC	TT	TT	CC	CC	TT	TT	TT	CC	TT	TC	TT	TT	TT	NN	TT	NN	TC	NN	CC	CC	TT
AX-94396214	T/C	0	0	+	NA	NA	NA	NA	NA	NA	TT	TT	TT	TT	TT	TT	TT	TT	TT	TT	TT	TT	TT	TT	TT	TT	TT	TT	TT	TT	TT	TT	TT	TT	TT	TT	TT	TT	TT	TT	TT	TT	TT	TT	TT	TT	TT	TT	TT
AX-94396258	T/C	0	0	+	NA	NA	NA	NA	NA	NA	TC	TC	TC	TT	TC	TC	TC	TC	TC	TC	TT	TC	TC	TC	TC	TT	TC	TT	TC	TT	TC	TT	TC	TC	TT	TT	TC	TC	TT	TC	TT	TC	TC	TC	TC	TT	TC	TT	TT
AX-94396348	A	0	0	+	NA	NA	NA	NA	NA	NA	AA	AA	AA	AA	AA	AA	AA	AA	AA	AA	AA	AA	AA	AA	AA	AA	AA	AA	AA	AA	AA	AA	AA	AA	AA	AA	AA	AA	AA	AA	AA	AA	AA	AA	AA	AA	AA	AA	AA
AX-94396363	A/T	0	0	+	NA	NA	NA	NA	NA	NA	AA	AA	AA	AA	AA	AA	AA	AA	AA	AA	AA	AA	AA	AA	AA	AA	AA	AA	AA	AA	AA	AA	AA	AA	AA	AA	AA	AA	AA	AA	AA	AA	AA	AA	AA	AA	AA	AA	AA
AX-94396369	C/G	0	0	+	NA	NA	NA	NA	NA	NA	CC	CC	CC	CC	CC	CC	CC	CC	CC	CC	CC	CC	CC	CC	CC	CC	CC	CC	CC	CC	CC	CC	CC	CC	CC	CC	CC	CC	CC	CC	CC	CC	CC	CC	CC	CC	NN	CC	CC
AX-94396447	G/C	0	0	+	NA	NA	NA	NA	NA	NA	GG	GG	GG	GG	GG	GG	GG	GG	GG	GG	GG	GG	GG	CC	GG	GG	GG	GG	GG	GG	GG	GG	CC	GG	GG	GG	GG	GG	CC	GG	CC	GG	GG	CC	GG	GG	GG	GG	GG
AX-94396480	G/A	0	0	+	NA	NA	NA	NA	NA	NA	GG	GG	GG	GG	GG	GG	GG	GG	GG	GG	AA	GG	GG	GG	GG	GG	GG	GG	GG	GG	GG	GG	GG	GG	GG	GG	GG	AG	GG	GG	GG	GG	GG	GG	GG	AA	AA	GG	GG
AX-94396483	G/A	0	0	+	NA	NA	NA	NA	NA	NA	GG	NN	GG	GG	GG	GG	NN	GG	GG	GG	GG	GG	GG	GG	GG	GG	NN	GG	GG	GG	GG	GG	GG	AG	GG	GG	AG	GG	GG	GG	GG	GG	GG	GG	NN	GG	GG	NN	NN
AX-94396499	A/C	0	0	+	NA	NA	NA	NA	NA	NA	AA	CC	AA	AA	AA	AA	AA	AA	AA	AA	CC	AA	CC	AA	AA	AA	AA	AA	AA	AA	AA	AA	AA	AA	CC	AA	AA	AC	AA	AA	AA	AA	AA	AA	AA	AA	CC	AA	AA
AX-94396524	C	0	0	+	NA	NA	NA	NA	NA	NA	CC	CC	CC	CC	CC	CC	CC	CC	CC	CC	CC	CC	CC	CC	CC	CC	CC	CC	CC	CC	CC	CC	CC	CC	CC	CC	CC	CC	CC	CC	CC	CC	CC	CC	CC	CC	CC	CC	CC
AX-94396536	G/A	0	0	+	NA	NA	NA	NA	NA	NA	GG	NN	AG	AG	GG	GG	GG	GG	GG	GG	GG	GG	GG	NN	GG	GG	GG	GG	NN	GG	GG	GG	GG	AG	GG	GG	GG	GG	GG	GG	GG	GG	GG	GG	GG	AG	GG	GG	GG
AX-94396543	C/T	0	0	+	NA	NA	NA	NA	NA	NA	CC	CC	CC	TT	CC	CC	CC	TC	TT	CC	TT	NN	TC	CC	TT	CC	CC	CC	TT	TT	CC	NN	CC	NN	NN	NN	CC	TC	NN	CC	CC	CC	CC	CC	CC	CC	TT	TT	TC
AX-94396544	A/G	0	0	+	NA	NA	NA	NA	NA	NA	GG	AA	AA	GG	AA	AA	AA	AA	AA	AA	GG	AA	GG	AA	AA	GG	AA	AG	AA	AA	AA	GG	AA	GG	AA	AA	AA	AA	AA	AA	AA	AA	AA	GG	AA	AA	GG	AA	GG
AX-94396554	C/T	0	0	+	NA	NA	NA	NA	NA	NA	CC	CC	CC	TT	NN	CC	CC	CC	CC	CC	TT	CC	CC	CC	CC	TT	CC	CC	CC	TT	CC	TT	CC	CC	CC	CC	CC	CC	TT	CC	TT	CC	CC	CC	NN	CC	TT	CC	TC
AX-94396565	C/T	0	0	+	NA	NA	NA	NA	NA	NA	NN	CC	CC	NN	CC	NN	CC	CC	CC	CC	TC	CC	NN	CC	CC	CC	CC	NN	CC	CC	CC	CC	CC	TC	CC	CC	CC	CC	CC	CC	CC	CC	CC	CC	CC	NN	TC	CC	CC
AX-94396597	C/G	0	0	+	NA	NA	NA	NA	NA	NA	CC	CC	CC	CC	CC	CC	CC	CC	CC	CC	CC	CC	CC	CC	CC	CC	CC	CC	CC	CC	CC	CC	CC	CC	CC	CC	GG	CC	CC	CC	CC	CC	CC	CC	CC	CC	CC	CC	CC
AX-94396598	G/A	0	0	+	NA	NA	NA	NA	NA	NA	GG	GG	GG	NN	GG	GG	GG	GG	GG	AA	AA	GG	GG	GG	GG	GG	GG	AA	AA	GG	GG	GG	NN	GG	GG	GG	NN	AG	AA	GG	GG	GG	GG	GG	GG	GG	AA	GG	NN
AX-94396601	C/A	0	0	+	NA	NA	NA	NA	NA	NA	CC	CC	CC	AC	CC	AC	AC	CC	CC	AC	CC	CC	NN	CC	CC	AA	CC	AC	NN	AC	AC	CC	CC	AC	AC	AC	NN	AC	CC	AC	AC	CC	AA	CC	CC	CC	AA	CC	CC
AX-94396672	T/A	0	0	+	NA	NA	NA	NA	NA	NA	TT	AA	TT	TT	AA	TT	TT	AA	TT	TT	TT	AA	TT	TT	TT	TT	AA	TT	TT	TT	AA	TT	AA	TT	TT	TT	AA	NN	AA	TT	TT	TT	AA	AA	AT	TT	TT	TT	TT
AX-94396680	A/G	0	0	+	NA	NA	NA	NA	NA	NA	AA	AA	AA	AA	AA	AA	AA	AA	AA	GG	GG	AA	AA	AA	AA	AA	AA	AA	AA	AA	AA	GG	AA	AA	GG	GG	AG	AG	GG	GG	AA	AA	AA	GG	AA	GG	GG	AA	GG
AX-94396682	A/G	0	0	+	NA	NA	NA	NA	NA	NA	AA	AA	AA	GG	AA	AA	AA	AA	GG	AA	AA	AA	AA	AA	AA	AA	AA	AA	GG	GG	AA	AA	AA	GG	AA	GG	AA	AA	AA	AA	AA	AA	AA	AA	AA	AA	AA	GG	AA
AX-94396693	T/C	0	0	+	NA	NA	NA	NA	NA	NA	TT	TT	TT	TT	TT	TT	TT	TT	TT	TT	TT	TT	TT	TT	TT	TT	TT	TT	TT	TT	TT	TT	TT	TT	TT	TT	TT	TT	TT	TT	TT	TT	TT	TT	TT	TT	TT	TT	TT
AX-94396696	C/T	0	0	+	NA	NA	NA	NA	NA	NA	CC	CC	CC	CC	CC	CC	CC	CC	CC	CC	CC	CC	CC	CC	CC	CC	CC	CC	CC	CC	CC	CC	CC	CC	CC	CC	CC	CC	CC	CC	CC	CC	CC	CC	CC	CC	CC	CC	CC
AX-94396700	G/A	0	0	+	NA	NA	NA	NA	NA	NA	GG	NN	GG	GG	GG	GG	GG	GG	GG	NN	GG	GG	GG	GG	GG	GG	GG	GG	GG	GG	GG	GG	GG	GG	GG	NN	GG	NN	GG	GG	GG	GG	GG	GG	GG	GG	GG	GG	GG
AX-94396704	T/C	0	0	+	NA	NA	NA	NA	NA	NA	NN	TT	TT	TT	TC	TC	TT	NN	NN	TT	TT	TT	CC	CC	TT	TT	NN	CC	TT	TT	CC	TT	NN	NN	TT	TT	CC	TC	TT	NN	NN	CC	TT	TT	TT	CC	TT	TT	TT
AX-94396710	A/G	0	0	+	NA	NA	NA	NA	NA	NA	NN	AG	AA	NN	AG	AA	AG	AG	AA	AA	AG	AG	AG	AA	AA	AG	AG	AA	AG	AA	AA	AG	AG	AG	AA	AG	AG	NN	AG	AA	AA	AG	AG	AA	AG	AG	AG	AA	AG
AX-94396736	C/T	0	0	+	NA	NA	NA	NA	NA	NA	TC	TC	NN	TC	TC	CC	CC	TC	CC	TC	TC	CC	CC	TC	TC	CC	TC	TC	TC	TC	TC	TC	TC	TC	CC	TC	TC	CC	CC	TC	TC	NN	NN	CC	TC	TC	NN	TC	TC
AX-94396752	A/G	0	0	+	NA	NA	NA	NA	NA	NA	NN	NN	AG	AG	AG	AA	NN	AG	AA	NN	GG	AG	AG	GG	GG	AG	AA	NN	AG	NN	AG	AA	NN	AA	AG	AA	AG	AG	NN	AG	AA	AG	NN	GG	NN	AA	NN	AG	AA
AX-94396796	A/C	0	0	+	NA	NA	NA	NA	NA	NA	AC	AC	NN	AC	AC	AC	AC	AC	AC	AC	AC	AC	AC	AC	AC	AA	AC	AC	AC	AC	AC	AC	AC	AA	AA	AC	AC	AC	AC	AC	AC	AA	AC	AC	AC	AC	AC	AC	AC
AX-94396809	T/C	0	0	+	NA	NA	NA	NA	NA	NA	TT	TT	TT	TT	TT	TT	TT	TT	CC	TT	TT	TT	CC	TT	TT	CC	TT	TT	TT	TT	TT	CC	TT	TT	TT	CC	TT	TT	TT	TT	TT	TT	TT	CC	TT	TT	TT	TT	TT
AX-94396834	G/A	0	0	+	NA	NA	NA	NA	NA	NA	GG	GG	GG	GG	GG	GG	GG	GG	GG	GG	GG	GG	GG	GG	GG	GG	GG	GG	GG	GG	GG	GG	GG	GG	GG	GG	GG	GG	GG	GG	GG	GG	GG	GG	GG	GG	GG	GG	GG
AX-94396853	T/C	0	0	+	NA	NA	NA	NA	NA	NA	TT	TT	TT	CC	TT	TT	TT	TT	TT	CC	TT	TT	TT	TT	TT	TT	TT	TT	TT	TT	TT	CC	TT	TT	TT	CC	TT	TT	TT	CC	CC	TT	TT	CC	NN	CC	TT	TT	TC
AX-94396857	T/C	0	0	+	NA	NA	NA	NA	NA	NA	TT	TT	TT	TT	NN	TT	TT	TT	TT	TT	TT	TT	TT	TT	TT	TT	TT	TT	TT	TT	TT	TT	TT	TT	CC	TT	CC	NN	TT	TT	TT	TT	TT	TT	TC	TT	TT	TT	TT
AX-94396860	A	0	0	+	NA	NA	NA	NA	NA	NA	AA	AA	AA	AA	AA	AA	AA	AA	AA	AA	AA	AA	AA	AA	AA	AA	AA	AA	AA	AA	AA	AA	AA	AA	AA	AA	AA	AA	AA	AA	AA	AA	AA	AA	AA	AA	AA	AA	AA
AX-94396864	C/T	0	0	+	NA	NA	NA	NA	NA	NA	CC	TC	TC	CC	TC	CC	CC	TC	CC	CC	CC	NN	CC	CC	TC	CC	TC	CC	CC	TC	CC	CC	TC	CC	TC	CC	TC	TC	CC	TC	CC	TC	TC	CC	CC	CC	CC	CC	CC
AX-94396871	T/C	0	0	+	NA	NA	NA	NA	NA	NA	TT	TT	TT	TC	TT	TT	TT	TT	TT	TT	CC	TT	NN	TT	TT	TC	TT	TT	TT	TT	TT	TT	TT	TC	TT	TT	TT	TT	TT	TT	TT	TT	TT	TT	TT	TC	NN	NN	TT
AX-94396940	A/C	0	0	+	NA	NA	NA	NA	NA	NA	AA	AA	AA	CC	AC	AA	AA	CC	CC	CC	CC	AA	AA	AA	AA	CC	AA	AA	AA	CC	AA	CC	AA	AA	AA	CC	AA	AA	AA	AA	AA	AA	AA	CC	AA	CC	CC	CC	AA
AX-94396944	G/A	0	0	+	NA	NA	NA	NA	NA	NA	GG	GG	GG	NN	GG	GG	GG	GG	AG	GG	AG	GG	GG	GG	GG	GG	GG	GG	GG	GG	GG	GG	GG	GG	GG	GG	GG	GG	GG	GG	GG	GG	GG	GG	GG	GG	NN	GG	GG
AX-94396981	C/T	0	0	+	NA	NA	NA	NA	NA	NA	CC	CC	CC	CC	TC	CC	CC	CC	CC	CC	CC	CC	CC	TC	CC	TC	CC	CC	TC	TC	CC	CC	CC	CC	CC	CC	CC	CC	CC	CC	CC	CC	CC	CC	CC	CC	CC	CC	CC
AX-94397013	C/G	0	0	+	NA	NA	NA	NA	NA	NA	CC	CC	CC	CC	CC	CC	CC	CC	CC	CC	CC	CC	CC	CC	CC	CC	CC	CC	CC	CC	CC	CC	CC	CC	CC	CC	CC	CC	CC	CC	CC	CC	CC	CC	CC	CC	CC	CC	CC
AX-94397015	A/G	0	0	+	NA	NA	NA	NA	NA	NA	AA	AA	AA	AA	AA	AA	AA	AA	AA	AA	AA	GG	AA	AA	AA	AA	AA	AA	AA	AA	AA	AA	AA	AA	AA	AA	AA	GG	AA	AA	AA	AA	AA	AA	AA	AA	AA	AA	AA
AX-94397026	C/A	0	0	+	NA	NA	NA	NA	NA	NA	AC	AC	CC	NN	AC	NN	NN	AC	AC	CC	CC	AA	CC	AC	NN	NN	AC	AC	CC	CC	AA	CC	AC	AC	AC	CC	AA	CC	AC	AA	AC	NN	NN	AA	AA	CC	CC	CC	CC
AX-94397040	C/T	0	0	+	NA	NA	NA	NA	NA	NA	CC	CC	CC	CC	TC	TC	CC	TC	CC	CC	CC	TC	CC	CC	TC	CC	CC	CC	CC	CC	TC	CC	CC	CC	CC	CC	CC	CC	TC	TC	CC	CC	TC	CC	CC	CC	CC	CC	NN
AX-94397071	C	0	0	+	NA	NA	NA	NA	NA	NA	CC	CC	CC	CC	CC	CC	CC	CC	CC	CC	CC	CC	CC	CC	CC	CC	CC	CC	CC	CC	CC	CC	CC	CC	CC	CC	CC	CC	CC	CC	CC	CC	CC	CC	CC	CC	CC	CC	CC
AX-94397085	C/T	0	0	+	NA	NA	NA	NA	NA	NA	TT	CC	CC	TT	CC	TT	CC	CC	TT	TT	TT	CC	CC	CC	CC	CC	CC	TT	CC	CC	TT	CC	NN	TC	CC	NN	NN	TC	CC	NN	CC	CC	NN	CC	NN	CC	TT	CC	TC
AX-94397149	T/C	0	0	+	NA	NA	NA	NA	NA	NA	CC	NN	CC	CC	NN	TT	TT	TT	CC	TT	TT	TT	CC	CC	TT	CC	TT	CC	CC	CC	CC	TT	TC	CC	NN	TT	TT	CC	CC	TT	TT	TT	TT	TT	TT	CC	TT	CC	NN
AX-94397172	A	0	0	+	NA	NA	NA	NA	NA	NA	AA	AA	AA	AA	AA	AA	AA	AA	AA	AA	AA	AA	AA	AA	AA	AA	AA	AA	AA	AA	AA	AA	AA	AA	AA	AA	AA	AA	AA	AA	AA	AA	AA	AA	AA	AA	AA	AA	AA
AX-94397181	C/G	0	0	+	NA	NA	NA	NA	NA	NA	CC	CC	CC	CC	CC	CC	CC	CC	CC	CC	CC	CC	CC	CC	CC	CC	CC	CC	CC	CC	CC	CC	CC	CC	CC	CC	CC	CC	CC	CC	CC	CC	CC	CC	CC	CC	CC	CC	CC
AX-94397199	G/A	0	0	+	NA	NA	NA	NA	NA	NA	GG	GG	GG	GG	GG	GG	GG	GG	GG	GG	GG	GG	GG	GG	GG	GG	GG	GG	GG	GG	GG	GG	GG	GG	GG	GG	GG	GG	GG	GG	GG	GG	GG	GG	GG	GG	GG	GG	GG
AX-94397230	C/T	0	0	+	NA	NA	NA	NA	NA	NA	CC	TC	CC	CC	NN	TC	TT	CC	CC	CC	CC	CC	CC	CC	TT	CC	TT	CC	CC	CC	NN	TT	NN	TT	CC	TT	CC	TT	TT	NN	CC	NN	NN	CC	TC	CC	CC	CC	CC
AX-94397239	A	0	0	+	NA	NA	NA	NA	NA	NA	AA	AA	AA	AA	AA	AA	AA	AA	AA	AA	AA	AA	AA	AA	AA	AA	AA	AA	AA	AA	AA	AA	AA	AA	AA	AA	NN	AA	AA	AA	AA	AA	AA	AA	AA	AA	AA	AA	AA
AX-94397244	C/T	0	0	+	NA	NA	NA	NA	NA	NA	CC	CC	CC	CC	CC	CC	CC	CC	CC	CC	CC	CC	CC	CC	CC	CC	CC	CC	CC	NN	CC	CC	NN	CC	CC	CC	CC	CC	CC	CC	NN	CC	CC	CC	CC	CC	CC	NN	CC
AX-94397254	G/C	0	0	+	NA	NA	NA	NA	NA	NA	CG	CG	GG	CG	CG	CG	CG	CG	CG	GG	CG	CG	CG	CG	CG	GG	CG	GG	CG	CG	GG	CG	GG	CG	CG	NN	CG	GG	GG	CG	CG	GG	GG	GG	GG	CG	CG	GG	CG
AX-94397264	T/C	0	0	+	NA	NA	NA	NA	NA	NA	TT	TT	TT	CC	TC	TT	TT	TT	CC	TT	TT	CC	TT	TT	TT	TT	TT	TT	TT	TT	TT	CC	TT	TT	TT	TT	TT	CC	TT	CC	CC	CC	TT	TT	TT	CC	TT	TT	CC
AX-94397270	C/G	0	0	+	NA	NA	NA	NA	NA	NA	CG	CC	CG	CG	CG	CG	CC	CG	CG	CG	CG	CG	CG	CG	CG	CG	CC	CG	CG	CG	CG	CG	CG	CC	CG	CG	CC	CG	CG	CG	CG	CG	CG	CG	CG	CG	CG	CC	CG
AX-94397303	C/T	0	0	+	NA	NA	NA	NA	NA	NA	TC	TC	CC	CC	CC	TC	TT	TC	CC	TC	CC	TC	CC	CC	CC	CC	TT	TC	CC	CC	TC	TT	CC	CC	CC	TT	NN	TC	TT	CC	CC	CC	TC	CC	TC	NN	CC	CC	TC
AX-94397362	G/C	0	0	+	NA	NA	NA	NA	NA	NA	CC	GG	GG	GG	CC	GG	GG	GG	GG	CC	GG	GG	GG	GG	GG	CC	GG	CC	GG	GG	CC	GG	GG	GG	GG	CC	GG	GG	GG	GG	GG	GG	GG	GG	GG	CC	GG	CC	GG
AX-94397387	C/T	0	0	+	NA	NA	NA	NA	NA	NA	CC	CC	CC	TT	NN	CC	CC	NN	TT	TT	NN	CC	CC	CC	CC	NN	CC	CC	CC	TC	CC	TT	CC	CC	CC	TT	CC	CC	CC	CC	CC	CC	CC	NN	CC	TT	NN	NN	CC
AX-94397414	C/T	0	0	+	NA	NA	NA	NA	NA	NA	CC	CC	CC	CC	CC	CC	CC	CC	NN	TC	CC	CC	CC	CC	CC	TC	CC	CC	CC	TC	CC	TC	CC	NN	CC	TC	CC	CC	TC	TC	NN	CC	CC	NN	NN	TC	CC	CC	NN
AX-94397427	C/T	0	0	+	NA	NA	NA	NA	NA	NA	TT	CC	CC	CC	CC	CC	CC	CC	NN	CC	TC	CC	CC	CC	CC	TT	CC	CC	TC	TT	CC	CC	CC	CC	CC	CC	CC	CC	CC	CC	CC	CC	CC	CC	CC	TT	CC	CC	TC
AX-94397464	T/C	0	0	+	NA	NA	NA	NA	NA	NA	TT	CC	CC	TT	TT	TT	CC	TT	CC	TT	TT	CC	CC	TT	TT	CC	CC	TT	TT	TT	TT	CC	CC	TT	CC	CC	TT	CC	CC	CC	TT	CC	CC	CC	CC	TT	TT	TT	TT
AX-94397465	T/C	0	0	+	NA	NA	NA	NA	NA	NA	TT	TT	TT	CC	TT	TT	TT	TT	CC	TT	CC	TT	TT	TT	TT	TT	TT	TT	CC	TT	TT	TT	TT	TT	TT	TT	TT	TT	TT	TT	TT	TT	TT	TT	TT	TT	CC	TT	TT
AX-94397474	T	0	0	+	NA	NA	NA	NA	NA	NA	TT	TT	TT	TT	TT	TT	TT	TT	TT	TT	TT	TT	TT	TT	TT	TT	TT	TT	TT	TT	TT	TT	TT	TT	TT	TT	TT	TT	TT	TT	TT	TT	TT	TT	TT	TT	TT	TT	TT
AX-94397476	G/A	0	0	+	NA	NA	NA	NA	NA	NA	GG	GG	GG	GG	GG	GG	GG	GG	GG	GG	GG	GG	GG	GG	GG	GG	GG	GG	GG	GG	GG	GG	GG	GG	GG	GG	GG	GG	GG	GG	GG	GG	GG	GG	GG	GG	GG	GG	GG
AX-94397515	G/C	0	0	+	NA	NA	NA	NA	NA	NA	GG	GG	GG	GG	GG	GG	GG	GG	GG	GG	GG	GG	GG	GG	GG	GG	GG	GG	GG	GG	GG	GG	GG	GG	GG	GG	GG	GG	GG	GG	GG	GG	GG	GG	GG	GG	GG	GG	GG
AX-94397523	T/C	0	0	+	NA	NA	NA	NA	NA	NA	TT	TT	TT	TT	TT	TT	TT	TT	TT	TT	TT	TT	TT	TT	TT	TT	TT	TT	TT	TT	TT	TT	TT	TT	TT	TT	TT	TT	TT	TT	TT	TT	TT	TT	TT	TT	TT	TT	TT
AX-94397527	G/A	0	0	+	NA	NA	NA	NA	NA	NA	GG	GG	GG	GG	GG	GG	GG	GG	GG	GG	AA	GG	GG	GG	GG	GG	GG	GG	AA	GG	GG	GG	GG	GG	GG	GG	GG	GG	GG	GG	GG	GG	GG	GG	GG	GG	AA	GG	GG
AX-94397535	T/C	0	0	+	NA	NA	NA	NA	NA	NA	TT	CC	TT	TT	NN	CC	CC	CC	TT	TT	TT	CC	TT	TT	TT	TT	CC	TT	TT	TT	TT	TT	CC	TT	TT	TT	CC	CC	CC	CC	CC	CC	CC	CC	CC	CC	TT	TT	NN
AX-94397580	A/G	0	0	+	NA	NA	NA	NA	NA	NA	NN	AA	AA	GG	AA	AA	NN	AA	AA	AA	AA	AA	AA	AA	AA	AA	AA	AA	AA	AA	AA	AA	AA	AA	AA	AA	AA	AA	AA	AA	AA	AA	AA	AA	AA	AA	NN	AA	NN
AX-94397581	G/A	0	0	+	NA	NA	NA	NA	NA	NA	GG	GG	GG	GG	GG	GG	GG	GG	GG	GG	GG	GG	GG	GG	GG	GG	GG	GG	GG	GG	GG	GG	GG	GG	GG	GG	GG	GG	GG	GG	GG	GG	GG	GG	GG	GG	GG	GG	GG
AX-94397585	G/C	0	0	+	NA	NA	NA	NA	NA	NA	CC	GG	GG	GG	GG	NN	GG	GG	GG	GG	CC	GG	NN	GG	GG	GG	CC	GG	GG	GG	GG	CC	GG	CC	GG	GG	GG	GG	GG	GG	CC	GG	GG	CC	GG	NN	CC	CG	CC
AX-94397589	A/G	0	0	+	NA	NA	NA	NA	NA	NA	AG	AG	NN	AG	NN	AG	NN	AG	AG	AG	AG	NN	AG	AG	AA	AG	AG	AG	NN	AG	AG	AG	AG	AG	AG	AG	AG	AG	AG	AG	AG	AG	AG	AG	AG	AG	AG	AG	AG
AX-94397604	A/T	0	0	+	NA	NA	NA	NA	NA	NA	AA	AT	AA	AA	AT	AA	NN	AT	AT	AT	AA	AT	AT	AT	AT	AT	AT	AA	AT	AT	AT	AA	AT	AA	AT	AA	AT	AT	AT	AT	AT	AT	AT	AT	AT	AT	AA	AT	AT
AX-94397647	G	0	0	+	NA	NA	NA	NA	NA	NA	GG	GG	GG	GG	GG	GG	GG	GG	GG	GG	GG	GG	GG	GG	GG	GG	GG	GG	GG	GG	GG	GG	GG	GG	GG	GG	GG	GG	GG	GG	GG	GG	GG	GG	GG	GG	GG	GG	GG
AX-94397672	C/G	0	0	+	NA	NA	NA	NA	NA	NA	CC	CC	CC	CC	CC	CC	CC	CC	CC	CC	CC	CC	CC	CC	CC	CC	CC	CC	CC	CC	CC	CC	CC	CC	CC	CC	CC	CC	CC	CC	CC	CC	CC	CC	CC	CC	CC	CC	CC
AX-94397737	T/C	0	0	+	NA	NA	NA	NA	NA	NA	TT	TT	TT	TT	TT	TT	TT	TT	TT	TT	TT	TT	TT	TT	TT	TT	TT	TC	TT	TT	TT	TT	TT	TT	TT	TT	TT	TT	TT	TT	TT	TT	TT	TT	TT	TT	TT	TT	TT
AX-94397743	C/T	0	0	+	NA	NA	NA	NA	NA	NA	CC	CC	CC	TT	NN	CC	CC	CC	TT	CC	TT	CC	TT	CC	CC	TT	CC	CC	CC	CC	CC	TT	CC	CC	CC	CC	CC	CC	TT	CC	CC	CC	CC	CC	CC	CC	TT	CC	TT
AX-94397744	G/C	0	0	+	NA	NA	NA	NA	NA	NA	CG	CG	CG	CG	CG	CG	CG	CG	CG	CG	CG	CG	CG	CG	CG	CG	CG	CG	CG	CG	CG	CG	CG	CG	CG	CG	CG	CG	CG	CG	CG	CG	CG	CG	CG	CG	CG	CG	CG
AX-94397766	C/T	0	0	+	NA	NA	NA	NA	NA	NA	CC	CC	CC	TC	TC	CC	CC	CC	CC	TT	TT	CC	TT	TT	TT	TT	CC	CC	TT	TT	CC	TT	CC	TT	CC	TT	TT	TC	CC	CC	TT	CC	CC	CC	CC	TT	CC	CC	CC
AX-94397781	T/C	0	0	+	NA	NA	NA	NA	NA	NA	TT	TT	TC	TT	TC	TT	TT	TT	TT	TT	TT	TT	TC	TT	TC	TT	TT	TT	TT	TC	TC	TC	TT	TC	TC	TT	TT	TC	TT	TC	TC	TT	TC	TT	TT	TC	TT	TT	TT
AX-94397793	A	0	0	+	NA	NA	NA	NA	NA	NA	AA	AA	AA	AA	AA	AA	AA	AA	AA	AA	AA	AA	AA	AA	AA	AA	AA	AA	AA	AA	AA	AA	AA	AA	AA	AA	AA	AA	AA	AA	AA	AA	AA	AA	AA	AA	AA	AA	AA
AX-94397806	A/C	0	0	+	NA	NA	NA	NA	NA	NA	AA	AA	CC	AA	CC	NN	CC	CC	AA	AA	CC	CC	CC	AA	AA	AA	CC	AA	CC	AA	CC	CC	AA	AA	CC	CC	AA	AA	AA	CC	AA	AA	CC	CC	AA	AA	CC	AA	CC
AX-94397827	T/A	0	0	+	NA	NA	NA	NA	NA	NA	TT	TT	TT	AA	TT	TT	TT	TT	TT	TT	AA	TT	TT	TT	TT	TT	TT	TT	TT	TT	TT	TT	TT	TT	TT	TT	TT	TT	TT	TT	TT	TT	TT	TT	TT	TT	AA	TT	TT
AX-94397830	A/G	0	0	+	NA	NA	NA	NA	NA	NA	AA	AA	AA	AA	AA	AA	GG	AA	AA	AA	AA	AA	AA	GG	GG	AA	GG	AA	GG	AA	AA	GG	GG	GG	AA	AA	GG	AA	AA	AA	AA	GG	GG	AA	GG	AA	AA	AA	AA
AX-94397839	T/C	0	0	+	NA	NA	NA	NA	NA	NA	TT	TT	TT	TT	TT	TT	TT	TT	TT	TT	TT	TT	TT	TT	TT	TT	TT	TT	TT	TT	TT	TT	TT	TT	TT	TT	TT	TT	TT	TT	TT	TT	TT	TT	TT	TT	TT	TT	TT
AX-94397845	T	0	0	+	NA	NA	NA	NA	NA	NA	TT	TT	TT	TT	TT	TT	TT	TT	TT	TT	TT	TT	TT	TT	TT	TT	TT	TT	TT	TT	TT	TT	TT	TT	TT	TT	TT	TT	TT	TT	TT	TT	TT	TT	TT	TT	TT	TT	TT
AX-94397852	T/A	0	0	+	NA	NA	NA	NA	NA	NA	TT	TT	TT	AA	TT	TT	TT	TT	NN	NN	TT	TT	TT	TT	TT	TT	TT	TT	TT	TT	TT	TT	NN	TT	TT	TT	TT	TT	TT	TT	TT	TT	TT	TT	TT	TT	TT	TT	TT
AX-94397869	G/C	0	0	+	NA	NA	NA	NA	NA	NA	CC	GG	CC	CC	CG	GG	GG	GG	CC	CC	CC	GG	CC	CC	GG	CC	GG	CC	CC	CC	CC	GG	GG	CC	CC	GG	GG	CC	CC	GG	GG	GG	GG	GG	GG	CC	CC	CC	GG
AX-94397871	T/C	0	0	+	NA	NA	NA	NA	NA	NA	TC	TT	TT	TT	TT	TT	TT	TT	TT	TT	TT	NN	TT	NN	TT	TT	TT	TC	TT	TT	TT	TT	TT	TT	TT	TT	NN	TC	TT	TT	TT	TT	TT	CC	TT	TT	TT	TC	TT
AX-94397895	C/A	0	0	+	NA	NA	NA	NA	NA	NA	CC	AC	CC	CC	NN	AC	AC	AC	AC	AC	AC	AC	AC	AC	AC	AC	AC	CC	CC	AC	AC	AC	AC	AC	CC	AC	AC	CC	AC	AC	CC	AC	AC	CC	NN	AC	NN	AC	CC
AX-94397929	C	0	0	+	NA	NA	NA	NA	NA	NA	CC	CC	CC	CC	CC	CC	CC	CC	CC	CC	CC	CC	CC	CC	CC	CC	CC	CC	CC	CC	CC	CC	CC	CC	CC	CC	CC	CC	CC	CC	CC	CC	CC	CC	CC	CC	CC	CC	CC
AX-94397932	C/G	0	0	+	NA	NA	NA	NA	NA	NA	CC	CC	CC	CC	CC	CC	CC	CC	CC	CC	CC	CC	CC	CC	CC	CC	CC	CC	CC	CC	GG	CC	CC	CC	CC	CC	CC	CC	CC	CC	CC	GG	CC	CC	CC	CC	CC	CC	CC
AX-94397936	T/G	0	0	+	NA	NA	NA	NA	NA	NA	TT	TT	TT	TT	TT	TG	TT	TG	TT	TT	TT	NN	TT	TG	TT	NN	TT	TT	TT	TT	TG	TT	TT	TT	TT	TT	TT	TT	NN	TG	TT	TT	TG	TT	TT	TT	TT	TT	TG
AX-94397938	G/T	0	0	+	NA	NA	NA	NA	NA	NA	GG	GG	GG	TG	GG	TG	GG	GG	GG	GG	TG	GG	GG	GG	GG	GG	GG	GG	TG	GG	GG	GG	GG	GG	GG	GG	GG	GG	GG	GG	GG	GG	GG	GG	GG	GG	TG	GG	GG
AX-94397950	A/G	0	0	+	NA	NA	NA	NA	NA	NA	AA	GG	AA	AA	NN	AA	AA	AA	AA	AA	AA	GG	GG	AA	AA	AA	GG	AA	GG	AA	GG	AA	GG	GG	AA	AA	AA	AG	AA	AA	AA	AA	AA	AA	AG	AA	AA	AA	GG
AX-94398036	C/G	0	0	+	NA	NA	NA	NA	NA	NA	GG	CC	CC	GG	CC	CC	CC	CC	CC	CC	GG	CC	GG	CC	CC	GG	CC	GG	CC	CC	CC	CC	CC	GG	CC	CC	CC	CC	CC	CC	CC	CC	CC	GG	CG	CC	GG	CC	GG
AX-94398059	G	0	0	+	NA	NA	NA	NA	NA	NA	GG	GG	GG	GG	GG	GG	GG	GG	GG	GG	GG	GG	GG	GG	GG	GG	GG	GG	GG	GG	GG	GG	GG	GG	GG	GG	GG	GG	GG	GG	GG	GG	GG	GG	GG	GG	GG	GG	GG
AX-94398071	G/C	0	0	+	NA	NA	NA	NA	NA	NA	GG	CG	GG	GG	GG	CG	GG	GG	GG	GG	GG	CG	GG	GG	CG	CG	GG	GG	GG	GG	GG	GG	GG	GG	CG	GG	GG	GG	CG	CG	GG	GG	CG	GG	GG	GG	GG	GG	GG
AX-94398121	T/G	0	0	+	NA	NA	NA	NA	NA	NA	GG	TT	TT	TT	TT	TT	TT	TT	TT	TT	GG	TT	GG	TT	TT	TT	TT	GG	TT	TT	TT	GG	TT	GG	TT	TT	TT	TT	TT	TT	TT	TT	TT	GG	TG	TT	GG	TT	GG
AX-94398131	A/G	0	0	+	NA	NA	NA	NA	NA	NA	AA	AA	AA	AA	AA	AA	AA	AA	AA	AA	AA	AA	AA	AA	AA	AA	AA	AA	AA	AA	AA	AA	AA	AG	AA	AA	AA	AA	AA	AA	AA	AA	AA	AA	AA	AA	AA	AA	AA
AX-94398183	A/G	0	0	+	NA	NA	NA	NA	NA	NA	AA	AA	AA	AA	AA	AA	AA	AA	AA	AA	GG	AA	AA	AA	AA	AA	AA	AA	GG	GG	AA	AA	AA	AA	AA	AA	AA	AA	AA	AA	AA	AA	AA	AA	AA	AA	GG	AA	AA
AX-94398191	G/T	0	0	+	NA	NA	NA	NA	NA	NA	TG	GG	GG	GG	NN	GG	GG	GG	GG	NN	GG	GG	GG	GG	GG	NN	GG	NN	GG	NN	NN	GG	GG	GG	GG	GG	GG	NN	GG	GG	GG	GG	GG	GG	GG	TT	GG	GG	TT
AX-94398212	A/G	0	0	+	NA	NA	NA	NA	NA	NA	AA	AA	AA	AA	AA	AA	AA	AA	AA	AA	GG	AA	AA	AA	GG	AA	AA	AA	GG	AA	AA	AA	AA	AA	AA	AA	AA	AA	AA	AA	AA	AA	AA	AA	AA	AA	GG	AA	AA
AX-94398217	T/G	0	0	+	NA	NA	NA	NA	NA	NA	TT	TT	GG	TT	TT	TT	TT	TT	TT	GG	TT	TT	TT	GG	TT	GG	TT	TT	TT	TT	GG	TT	TT	GG	TT	TT	TT	TT	GG	TT	TT	TT	TT	TT	TT	GG	TT	GG	TT
AX-94398222	T	0	0	+	NA	NA	NA	NA	NA	NA	TT	TT	TT	TT	TT	TT	TT	TT	TT	TT	TT	TT	TT	TT	TT	TT	TT	TT	TT	TT	TT	TT	TT	TT	TT	TT	TT	TT	TT	TT	TT	TT	TT	TT	TT	TT	TT	TT	TT
AX-94398233	T/C	0	0	+	NA	NA	NA	NA	NA	NA	TT	TT	TT	TC	TT	TT	TT	TT	TT	NN	TT	NN	TT	TT	TT	TT	TT	TT	TT	TT	NN	TT	NN	NN	TT	NN	NN	TT	NN	TT	TT	TT	TT	TT	TT	NN	TT	TT	TC
AX-94398307	A/C	0	0	+	NA	NA	NA	NA	NA	NA	AA	AA	AA	AA	AA	AA	AA	AA	AA	AA	AA	AA	AA	AA	AA	AA	AA	AA	AA	AA	AA	AA	AA	AA	AA	AA	AA	AA	AA	AA	AA	AA	AA	AA	AA	AA	AA	AA	AA
AX-94398320	A/G	0	0	+	NA	NA	NA	NA	NA	NA	AA	AA	AA	GG	AA	AA	AA	AA	AA	GG	GG	AA	GG	AA	GG	GG	AA	AA	GG	AA	AA	GG	NN	AA	AA	GG	AA	AA	AA	AA	AA	AA	AA	AA	AA	AA	GG	AA	AA
AX-94398324	C/G	0	0	+	NA	NA	NA	NA	NA	NA	CC	GG	GG	NN	GG	CC	CC	GG	CC	CC	CC	GG	CC	CC	GG	CC	GG	CC	CC	GG	CC	CC	GG	CC	GG	CC	GG	GG	CC	GG	CC	GG	GG	CC	NN	CC	CC	CC	CC
AX-94398349	G/C	0	0	+	NA	NA	NA	NA	NA	NA	CG	GG	CG	GG	CG	GG	GG	CG	CG	CG	GG	GG	CG	GG	GG	GG	GG	GG	GG	GG	CG	GG	GG	CG	CG	CG	CG	CG	GG	GG	CG	CG	GG	CG	CG	GG	GG	CG	GG
AX-94398361	G/T	0	0	+	NA	NA	NA	NA	NA	NA	GG	TT	GG	GG	TT	GG	TT	GG	TT	GG	GG	GG	TT	TT	GG	GG	TT	GG	GG	GG	GG	GG	TT	GG	GG	GG	GG	GG	GG	GG	TT	GG	GG	GG	NN	GG	NN	GG	GG
AX-94398385	A/G	0	0	+	NA	NA	NA	NA	NA	NA	NN	AA	GG	NN	AA	GG	GG	AA	AA	AA	GG	GG	AA	AA	AA	AA	NN	AA	AA	AA	NN	AA	NN	AA	NN	AA	AA	AA	NN	AA	NN	AA	AA	AA	AA	AA	GG	NN	AA
AX-94398472	T/C	0	0	+	NA	NA	NA	NA	NA	NA	TT	TT	TT	TT	TC	TT	TT	TT	CC	CC	TT	TT	TT	TT	TT	CC	TT	TT	TT	CC	TT	CC	TT	TT	TT	CC	TT	TT	CC	CC	CC	TT	TT	TT	TT	CC	TT	TT	NN
AX-94398475	A/G	0	0	+	NA	NA	NA	NA	NA	NA	AG	AG	NN	AG	AG	NN	AG	AG	AA	AA	NN	NN	NN	AG	AG	AA	AG	NN	AG	NN	AG	NN	AA	AG	AG	AA	AG	AA	AA	AA	AA	AG	NN	AA	AA	AA	NN	NN	AA
AX-94398498	C/G	0	0	+	NA	NA	NA	NA	NA	NA	NN	CC	CC	CC	CC	CC	CC	CC	CC	CC	CG	CC	CC	CC	CC	CC	CC	CC	CC	CC	CC	NN	CC	CC	CC	CC	CC	CC	CC	CC	CC	CC	CC	CC	CC	CC	CG	CC	CC
AX-94398509	C/T	0	0	+	NA	NA	NA	NA	NA	NA	TT	CC	CC	CC	CC	CC	CC	CC	CC	CC	CC	CC	CC	CC	CC	CC	CC	TT	CC	CC	CC	CC	CC	CC	CC	CC	CC	CC	CC	CC	CC	CC	CC	CC	CC	CC	CC	CC	CC
AX-94398525	A	0	0	+	NA	NA	NA	NA	NA	NA	AA	AA	AA	AA	AA	AA	AA	AA	AA	AA	AA	AA	AA	AA	AA	AA	AA	AA	AA	AA	AA	AA	AA	AA	AA	AA	AA	AA	AA	AA	AA	AA	AA	AA	AA	AA	AA	AA	AA
AX-94398538	G/C	0	0	+	NA	NA	NA	NA	NA	NA	GG	CC	NN	GG	NN	GG	GG	NN	GG	GG	GG	NN	GG	GG	CC	GG	NN	GG	GG	CC	GG	GG	CC	GG	NN	GG	NN	NN	GG	NN	GG	NN	NN	GG	NN	GG	GG	GG	GG
AX-94398577	A/T	0	0	+	NA	NA	NA	NA	NA	NA	AA	NN	TT	AA	AA	AT	AA	AA	AA	TT	AA	AT	AA	AA	AA	TT	AA	AA	AA	AA	AA	AA	NN	AA	AA	AA	AA	AA	TT	AA	AA	AA	AA	AA	NN	AA	AA	AA	NN
AX-94398581	C/T	0	0	+	NA	NA	NA	NA	NA	NA	CC	CC	TC	CC	NN	CC	CC	TC	TC	CC	CC	CC	CC	CC	TC	CC	TC	NN	CC	CC	NN	TC	CC	CC	NN	CC	CC	CC	CC	CC	CC	CC	CC	CC	CC	TC	CC	TC	TC
AX-94398596	C/T	0	0	+	NA	NA	NA	NA	NA	NA	CC	TT	CC	TT	NN	CC	CC	NN	TC	TC	CC	TC	TC	NN	TT	TT	TC	TT	CC	CC	TT	CC	NN	TC	NN	NN	TT	TC	TT	CC	TT	CC	TC	TC	NN	NN	CC	TT	TT
AX-94398611	G/A	0	0	+	NA	NA	NA	NA	NA	NA	GG	GG	GG	GG	GG	GG	GG	GG	GG	GG	GG	GG	GG	GG	GG	GG	GG	GG	GG	GG	GG	GG	GG	GG	GG	GG	GG	GG	GG	GG	GG	GG	GG	GG	GG	GG	GG	GG	GG
AX-94398632	T/A	0	0	+	NA	NA	NA	NA	NA	NA	TT	TT	TT	TT	AT	TT	TT	TT	TT	TT	TT	TT	TT	TT	TT	TT	TT	TT	TT	TT	TT	TT	TT	TT	TT	TT	TT	TT	TT	TT	TT	TT	TT	TT	TT	TT	TT	TT	TT
AX-94398639	T/C	0	0	+	NA	NA	NA	NA	NA	NA	TT	TT	TT	TT	TT	TC	TT	TT	TT	TT	TT	TT	TT	TT	TT	TT	TT	TT	TT	TT	TT	TT	TT	TT	TT	TT	TT	TT	TT	TT	TT	TT	TT	TT	TT	TT	TT	TT	TT
AX-94398682	C	0	0	+	NA	NA	NA	NA	NA	NA	CC	CC	CC	CC	CC	CC	CC	CC	CC	CC	CC	CC	CC	CC	CC	CC	CC	CC	CC	CC	CC	CC	CC	CC	CC	CC	CC	CC	CC	CC	CC	CC	CC	CC	CC	CC	CC	CC	CC
AX-94398706	T/C	0	0	+	NA	NA	NA	NA	NA	NA	TT	CC	TT	TT	TC	TT	TT	CC	TT	CC	TT	CC	CC	CC	TT	TT	CC	CC	CC	CC	TT	TT	CC	TT	CC	TT	TT	TC	CC	CC	TT	TT	CC	TT	NN	TC	TT	TT	CC
AX-94398726	C/A	0	0	+	NA	NA	NA	NA	NA	NA	AA	CC	NN	AA	CC	CC	CC	CC	CC	AA	CC	NN	CC	NN	CC	CC	AA	CC	NN	CC	CC	CC	AA	AA	CC	NN	AA	CC	CC	CC	AA	AA	CC	AA	AC	AA	CC	AA	AA
AX-94398737	G	0	0	+	NA	NA	NA	NA	NA	NA	GG	GG	GG	GG	GG	GG	GG	GG	GG	GG	GG	GG	GG	GG	GG	GG	GG	GG	GG	GG	GG	GG	GG	GG	GG	GG	GG	GG	GG	GG	GG	GG	GG	GG	GG	GG	GG	GG	GG
AX-94398741	T/C	0	0	+	NA	NA	NA	NA	NA	NA	TT	CC	CC	TT	TT	TC	TT	TT	TT	TT	TT	TT	CC	TT	CC	CC	CC	CC	CC	CC	TT	TT	TT	TT	TT	TT	TT	TC	CC	TT	TT	TT	CC	TT	TT	CC	TT	TT	TT
AX-94398760	C/G	0	0	+	NA	NA	NA	NA	NA	NA	CG	CG	CG	CG	CC	CG	CG	CG	CG	CG	CG	CG	CC	CG	CG	CG	CG	CG	CG	CC	CG	CG	CG	CG	CC	CG	CG	CG	CG	CG	CG	CG	CG	CG	CG	CG	CG	CG	CC
AX-94398852	T/C	0	0	+	NA	NA	NA	NA	NA	NA	TT	NN	TT	NN	TT	TT	TT	NN	TT	NN	NN	NN	NN	NN	NN	TT	NN	TT	TT	TT	NN	TT	NN	TT	NN	NN	NN	NN	TT	NN	TT	NN	TT	TT	NN	TT	NN	TT	TT
AX-94398853	C/T	0	0	+	NA	NA	NA	NA	NA	NA	CC	TT	CC	CC	CC	TT	TT	TT	CC	CC	CC	TT	TT	TT	TT	NN	TT	CC	TT	CC	CC	CC	CC	CC	TT	CC	TT	CC	TT	TT	CC	CC	TT	CC	NN	CC	CC	CC	TT
AX-94398862	C/T	0	0	+	NA	NA	NA	NA	NA	NA	CC	CC	CC	CC	CC	CC	CC	CC	CC	CC	CC	CC	CC	NN	CC	CC	CC	CC	NN	CC	NN	CC	CC	CC	CC	CC	CC	CC	CC	CC	CC	CC	CC	TC	CC	CC	CC	TC	CC
AX-94398891	G/T	0	0	+	NA	NA	NA	NA	NA	NA	GG	GG	TT	GG	GG	GG	TG	GG	GG	GG	GG	GG	GG	GG	GG	GG	GG	GG	GG	NN	GG	GG	GG	GG	GG	GG	GG	NN	TT	GG	GG	NN	GG	GG	GG	GG	GG	GG	GG
AX-94398906	T/C	0	0	+	NA	NA	NA	NA	NA	NA	TT	TT	TT	TT	TT	NN	TT	TT	TT	TT	TT	TT	TT	TT	TT	TT	TT	TT	TT	TT	TT	TT	TT	TT	TT	TT	TT	TT	TT	TT	TT	TT	TT	TT	TT	TT	TT	TT	TT
AX-94398907	C/G	0	0	+	NA	NA	NA	NA	NA	NA	CC	CC	CC	CC	CC	CC	GG	CC	GG	CC	CC	CC	CC	CC	CC	CC	CC	CC	CC	CC	CC	CC	CC	CC	CC	CC	CC	CC	CC	CC	GG	CC	CC	CC	CC	CC	CC	GG	CC
AX-94398930	G/A	0	0	+	NA	NA	NA	NA	NA	NA	AA	GG	AA	AA	AG	GG	AA	GG	AA	GG	GG	GG	AA	AA	GG	AA	GG	AA	AA	AA	AA	GG	GG	AA	AA	GG	GG	AA	AA	GG	GG	GG	NN	GG	AG	AA	GG	AA	GG
AX-94398962	A/G	0	0	+	NA	NA	NA	NA	NA	NA	AA	AA	AA	AA	AA	AA	AA	AA	AA	AA	AA	AA	AA	AA	AA	AA	AA	AA	AA	AA	AA	AA	AA	AA	AA	AA	AA	AA	AA	AA	AA	AA	AA	AA	AA	AA	AA	AA	AA
AX-94398969	A/C	0	0	+	NA	NA	NA	NA	NA	NA	CC	CC	CC	AA	CC	AA	CC	CC	CC	AA	AA	AA	CC	CC	CC	AA	CC	CC	AA	CC	AA	CC	CC	CC	AA	CC	CC	AC	AA	AA	CC	AA	AA	CC	AC	CC	AA	CC	CC
AX-94398990	C/T	0	0	+	NA	NA	NA	NA	NA	NA	TC	CC	NN	CC	TC	NN	CC	CC	CC	NN	NN	CC	NN	TC	CC	TT	NN	TC	CC	NN	NN	TC	CC	TC	NN	TC	CC	TC	TC	NN	CC	TC	CC	CC	NN	TT	TC	TT	NN
AX-94399039	G/A	0	0	+	NA	NA	NA	NA	NA	NA	AG	AA	AG	GG	AG	AG	AG	GG	GG	GG	GG	AA	GG	AA	GG	GG	AA	AG	AA	GG	GG	GG	GG	AA	GG	GG	AA	AG	GG	GG	AG	GG	NN	GG	AG	AA	NN	NN	NN
AX-94399040	G/A	0	0	+	NA	NA	NA	NA	NA	NA	GG	GG	AA	GG	GG	GG	GG	GG	AA	AA	AA	GG	GG	GG	GG	GG	GG	GG	GG	AA	AA	AA	GG	GG	GG	AA	GG	AG	GG	GG	GG	GG	GG	GG	GG	AA	AA	AA	GG
AX-94399048	A/G	0	0	+	NA	NA	NA	NA	NA	NA	AG	AG	AG	AG	AG	AG	AG	AG	AG	AG	AG	AG	AG	AG	AG	AG	AG	AG	AG	AG	AG	AG	AG	AG	AG	AG	AG	AG	AG	AG	AG	AG	AG	AG	AG	AG	AG	AG	AG
AX-94399059	A/C	0	0	+	NA	NA	NA	NA	NA	NA	NN	AA	AA	AA	AA	CC	AA	AA	AA	AA	NN	NN	AA	AA	AA	AA	AA	AA	AA	AA	AA	AA	AA	AA	AA	AA	NN	AC	AA	NN	AA	AA	AA	AA	AA	AA	NN	AA	AA
AX-94399089	A/C	0	0	+	NA	NA	NA	NA	NA	NA	AA	AA	CC	AA	AA	AA	AA	AA	AA	AA	AA	NN	CC	AA	AA	NN	AA	AA	AA	AA	AA	AA	AC	AA	AA	AA	AA	AC	AA	AA	AA	AA	AC	AA	AA	AA	AA	AA	AC
AX-94399162	T/C	0	0	+	NA	NA	NA	NA	NA	NA	TC	TT	TT	TT	TT	TT	TC	TC	TT	TT	TT	TC	TC	TT	TT	TT	TT	NN	TC	TT	TC	TT	TT	TT	NN	TC	TT	TT	TT	TT	TT	TT	TT	TT	TT	TC	TT	NN	NN
AX-94399171	A/G	0	0	+	NA	NA	NA	NA	NA	NA	AA	AA	AA	AA	AA	GG	AA	AA	AG	AA	AA	AA	AA	AA	AA	AG	AA	AA	AG	AA	AA	AA	AA	AA	AA	AA	AA	AA	AA	AA	AA	AA	AA	AA	AA	AA	AA	AA	AA
AX-94399186	C/T	0	0	+	NA	NA	NA	NA	NA	NA	CC	CC	TT	TT	TC	CC	CC	CC	TT	CC	CC	CC	TT	CC	CC	TT	CC	CC	TT	CC	CC	TT	CC	CC	CC	CC	CC	TC	TT	CC	CC	CC	CC	CC	CC	CC	CC	CC	TT
AX-94399198	G/A	0	0	+	NA	NA	NA	NA	NA	NA	AG	GG	GG	GG	GG	GG	GG	GG	GG	GG	GG	GG	GG	GG	GG	GG	GG	GG	GG	NN	GG	GG	AG	GG	GG	GG	GG	GG	GG	GG	GG	GG	GG	GG	GG	GG	GG	GG	AG
AX-94399212	T	0	0	+	NA	NA	NA	NA	NA	NA	TT	TT	TT	TT	TT	TT	TT	TT	TT	TT	TT	TT	TT	TT	TT	TT	TT	TT	TT	TT	TT	TT	TT	TT	TT	TT	TT	TT	TT	TT	TT	TT	TT	TT	TT	TT	TT	TT	TT
AX-94399237	C/T	0	0	+	NA	NA	NA	NA	NA	NA	TT	CC	CC	TT	CC	CC	CC	TT	TT	CC	TT	CC	CC	CC	CC	CC	TT	TT	TT	TT	CC	CC	CC	TT	TT	CC	CC	TT	CC	CC	CC	CC	CC	CC	CC	CC	CC	CC	CC
AX-94399238	C/T	0	0	+	NA	NA	NA	NA	NA	NA	CC	TT	CC	CC	CC	CC	CC	TT	CC	CC	CC	NN	CC	TT	TC	CC	CC	CC	CC	CC	CC	CC	TT	NN	CC	CC	TT	TT	TC	TT	TT	CC	NN	CC	TC	CC	CC	CC	CC
AX-94399241	A/G	0	0	+	NA	NA	NA	NA	NA	NA	AA	AA	AA	AG	AA	AA	AA	AA	AA	NN	AA	AA	AA	AA	AA	AA	AA	AA	AA	AA	AA	AA	AA	AA	AA	AA	AA	AA	AA	AA	AA	AA	AA	AA	AA	AA	AA	AA	AA
AX-94399243	G	0	0	+	NA	NA	NA	NA	NA	NA	GG	GG	GG	GG	GG	GG	GG	GG	GG	GG	GG	GG	GG	GG	GG	GG	GG	GG	GG	GG	GG	GG	GG	GG	GG	GG	GG	GG	GG	GG	GG	GG	GG	GG	GG	GG	GG	GG	GG
AX-94399249	G/T	0	0	+	NA	NA	NA	NA	NA	NA	GG	GG	GG	TG	GG	GG	TG	GG	GG	GG	GG	GG	GG	GG	GG	GG	GG	GG	GG	GG	GG	GG	GG	GG	TG	GG	GG	GG	GG	GG	GG	GG	GG	GG	GG	GG	GG	GG	NN
AX-94399256	G	0	0	+	NA	NA	NA	NA	NA	NA	GG	GG	GG	GG	GG	GG	GG	GG	GG	GG	GG	GG	GG	GG	GG	GG	GG	GG	GG	GG	GG	GG	GG	GG	GG	GG	GG	GG	GG	GG	GG	GG	GG	GG	GG	GG	GG	GG	GG
AX-94399281	G/A	0	0	+	NA	NA	NA	NA	NA	NA	GG	GG	GG	GG	GG	GG	GG	GG	GG	GG	GG	GG	GG	AA	GG	GG	GG	GG	GG	GG	GG	GG	GG	GG	GG	GG	GG	AG	GG	GG	AA	GG	GG	AA	GG	GG	GG	GG	NN
AX-94399292	A/C	0	0	+	NA	NA	NA	NA	NA	NA	AC	NN	AC	CC	NN	AC	CC	CC	NN	AA	AA	AC	NN	AA	AA	AA	AA	NN	AA	AA	NN	CC	NN	CC	AA	CC	AA	AA	CC	NN	AC	NN	AA	AA	NN	AA	CC	CC	NN
AX-94399304	G/A	0	0	+	NA	NA	NA	NA	NA	NA	NN	GG	GG	GG	GG	GG	GG	GG	GG	GG	GG	GG	GG	GG	GG	GG	GG	GG	GG	GG	GG	GG	GG	GG	GG	GG	GG	GG	GG	GG	GG	GG	GG	GG	GG	GG	GG	GG	NN
AX-94399328	C/T	0	0	+	NA	NA	NA	NA	NA	NA	TC	CC	TC	CC	TC	CC	CC	CC	CC	CC	TC	CC	TC	NN	TC	CC	CC	TC	TC	CC	TC	NN	CC	CC	CC	CC	CC	CC	CC	CC	NN	CC	CC	TC	CC	CC	CC	CC	NN
AX-94399337	G/A	0	0	+	NA	NA	NA	NA	NA	NA	GG	GG	GG	GG	GG	AG	GG	GG	GG	GG	GG	AA	GG	GG	GG	GG	GG	GG	GG	GG	GG	GG	AA	GG	GG	GG	GG	GG	GG	GG	GG	GG	GG	GG	GG	GG	GG	GG	GG
AX-94399339	T/A	0	0	+	NA	NA	NA	NA	NA	NA	TT	AT	AT	TT	AT	NN	AT	AT	TT	TT	TT	AT	TT	TT	AT	TT	AT	TT	TT	AT	TT	TT	AT	TT	AT	TT	AT	AT	TT	AT	TT	AT	NN	TT	AT	TT	TT	TT	TT
AX-94399340	C/T	0	0	+	NA	NA	NA	NA	NA	NA	CC	CC	CC	CC	CC	CC	CC	CC	CC	CC	CC	CC	CC	CC	CC	CC	CC	CC	CC	CC	CC	CC	CC	CC	CC	CC	CC	TC	CC	TC	CC	CC	CC	TC	NN	CC	CC	CC	TC
AX-94399368	T/G	0	0	+	NA	NA	NA	NA	NA	NA	TT	TG	TG	TT	TG	TT	TT	TG	TT	TT	TT	TG	TT	TT	TG	TT	TG	TT	TT	TG	TT	TT	TG	TT	TG	TT	TG	TG	TT	TG	TT	TG	TG	TT	TG	TT	TT	TT	TT
AX-94399384	C/T	0	0	+	NA	NA	NA	NA	NA	NA	CC	CC	CC	CC	CC	CC	CC	CC	CC	CC	NN	CC	CC	CC	CC	CC	CC	CC	CC	CC	CC	CC	CC	NN	CC	CC	CC	CC	CC	CC	CC	CC	CC	CC	CC	CC	TC	CC	NN
AX-94399387	T/G	0	0	+	NA	NA	NA	NA	NA	NA	TT	TT	TT	TT	TT	TT	TT	TT	TT	TT	TT	TT	TT	TT	TT	TT	TT	TT	TT	GG	TT	TT	TT	TT	TT	TT	TT	TT	TT	TT	TT	TT	TT	TT	TT	TT	TT	TT	TT
AX-94399399	C/T	0	0	+	NA	NA	NA	NA	NA	NA	CC	CC	CC	CC	CC	CC	CC	CC	CC	CC	CC	CC	CC	CC	CC	CC	CC	CC	CC	CC	CC	CC	CC	CC	CC	CC	CC	CC	CC	CC	CC	CC	CC	CC	CC	CC	CC	CC	TC
AX-94399415	C/T	0	0	+	NA	NA	NA	NA	NA	NA	CC	CC	CC	CC	CC	CC	CC	CC	CC	CC	CC	CC	CC	CC	CC	CC	CC	CC	CC	CC	CC	CC	CC	CC	CC	CC	CC	CC	CC	CC	CC	CC	CC	TC	CC	CC	CC	CC	CC
AX-94399505	G/A	0	0	+	NA	NA	NA	NA	NA	NA	GG	GG	GG	GG	GG	GG	GG	GG	GG	GG	GG	GG	GG	GG	GG	GG	GG	GG	GG	GG	GG	GG	GG	GG	GG	GG	GG	GG	GG	GG	GG	GG	GG	GG	GG	GG	GG	GG	GG
AX-94399544	A/G	0	0	+	NA	NA	NA	NA	NA	NA	AA	GG	AA	AA	GG	GG	AA	GG	AA	AA	AA	AA	AA	AA	AA	AA	AA	AA	AA	AA	AA	AA	AA	AA	AA	AA	AA	AA	GG	AA	AA	AA	GG	AA	NN	AA	AA	AA	AA
AX-94399553	T/C	0	0	+	NA	NA	NA	NA	NA	NA	CC	TT	CC	TT	TC	TT	TT	TT	CC	CC	TT	TT	TT	TT	CC	TT	TT	CC	TT	CC	CC	TT	TT	TT	CC	TT	TT	TT	TT	TT	CC	TT	TT	CC	TC	TT	TT	CC	TT
AX-94399573	C/G	0	0	+	NA	NA	NA	NA	NA	NA	NN	CG	NN	CC	CC	CC	CC	NN	CG	CC	CC	NN	CC	NN	NN	NN	NN	NN	CG	NN	NN	CG	NN	NN	CC	CG	NN	NN	NN	NN	NN	CG	NN	CC	CG	CG	CG	NN	CG
AX-94399591	A/C	0	0	+	NA	NA	NA	NA	NA	NA	AA	CC	CC	AA	CC	AA	CC	AA	AA	AA	CC	CC	AA	AA	AA	AA	CC	AA	AA	AA	CC	AA	CC	AA	NN	AA	AA	AC	CC	CC	AA	CC	CC	AA	AC	AA	CC	AA	AA
AX-94399671	C/T	0	0	+	NA	NA	NA	NA	NA	NA	CC	CC	CC	CC	TT	CC	CC	CC	CC	CC	CC	CC	CC	CC	CC	CC	CC	CC	CC	TT	CC	CC	CC	CC	CC	CC	CC	TC	CC	CC	CC	CC	CC	CC	CC	CC	CC	CC	CC
AX-94399675	T/C	0	0	+	NA	NA	NA	NA	NA	NA	CC	TT	TT	TT	TT	TT	TT	TT	TT	TT	TT	CC	TT	TT	TT	TT	TT	TT	TT	TT	TT	TT	TT	TT	TT	TT	TT	TC	TT	TT	TT	TT	TT	TT	TT	TT	TT	TT	TT
AX-94399687	G	0	0	+	NA	NA	NA	NA	NA	NA	GG	GG	GG	GG	GG	GG	GG	GG	GG	GG	GG	GG	GG	GG	GG	GG	GG	GG	GG	GG	GG	GG	GG	GG	GG	GG	GG	GG	GG	GG	GG	GG	GG	GG	GG	GG	GG	GG	GG
AX-94399700	T	0	0	+	NA	NA	NA	NA	NA	NA	TT	TT	TT	TT	TT	TT	TT	TT	TT	TT	TT	TT	TT	TT	TT	TT	TT	TT	TT	TT	TT	TT	TT	TT	TT	TT	TT	TT	TT	TT	TT	TT	TT	TT	TT	TT	TT	TT	TT
AX-94399722	T/C	0	0	+	NA	NA	NA	NA	NA	NA	TT	TT	TT	TC	TT	TT	TT	TT	TC	TT	TT	TT	TC	TT	TC	TT	TT	TT	TT	TT	TC	TT	TT	TT	TC	TT	TT	TC	TC	TT	TT	TT	TT	TC	TT	TC	TT	TC	TT
AX-94399725	T/G	0	0	+	NA	NA	NA	NA	NA	NA	GG	TT	GG	TT	TT	TT	TT	TT	TT	GG	TT	TT	TT	TT	TT	TT	TT	GG	TT	TT	TT	TT	TT	TT	GG	GG	GG	TT	GG	TT	TT	TT	TT	TT	TT	TT	TT	GG	TT
AX-94399766	G/A	0	0	+	NA	NA	NA	NA	NA	NA	GG	AG	GG	AG	AG	AG	AG	AG	AG	NN	AG	AG	AG	AG	AG	AG	AG	GG	AG	AG	AG	GG	NN	AG	NN	GG	AG	AG	GG	NN	AG	AG	AG	GG	AG	GG	AG	GG	AG
AX-94399770	G	0	0	+	NA	NA	NA	NA	NA	NA	GG	GG	GG	GG	GG	GG	GG	GG	GG	GG	GG	GG	GG	GG	GG	GG	GG	GG	GG	GG	GG	GG	GG	GG	GG	GG	GG	GG	GG	GG	GG	GG	GG	GG	GG	GG	GG	GG	GG
AX-94399803	T/C	0	0	+	NA	NA	NA	NA	NA	NA	TT	TT	TT	CC	TC	CC	TT	CC	TT	TT	TT	CC	TT	TT	CC	TT	TT	TT	TT	TT	CC	TT	TT	NN	CC	TT	TT	TC	CC	TT	TT	TT	CC	TT	TT	CC	TT	TT	TT
AX-94399811	G/C	0	0	+	NA	NA	NA	NA	NA	NA	NN	CC	GG	NN	CG	NN	CC	CC	GG	CG	GG	CC	CG	CC	GG	GG	CC	GG	CG	CG	CC	NN	CC	GG	NN	GG	CC	CC	GG	CC	CC	NN	CC	NN	CC	GG	CG	GG	CG
AX-94399816	T/C	0	0	+	NA	NA	NA	NA	NA	NA	TT	TT	TT	TT	TT	TT	TT	TT	TT	TT	TT	TT	TT	TT	TT	TT	TT	TT	TT	TT	TT	TT	TT	TT	TT	TT	TT	TT	TT	TT	TT	TT	TT	TT	TT	TT	TT	TT	TT
AX-94399831	C/G	0	0	+	NA	NA	NA	NA	NA	NA	GG	CC	CC	NN	CC	CC	CC	CC	CC	CC	CG	GG	CC	CC	CC	GG	CC	CG	CG	CG	CC	CC	CC	CC	CC	CG	CC	CG	CC	CC	CC	CC	CC	CC	CC	CC	CC	CG	CC
AX-94399860	T/G	0	0	+	NA	NA	NA	NA	NA	NA	TT	TT	TT	TT	TT	TT	TT	TT	TT	TT	TT	TT	TT	TT	TT	TT	TT	TT	TT	TT	TT	TT	TT	TT	TT	TT	TT	TT	TT	TT	TT	TT	TT	TT	TT	TT	TT	TT	TT
AX-94399869	A/G	0	0	+	NA	NA	NA	NA	NA	NA	AA	AA	GG	AA	AA	AA	AA	AA	AA	AA	GG	AA	AA	AA	AA	AA	AA	AA	GG	AA	AA	AA	AA	AA	AA	AA	AA	AA	AA	AA	AA	AA	AA	AA	AA	AA	GG	AA	AA
AX-94399873	T/C	0	0	+	NA	NA	NA	NA	NA	NA	TT	TT	TT	CC	TT	TT	TT	TT	TT	TT	TT	TT	TT	TT	TT	TT	TT	TT	TT	TT	TT	TT	TT	TT	CC	TT	TT	TT	TT	TT	TT	TT	TT	TT	TT	TT	CC	TT	TT
AX-94399884	T/C	0	0	+	NA	NA	NA	NA	NA	NA	TC	TC	TC	TC	TT	TC	TC	TC	TT	TT	TC	TC	TC	TC	TC	TT	TC	TC	TC	TT	TC	TT	TC	TC	TC	TT	TC	TC	TT	TT	TT	TC	TC	TC	TC	TT	TC	TC	TC
AX-94399903	T/C	0	0	+	NA	NA	NA	NA	NA	NA	TC	TT	TT	TT	TT	TT	TT	TC	TT	NN	TC	TT	TT	TT	TT	TT	TT	NN	TT	TT	TT	TT	TT	TT	TC	TC	TT	TT	TT	TT	TT	TT	TT	TC	TT	TC	TC	TC	NN
AX-94399941	C/T	0	0	+	NA	NA	NA	NA	NA	NA	CC	CC	CC	CC	CC	CC	CC	CC	CC	CC	CC	CC	CC	CC	CC	CC	CC	CC	CC	CC	CC	CC	CC	CC	CC	CC	CC	CC	CC	CC	CC	CC	CC	CC	CC	CC	CC	CC	CC
AX-94399951	T	0	0	+	NA	NA	NA	NA	NA	NA	TT	TT	TT	TT	TT	TT	TT	TT	TT	TT	TT	TT	TT	TT	TT	TT	TT	TT	TT	TT	TT	TT	TT	TT	TT	TT	TT	TT	TT	TT	TT	TT	TT	TT	TT	TT	TT	TT	TT
AX-94399988	T/C	0	0	+	NA	NA	NA	NA	NA	NA	TT	CC	TT	TT	TT	TT	TT	TT	TT	TT	TT	TT	TT	TT	TT	TT	TT	TT	TT	TT	TT	CC	TT	TT	TT	TT	TT	TT	TT	TT	TT	CC	TT	CC	NN	TT	TT	TT	TT
AX-94399991	A/G	0	0	+	NA	NA	NA	NA	NA	NA	AA	AA	NN	GG	AA	AA	NN	AA	AA	AG	GG	AA	AA	AA	AA	NN	NN	GG	GG	AG	AA	AA	AA	AA	AA	NN	AA	AA	GG	AA	AA	AA	AA	NN	AG	AA	GG	NN	AA
AX-94399999	G/T	0	0	+	NA	NA	NA	NA	NA	NA	GG	GG	GG	GG	GG	GG	GG	GG	GG	GG	GG	GG	GG	GG	GG	GG	GG	GG	GG	GG	GG	GG	GG	GG	GG	GG	GG	GG	GG	GG	GG	GG	GG	GG	GG	GG	GG	GG	GG
AX-94400011	C/T	0	0	+	NA	NA	NA	NA	NA	NA	CC	CC	CC	TT	TC	CC	CC	CC	CC	CC	TT	CC	TT	CC	CC	CC	CC	CC	CC	CC	CC	CC	CC	CC	CC	CC	CC	CC	CC	CC	CC	CC	CC	CC	CC	CC	TT	CC	CC
AX-94400044	T	0	0	+	NA	NA	NA	NA	NA	NA	TT	TT	TT	TT	TT	TT	TT	TT	TT	TT	TT	TT	TT	TT	TT	TT	TT	TT	TT	TT	TT	TT	TT	TT	TT	TT	TT	TT	TT	TT	TT	TT	TT	TT	TT	TT	TT	TT	TT
AX-94400045	C	0	0	+	NA	NA	NA	NA	NA	NA	CC	CC	CC	CC	CC	CC	CC	CC	CC	CC	CC	CC	CC	CC	CC	CC	CC	CC	CC	CC	CC	CC	CC	CC	CC	CC	CC	CC	CC	CC	CC	CC	CC	CC	CC	CC	CC	CC	CC
AX-94400082	C	0	0	+	NA	NA	NA	NA	NA	NA	CC	CC	CC	CC	CC	CC	CC	CC	CC	CC	CC	CC	NN	CC	CC	CC	CC	CC	CC	CC	CC	CC	CC	CC	CC	CC	CC	CC	CC	CC	NN	CC	CC	CC	CC	CC	CC	CC	CC
AX-94400089	C/A	0	0	+	NA	NA	NA	NA	NA	NA	CC	CC	CC	AC	NN	CC	CC	CC	CC	CC	AC	CC	CC	CC	CC	AC	CC	CC	CC	CC	CC	CC	CC	AC	CC	CC	CC	AC	AC	CC	CC	CC	CC	CC	CC	CC	AC	CC	CC
AX-94400142	G/A	0	0	+	NA	NA	NA	NA	NA	NA	GG	AA	GG	AA	AG	AA	AA	AA	GG	GG	GG	AA	AA	GG	AA	GG	AA	GG	GG	GG	GG	GG	AA	AA	GG	GG	AA	AG	GG	AA	GG	AA	AA	AA	AA	AA	GG	GG	AA
AX-94400178	A/C	0	0	+	NA	NA	NA	NA	NA	NA	AA	AA	AA	AA	AA	AA	AA	AA	AA	AA	AA	AA	AA	AA	AA	AA	AA	AA	AA	AA	AA	AA	AA	AA	AA	AA	AA	AA	AA	AA	AA	AA	AA	AA	AA	AA	AA	AA	AA
AX-94400179	G	0	0	+	NA	NA	NA	NA	NA	NA	GG	GG	GG	GG	GG	GG	GG	GG	GG	GG	GG	GG	GG	GG	GG	GG	GG	GG	GG	GG	GG	GG	GG	GG	GG	GG	GG	GG	GG	GG	GG	GG	GG	GG	GG	GG	GG	GG	GG
AX-94400181	A/C	0	0	+	NA	NA	NA	NA	NA	NA	AA	AA	AA	AA	AA	AA	AA	AA	AA	AA	AA	AA	AA	AA	AA	AA	AA	AA	AA	AA	AA	AA	AA	AA	AA	AA	AA	AA	AA	AA	NN	AA	AA	AC	AA	AA	AA	AA	AC
AX-94400196	G/A	0	0	+	NA	NA	NA	NA	NA	NA	AA	AA	GG	GG	GG	GG	GG	GG	GG	GG	AA	GG	AA	GG	GG	AA	GG	AA	AA	AA	GG	GG	GG	GG	AA	GG	GG	AG	GG	GG	AA	GG	GG	GG	GG	GG	GG	GG	AA
AX-94400211	A/G	0	0	+	NA	NA	NA	NA	NA	NA	AA	GG	AA	AA	AG	AA	GG	AA	AA	AA	AA	AA	AA	AA	AA	AA	GG	AA	GG	AA	AA	AA	AA	GG	GG	AA	GG	GG	AA	AA	AA	AA	AA	AA	AG	GG	AA	GG	GG
AX-94400226	C/A	0	0	+	NA	NA	NA	NA	NA	NA	CC	CC	CC	CC	CC	CC	CC	CC	CC	CC	CC	CC	CC	CC	CC	CC	CC	CC	CC	CC	CC	CC	CC	CC	CC	CC	CC	CC	CC	CC	CC	CC	CC	CC	CC	CC	CC	CC	CC
AX-94400252	A/G	0	0	+	NA	NA	NA	NA	NA	NA	GG	AA	AA	GG	AA	GG	AA	AA	AA	AA	GG	AA	AA	AA	AA	GG	GG	GG	GG	AA	AA	GG	GG	AA	AA	GG	AA	AG	AA	AA	AA	AA	AA	AA	AG	GG	GG	GG	AA
AX-94400265	A/G	0	0	+	NA	NA	NA	NA	NA	NA	AA	AA	AG	AA	AA	AA	AA	AA	AG	AA	AA	AA	AA	AA	AG	AA	AA	AA	AA	AG	AG	AA	NN	AG	AA	AG	AG	AA	AA	AA	AA	AA	AA	AG	AA	AG	AA	AG	AG
AX-94400275	T/C	0	0	+	NA	NA	NA	NA	NA	NA	TT	TT	TT	TT	TT	TT	TT	TT	TT	TT	CC	TT	TT	TT	TT	TT	TT	TT	CC	TT	TT	TT	TT	TT	TT	TT	TT	TT	TT	TT	TT	TT	TT	TT	TT	TT	CC	TT	TT
AX-94400290	T/C	0	0	+	NA	NA	NA	NA	NA	NA	TT	TT	TT	TT	TT	TT	TT	TT	TT	TT	TT	CC	TT	TT	TT	TT	TT	TT	TT	TT	TT	TT	TT	TT	TT	TT	TT	CC	TT	TT	TT	TT	TT	TT	TT	TT	TT	TT	TT
AX-94400293	T	0	0	+	NA	NA	NA	NA	NA	NA	TT	TT	TT	TT	TT	TT	TT	TT	TT	TT	TT	TT	TT	TT	TT	TT	TT	TT	TT	TT	TT	TT	TT	TT	TT	TT	TT	TT	TT	TT	TT	TT	TT	TT	TT	TT	TT	TT	TT
AX-94400296	G/C	0	0	+	NA	NA	NA	NA	NA	NA	GG	CC	GG	GG	GG	GG	GG	GG	CG	GG	GG	GG	GG	GG	GG	GG	CC	GG	GG	GG	GG	GG	CC	GG	GG	GG	CC	NN	GG	CC	NN	CC	GG	GG	CG	GG	GG	GG	NN
AX-94400327	C/G	0	0	+	NA	NA	NA	NA	NA	NA	CC	CC	CC	CC	CC	CC	CC	CC	CC	CC	CC	CC	CC	CC	CC	CC	CC	CC	CC	CC	CC	CC	CC	CC	CC	CC	CC	CC	CC	CC	CC	CC	CC	CC	CC	CC	NN	CC	CC
AX-94400331	C/T	0	0	+	NA	NA	NA	NA	NA	NA	CC	CC	CC	CC	CC	TT	CC	CC	CC	CC	TC	CC	CC	CC	CC	CC	CC	CC	CC	CC	CC	CC	CC	CC	CC	CC	CC	CC	CC	CC	CC	CC	CC	CC	CC	CC	TT	CC	CC
AX-94400346	T/C	0	0	+	NA	NA	NA	NA	NA	NA	CC	TT	TT	TT	CC	TT	TT	TT	TT	CC	TT	TT	TT	TT	TT	CC	TT	CC	TT	TT	CC	TT	TT	TT	TT	CC	TT	TT	TT	TT	TT	TT	TT	TT	TT	CC	TT	CC	TT
AX-94400367	G/A	0	0	+	NA	NA	NA	NA	NA	NA	AG	GG	GG	GG	GG	GG	GG	GG	GG	GG	AG	GG	AG	NN	GG	GG	GG	AG	GG	GG	GG	GG	GG	GG	NN	GG	GG	GG	AG	GG	GG	GG	GG	GG	GG	AG	AG	GG	GG
AX-94400371	T/C	0	0	+	NA	NA	NA	NA	NA	NA	TT	TT	CC	TT	TT	NN	TT	TT	TT	TT	CC	TT	TT	TT	TT	TT	TT	TT	CC	TT	TT	TT	TC	TT	TT	TT	TT	TC	TT	TT	TT	TT	NN	TT	TC	TT	CC	TT	TC
AX-94400393	C/T	0	0	+	NA	NA	NA	NA	NA	NA	CC	CC	CC	CC	CC	CC	CC	CC	CC	CC	CC	CC	CC	CC	CC	CC	CC	CC	CC	CC	CC	CC	CC	CC	CC	CC	CC	CC	CC	CC	CC	CC	CC	CC	CC	CC	CC	CC	NN
AX-94400399	C/G	0	0	+	NA	NA	NA	NA	NA	NA	CG	CC	CG	CG	CG	CG	GG	CG	CG	CG	CG	CG	CG	CG	NN	CG	CG	CG	CG	CG	CG	CG	CG	CG	CG	CG	CC	CG	CG	CG	CG	CG	NN	CC	CG	CG	CG	CG	CG
AX-94400402	T/C	0	0	+	NA	NA	NA	NA	NA	NA	TT	TT	NN	TT	NN	TT	TT	TT	TT	NN	NN	NN	TC	TT	NN	TT	TC	TT	NN	TT	TT	TT	TT	TT	NN	TT	NN	TC	NN	NN	TT	NN	TC	TT	TT	NN	NN	TT	TT
AX-94400414	G/C	0	0	+	NA	NA	NA	NA	NA	NA	GG	GG	GG	GG	GG	GG	GG	GG	GG	GG	GG	GG	GG	GG	GG	GG	GG	GG	GG	GG	GG	GG	GG	GG	GG	GG	GG	GG	GG	GG	GG	GG	GG	GG	GG	GG	GG	GG	GG
AX-94400451	C/G	0	0	+	NA	NA	NA	NA	NA	NA	CC	GG	CC	GG	CG	GG	GG	GG	CC	CC	CC	GG	GG	CC	GG	CC	GG	CC	CC	CC	CC	CC	GG	GG	CC	CC	GG	CG	CC	GG	CC	GG	GG	GG	GG	GG	CC	CC	GG
AX-94400468	A/G	0	0	+	NA	NA	NA	NA	NA	NA	GG	AA	AA	AA	AA	GG	GG	AA	NN	GG	AA	AG	AA	GG	AA	GG	AA	GG	GG	GG	AA	GG	AA	GG	GG	NN	GG	AA	AA	AA	AA	AA	AA	AA	AA	AA	AA	AA	GG
AX-94400473	A/G	0	0	+	NA	NA	NA	NA	NA	NA	NN	NN	AA	AA	AA	AA	AA	NN	AA	NN	AA	NN	AA	AA	NN	AA	AA	AA	AA	AA	AA	AA	AA	AA	AA	AA	AA	NN	NN	AA	AA	AA	NN	AA	NN	AA	NN	NN	AA
AX-94400477	A/G	0	0	+	NA	NA	NA	NA	NA	NA	GG	AA	AA	GG	AA	AG	AA	AA	GG	AA	GG	AA	AA	AA	AA	AA	AA	GG	AA	AA	AA	AA	AA	AA	AA	AA	GG	GG	AA	AA	GG	AA	AA	GG	AG	AA	GG	AA	AA
AX-94400483	G/A	0	0	+	NA	NA	NA	NA	NA	NA	GG	AA	GG	GG	NN	AA	NN	AA	GG	GG	GG	AA	NN	AA	GG	GG	AA	GG	AA	GG	NN	AA	AA	AA	AA	GG	AA	NN	GG	AA	AA	GG	AA	GG	AA	GG	GG	GG	NN
AX-94400545	A/G	0	0	+	NA	NA	NA	NA	NA	NA	AA	GG	AA	GG	AG	GG	GG	GG	AA	AA	AA	GG	GG	AA	GG	AA	GG	AA	AA	AA	AA	AA	GG	GG	AA	AA	GG	AG	AA	GG	AA	GG	GG	GG	GG	GG	AA	AA	GG
AX-94400566	C/T	0	0	+	NA	NA	NA	NA	NA	NA	CC	NN	CC	CC	CC	TC	CC	CC	CC	CC	CC	CC	CC	CC	CC	CC	CC	CC	CC	CC	CC	CC	CC	CC	CC	CC	CC	CC	CC	CC	CC	CC	CC	CC	CC	CC	CC	CC	CC
AX-94400572	A/T	0	0	+	NA	NA	NA	NA	NA	NA	AA	AA	AA	AT	AA	AT	AA	AA	AA	AT	AT	AT	AA	AA	AA	AT	AA	AA	AT	AA	AT	AA	AA	AA	AT	AA	AA	AT	AT	AT	AA	AT	AT	AA	AT	AA	AT	AA	AA
AX-94400582	C/T	0	0	+	NA	NA	NA	NA	NA	NA	CC	TC	TC	TC	CC	TC	CC	CC	TC	TC	TC	TC	TC	CC	TC	CC	TC	TC	TC	CC	CC	TC	TC	CC	TC	TC	CC	TC	TC	TC	CC	CC	TC	TC	TC	CC	TC	TC	CC
AX-94400616	G/A	0	0	+	NA	NA	NA	NA	NA	NA	GG	GG	GG	GG	GG	GG	GG	GG	GG	AA	AA	GG	GG	AA	GG	GG	NN	GG	GG	AA	GG	GG	NN	GG	GG	GG	NN	AA	GG	GG	GG	GG	NN	AA	AG	GG	GG	GG	GG
AX-94400647	C/T	0	0	+	NA	NA	NA	NA	NA	NA	CC	CC	CC	CC	CC	CC	CC	CC	CC	CC	CC	CC	CC	CC	CC	CC	CC	CC	CC	CC	CC	CC	CC	CC	CC	CC	CC	CC	CC	CC	CC	CC	CC	CC	CC	CC	CC	CC	CC
AX-94400672	C/T	0	0	+	NA	NA	NA	NA	NA	NA	CC	CC	TC	CC	NN	CC	CC	CC	CC	CC	CC	CC	CC	TC	CC	CC	TC	CC	CC	CC	CC	CC	CC	CC	CC	CC	NN	TC	CC	CC	NN	CC	CC	CC	CC	CC	CC	NN	CC
AX-94400696	C/G	0	0	+	NA	NA	NA	NA	NA	NA	CC	CC	GG	CC	CC	CC	CC	CC	CG	NN	CC	CC	CC	CC	CC	GG	CC	CG	CC	CC	CG	CC	CG	CC	CC	GG	CC	NN	CG	CC	CC	CG	CG	NN	CC	CC	CC	CG	CC
AX-94400716	T/A	0	0	+	NA	NA	NA	NA	NA	NA	AA	NN	AT	AA	AT	TT	TT	AT	TT	TT	AA	NN	AA	TT	AT	TT	AT	NN	AA	AT	TT	TT	AT	TT	AT	TT	NN	AT	TT	AT	TT	AT	AT	TT	TT	TT	NN	TT	TT
AX-94400727	A/G	0	0	+	NA	NA	NA	NA	NA	NA	AG	AA	AG	AG	AG	NN	AG	AA	AG	AG	AA	AG	NN	AG	AA	AA	NN	AA	AA	AA	AG	AG	AG	AG	NN	NN	AG	AG	AG	AG	AG	AA	AG	AA	AG	AA	AA	AG	AG
AX-94400729	G/C	0	0	+	NA	NA	NA	NA	NA	NA	GG	CG	GG	CC	GG	GG	GG	GG	GG	GG	CC	CC	CC	CC	GG	GG	GG	GG	GG	GG	CC	GG	GG	GG	GG	GG	CC	CG	GG	CC	GG	GG	CC	GG	NN	CG	CC	GG	GG
AX-94400732	G/T	0	0	+	NA	NA	NA	NA	NA	NA	NN	GG	TT	GG	TT	NN	GG	TT	TT	NN	GG	TT	GG	GG	GG	TT	GG	NN	GG	GG	TT	GG	GG	TT	TT	TT	NN	TT	GG	GG	NN	NN	GG	TT	NN	TT	GG	TT	TT
AX-94400737	T/C	0	0	+	NA	NA	NA	NA	NA	NA	TC	CC	TT	NN	TC	CC	CC	CC	TT	NN	TT	CC	TT	TT	TT	TT	CC	CC	TT	TT	CC	NN	TT	TT	TT	TC	CC	CC	CC	TT	TT	TT	CC	TT	NN	CC	TT	TT	TC
AX-94400776	C/T	0	0	+	NA	NA	NA	NA	NA	NA	CC	CC	CC	CC	CC	CC	CC	CC	CC	CC	CC	CC	CC	CC	CC	CC	CC	CC	CC	CC	CC	CC	CC	CC	CC	CC	CC	CC	CC	CC	CC	CC	CC	CC	CC	CC	CC	CC	CC
AX-94400790	T/C	0	0	+	NA	NA	NA	NA	NA	NA	TT	TT	TT	CC	NN	TT	TT	TT	CC	TT	CC	TT	CC	TT	TT	CC	TT	CC	CC	CC	CC	TT	TT	CC	CC	TT	TT	TC	CC	CC	CC	CC	TT	CC	NN	CC	CC	TT	CC
AX-94400797	G/T	0	0	+	NA	NA	NA	NA	NA	NA	GG	TT	TT	GG	TT	GG	GG	TT	GG	GG	GG	TT	TT	TT	TT	GG	TT	GG	GG	GG	TT	GG	TT	TT	TT	GG	TT	TG	TT	TT	GG	TT	TT	GG	GG	GG	GG	GG	GG
AX-94400806	G/A	0	0	+	NA	NA	NA	NA	NA	NA	GG	AG	AG	GG	GG	GG	GG	GG	GG	GG	GG	GG	GG	GG	GG	GG	AG	GG	GG	GG	GG	GG	AG	GG	GG	GG	AG	GG	GG	AG	GG	AG	GG	GG	AG	GG	GG	GG	GG
AX-94400810	G/A	0	0	+	NA	NA	NA	NA	NA	NA	GG	GG	GG	GG	GG	GG	GG	GG	GG	GG	GG	GG	GG	GG	GG	GG	GG	GG	GG	GG	GG	GG	GG	GG	GG	GG	GG	GG	GG	GG	GG	GG	GG	AA	NN	GG	GG	GG	GG
AX-94400851	G/A	0	0	+	NA	NA	NA	NA	NA	NA	AA	AA	GG	AA	GG	GG	AA	AA	GG	AA	AA	AA	AA	GG	GG	GG	GG	AA	AA	AA	AA	GG	GG	GG	GG	GG	GG	GG	GG	GG	GG	GG	GG	AA	AG	AA	AA	GG	AG
AX-94400860	A/T	0	0	+	NA	NA	NA	NA	NA	NA	AT	AA	AA	AA	AA	AA	AA	AA	AA	AA	AA	AA	AA	AA	AA	AA	AA	AT	AA	AA	AA	AA	AA	AA	AA	AA	AT	AA	AA	AA	AA	AA	AA	AA	AA	AA	AA	AT	AA
AX-94400861	C/G	0	0	+	NA	NA	NA	NA	NA	NA	CC	CC	CC	CC	CC	CC	CC	CC	CC	CC	GG	CC	CC	GG	CC	GG	CC	CC	GG	CC	CC	CC	CC	GG	CC	CC	CC	CC	CC	CC	CC	CC	CC	CC	CC	CC	GG	NN	GG
AX-94400873	C/A	0	0	+	NA	NA	NA	NA	NA	NA	NN	CC	NN	CC	CC	CC	AC	CC	CC	CC	CC	CC	NN	CC	NN	CC	NN	CC	AC	NN	NN	NN	CC	NN	CC	AC	CC	CC	AC	CC	CC	CC	CC	CC	CC	CC	NN	CC	CC
AX-94400898	A/G	0	0	+	NA	NA	NA	NA	NA	NA	AA	AA	NN	AA	AA	AA	AA	AA	AA	AA	AA	AA	NN	AA	NN	NN	NN	AA	AA	NN	AA	AA	AA	AA	AA	AA	AA	AA	AA	NN	AG	AA	AA	AA	AA	AA	AA	AG	AA
AX-94400901	A/G	0	0	+	NA	NA	NA	NA	NA	NA	AG	AG	AG	AG	AG	AA	AA	AG	AG	AG	AG	AG	AA	AA	AG	AG	AG	AG	AA	AG	AA	AG	AG	AG	AG	GG	AG	AG	AG	AG	AA	AG	AG	AG	AG	AG	AG	GG	AG
AX-94400920	T/C	0	0	+	NA	NA	NA	NA	NA	NA	CC	TT	TT	TT	CC	TT	TT	CC	CC	CC	TT	TT	TT	CC	CC	TT	TT	CC	TT	CC	CC	TT	TT	CC	TT	TT	CC	TT	TT	TT	CC	TT	TT	TT	TT	CC	TT	CC	CC
AX-94400965	C/G	0	0	+	NA	NA	NA	NA	NA	NA	CC	CC	CC	CC	CC	CG	CC	CG	CC	CC	CC	CG	CC	CC	CG	CC	CC	CC	CC	CC	CC	CC	CC	CC	CC	CC	CC	CC	CG	CG	CC	CC	CG	CC	CC	CC	CC	CC	CC
AX-94401018	G/T	0	0	+	NA	NA	NA	NA	NA	NA	GG	GG	GG	GG	GG	GG	GG	GG	GG	GG	GG	GG	GG	GG	GG	GG	GG	GG	GG	GG	NN	GG	GG	GG	GG	GG	GG	GG	GG	GG	GG	GG	GG	GG	GG	GG	TG	GG	GG
AX-94401022	A	0	0	+	NA	NA	NA	NA	NA	NA	AA	AA	AA	AA	AA	AA	AA	AA	AA	AA	AA	AA	AA	AA	AA	AA	AA	AA	AA	AA	AA	AA	AA	AA	AA	AA	AA	AA	AA	AA	AA	AA	AA	AA	AA	AA	AA	AA	AA
AX-94401034	T/C	0	0	+	NA	NA	NA	NA	NA	NA	TT	TT	TT	TT	TT	TT	TT	TT	TT	TT	TT	TT	TT	TT	TT	TT	TT	TT	TT	TT	TT	TT	TT	TT	TT	TT	TT	TT	TT	TT	NN	TT	TT	TT	TT	TT	TT	TT	TT
AX-94401037	G/A	0	0	+	NA	NA	NA	NA	NA	NA	AG	GG	GG	GG	NN	GG	GG	GG	GG	GG	GG	GG	GG	GG	GG	GG	GG	AG	GG	GG	GG	GG	GG	GG	GG	GG	AG	GG	GG	GG	GG	GG	GG	AG	GG	GG	GG	AG	NN
AX-94401057	C/T	0	0	+	NA	NA	NA	NA	NA	NA	CC	CC	CC	CC	CC	CC	CC	CC	CC	CC	CC	CC	CC	CC	CC	CC	CC	CC	CC	CC	CC	CC	CC	CC	CC	CC	CC	CC	CC	CC	CC	CC	CC	CC	CC	CC	CC	CC	CC
AX-94401058	C/G	0	0	+	NA	NA	NA	NA	NA	NA	CC	CC	CC	CC	GG	GG	GG	CC	CC	CC	CC	CC	CC	GG	CC	GG	CC	CC	GG	GG	GG	CC	GG	CC	CC	CC	CC	CG	CC	CC	GG	GG	CC	GG	NN	CC	CC	GG	CC
AX-94401119	A	0	0	+	NA	NA	NA	NA	NA	NA	AA	AA	AA	AA	AA	AA	AA	AA	AA	AA	AA	AA	AA	AA	AA	AA	AA	AA	AA	AA	AA	AA	AA	AA	AA	AA	AA	AA	AA	AA	AA	AA	AA	AA	AA	AA	NN	AA	AA
AX-94401150	T/C	0	0	+	NA	NA	NA	NA	NA	NA	TT	TT	TT	TT	TT	TT	TT	TT	TT	TT	TT	TT	TT	TT	TT	TT	TT	TT	TT	TT	TT	TT	TT	TT	TT	TT	TT	TT	TT	TT	TT	TT	TT	TT	TT	TT	TT	TT	TT
AX-94401154	G/T	0	0	+	NA	NA	NA	NA	NA	NA	GG	GG	NN	NN	GG	TG	TG	TG	GG	TT	GG	TG	TG	TT	TG	GG	GG	GG	GG	GG	TG	GG	GG	TG	TT	GG	GG	TG	GG	GG	TG	GG	TG	TT	TG	GG	GG	GG	GG
AX-94401169	G/A	0	0	+	NA	NA	NA	NA	NA	NA	GG	AG	GG	GG	GG	GG	AG	GG	GG	GG	GG	GG	GG	GG	GG	GG	AG	GG	GG	GG	GG	GG	GG	AG	GG	GG	AG	GG	GG	GG	GG	GG	GG	GG	AG	GG	GG	AG	GG
AX-94401187	G/C	0	0	+	NA	NA	NA	NA	NA	NA	CC	CC	GG	CC	GG	CG	GG	CC	GG	GG	GG	CC	GG	GG	GG	GG	GG	GG	GG	GG	GG	GG	GG	GG	GG	GG	GG	GG	CC	GG	GG	GG	CC	GG	GG	GG	GG	CG	CC
AX-94401191	T/C	0	0	+	NA	NA	NA	NA	NA	NA	TT	TT	TT	TT	TT	TT	TT	TT	TT	TT	TT	TT	TT	TT	TT	TT	TT	TT	TT	TT	TT	TT	TT	TT	TT	TT	TT	TT	TT	TT	TT	TT	TT	TT	TT	TT	TT	TT	TT
AX-94401211	A/G	0	0	+	NA	NA	NA	NA	NA	NA	AA	AA	AA	AA	AA	AA	AA	AA	AA	AA	AA	AA	AA	AA	AA	AA	AA	AA	AA	GG	AA	AA	AA	GG	AA	GG	AA	AA	AA	AA	AA	AA	AA	AA	AA	AA	AA	AA	AA
AX-94401224	C/T	0	0	+	NA	NA	NA	NA	NA	NA	CC	CC	CC	CC	CC	CC	CC	CC	CC	CC	CC	CC	CC	CC	CC	CC	CC	CC	CC	CC	CC	CC	CC	CC	CC	CC	CC	CC	CC	CC	CC	CC	CC	CC	CC	CC	CC	CC	CC
AX-94401231	A	0	0	+	NA	NA	NA	NA	NA	NA	AA	AA	AA	AA	AA	AA	AA	AA	AA	AA	AA	AA	AA	AA	AA	AA	AA	AA	AA	AA	AA	AA	AA	AA	AA	AA	AA	AA	AA	AA	AA	AA	AA	AA	AA	AA	AA	AA	AA
AX-94401232	C/A	0	0	+	NA	NA	NA	NA	NA	NA	CC	CC	CC	CC	CC	CC	CC	CC	CC	CC	CC	CC	CC	CC	CC	CC	CC	CC	CC	CC	CC	CC	CC	CC	CC	CC	CC	CC	CC	CC	CC	CC	CC	CC	CC	CC	CC	CC	CC
AX-94401263	T/G	0	0	+	NA	NA	NA	NA	NA	NA	TT	TT	TT	TT	TT	TT	TT	TT	TT	TT	TT	TT	TT	TT	TT	TT	TT	TT	TT	TT	TT	TT	TT	TT	TT	TT	TT	TT	TT	TT	TT	TT	TT	TT	TT	TT	TT	TT	TT
AX-94401294	G/A	0	0	+	NA	NA	NA	NA	NA	NA	GG	GG	GG	GG	NN	NN	GG	AG	GG	GG	GG	AG	GG	GG	AG	GG	GG	GG	GG	GG	AG	GG	GG	GG	AG	GG	GG	GG	AG	AG	GG	GG	NN	GG	GG	GG	GG	GG	GG
AX-94401309	A/G	0	0	+	NA	NA	NA	NA	NA	NA	AA	AA	AA	AG	AG	AG	NN	AA	AA	AG	AG	NN	NN	AA	NN	AA	AA	AA	NN	AA	AA	AA	AA	AA	AG	AA	AA	AA	NN	AA	AA	AA	AA	AA	AA	AA	AA	AA	AA
AX-94401323	C/T	0	0	+	NA	NA	NA	NA	NA	NA	CC	CC	CC	CC	CC	CC	CC	NN	TC	CC	CC	TC	TC	TC	CC	CC	CC	CC	TC	CC	CC	CC	CC	TC	CC	CC	CC	TC	CC	CC	CC	CC	CC	CC	CC	CC	CC	CC	CC
AX-94401325	T	0	0	+	NA	NA	NA	NA	NA	NA	TT	TT	TT	TT	TT	TT	TT	TT	TT	TT	TT	TT	TT	TT	TT	TT	TT	TT	TT	TT	TT	TT	TT	TT	TT	TT	TT	TT	TT	TT	TT	TT	TT	TT	TT	TT	TT	TT	TT
AX-94401331	C/G	0	0	+	NA	NA	NA	NA	NA	NA	CG	CC	CC	CG	NN	NN	CC	NN	NN	NN	CG	CG	CC	CC	CG	CG	CC	CG	CC	NN	CC	CG	CC	NN	NN	CG	CC	CC	CC	NN	CG	CC	NN	CC	NN	CG	CG	CG	NN
AX-94401336	C/G	0	0	+	NA	NA	NA	NA	NA	NA	CC	CC	CC	CC	CC	CC	GG	CC	CC	CC	CC	CC	CC	CC	CC	CC	CC	CC	CC	CC	CC	CC	CC	CC	CC	CC	CC	CC	CC	GG	CC	CC	CC	CC	CC	CC	CC	CC	CC
AX-94401351	C/T	0	0	+	NA	NA	NA	NA	NA	NA	CC	TC	TC	TC	TC	TT	TC	TC	TC	CC	TC	TC	TC	TC	TC	TC	CC	CC	TC	TC	TC	TT	CC	TC	TC	TC	CC	TC	TC	TC	TC	CC	TC	TC	TC	NN	TC	CC	TC
AX-94401357	G/A	0	0	+	NA	NA	NA	NA	NA	NA	GG	GG	GG	NN	GG	GG	GG	GG	GG	GG	NN	GG	GG	GG	GG	GG	GG	GG	NN	GG	GG	AG	GG	GG	GG	AG	GG	GG	GG	GG	GG	GG	GG	GG	GG	GG	AG	GG	GG
AX-94401378	C/T	0	0	+	NA	NA	NA	NA	NA	NA	CC	CC	CC	TT	CC	CC	CC	CC	TT	CC	CC	CC	CC	CC	CC	CC	CC	CC	CC	CC	CC	CC	CC	CC	CC	CC	CC	CC	CC	CC	CC	CC	CC	CC	CC	CC	CC	CC	CC
AX-94401383	T/A	0	0	+	NA	NA	NA	NA	NA	NA	TT	TT	TT	TT	TT	TT	TT	TT	TT	TT	AA	TT	TT	TT	TT	TT	TT	TT	TT	TT	TT	TT	TT	TT	TT	TT	TT	TT	TT	TT	TT	TT	TT	TT	TT	TT	AA	TT	TT
AX-94401392	A/G	0	0	+	NA	NA	NA	NA	NA	NA	AA	AA	AA	GG	AA	AA	AA	AA	AA	AA	AA	AA	AA	AA	GG	AA	AA	AA	AA	AA	AA	AA	AA	AA	AA	AA	AA	AA	AA	AA	AA	AA	AA	AA	AA	AA	AA	AA	AA
AX-94401405	G	0	0	+	NA	NA	NA	NA	NA	NA	GG	GG	GG	GG	GG	GG	GG	GG	GG	GG	GG	GG	GG	GG	GG	GG	GG	GG	GG	GG	GG	GG	GG	GG	GG	GG	GG	GG	GG	GG	GG	GG	GG	GG	GG	GG	GG	GG	GG
AX-94401423	C	0	0	+	NA	NA	NA	NA	NA	NA	CC	CC	CC	CC	CC	CC	CC	CC	CC	CC	CC	CC	CC	CC	CC	CC	CC	CC	CC	CC	CC	CC	CC	CC	CC	CC	CC	CC	CC	CC	CC	CC	CC	CC	CC	CC	CC	CC	CC
AX-94401436	G/T	0	0	+	NA	NA	NA	NA	NA	NA	GG	GG	GG	GG	GG	GG	GG	GG	GG	GG	GG	GG	GG	GG	GG	GG	GG	GG	GG	GG	GG	GG	GG	GG	GG	GG	GG	GG	GG	GG	GG	GG	GG	GG	GG	GG	GG	GG	GG
AX-94401475	C/A	0	0	+	NA	NA	NA	NA	NA	NA	NN	AC	CC	AA	CC	AC	AC	CC	AC	NN	AA	CC	AC	AC	NN	AC	CC	NN	AA	NN	AC	AC	AC	AC	CC	AC	CC	NN	AC	CC	NN	CC	CC	AC	AC	AC	AC	AC	AA
AX-94401482	C/T	0	0	+	NA	NA	NA	NA	NA	NA	CC	CC	CC	CC	CC	CC	CC	CC	CC	CC	CC	CC	TT	CC	CC	CC	CC	CC	CC	CC	CC	CC	CC	CC	TT	CC	CC	CC	CC	CC	CC	CC	CC	CC	CC	CC	CC	CC	CC
AX-94401483	T/C	0	0	+	NA	NA	NA	NA	NA	NA	TT	TT	CC	TT	CC	NN	TT	TT	CC	TT	CC	TT	TT	TT	CC	CC	CC	TT	TT	TT	TT	TT	CC	TT	CC	CC	TT	CC	CC	TT	TT	CC	TT	TT	TC	TT	TT	CC	TT
AX-94401499	C/T	0	0	+	NA	NA	NA	NA	NA	NA	CC	CC	CC	CC	TC	CC	TT	CC	CC	CC	CC	CC	TT	CC	TT	TT	CC	CC	CC	TT	TT	CC	TT	TT	TT	TT	TT	CC	CC	TT	CC	TT	CC	TT	TT	TT	CC	TT	TT
AX-94401546	T/C	0	0	+	NA	NA	NA	NA	NA	NA	TT	TT	TT	TT	TT	TT	TT	TT	TT	TT	TT	TT	TT	TT	TT	TT	TT	TT	TT	TT	TT	TT	TT	TT	TT	TT	TT	TT	TT	TT	TT	TT	TT	TT	TT	TT	TT	TT	TT
AX-94401553	A/T	0	0	+	NA	NA	NA	NA	NA	NA	AA	AA	AA	AA	AA	AA	AA	AA	AA	AA	AA	AA	AA	AA	AA	AA	AA	AA	TT	AA	AA	AA	AA	AA	AA	AA	AA	AA	AA	TT	TT	AA	AA	AA	AA	AA	AA	AA	TT
AX-94401561	G/T	0	0	+	NA	NA	NA	NA	NA	NA	GG	GG	GG	GG	GG	GG	GG	GG	GG	GG	GG	GG	TT	GG	GG	GG	GG	GG	GG	GG	GG	GG	GG	TT	GG	GG	GG	NN	GG	GG	TT	TT	GG	GG	GG	GG	GG	GG	GG
AX-94401570	G/A	0	0	+	NA	NA	NA	NA	NA	NA	GG	GG	GG	AG	NN	AG	GG	GG	AG	GG	AG	GG	GG	GG	GG	GG	AG	GG	GG	AG	GG	GG	GG	GG	AG	GG	AG	GG	GG	GG	AG	GG	GG	GG	GG	GG	GG	GG	AG
AX-94401571	C/T	0	0	+	NA	NA	NA	NA	NA	NA	CC	TT	CC	TT	CC	TC	CC	TT	CC	TT	CC	TT	CC	CC	TT	CC	TT	NN	TT	CC	CC	CC	TT	CC	TT	CC	TT	CC	TC	TT	TT	NN	TT	TT	TT	CC	CC	CC	TT
AX-94401588	A	0	0	+	NA	NA	NA	NA	NA	NA	AA	AA	AA	AA	AA	AA	AA	AA	AA	AA	AA	AA	AA	AA	AA	AA	AA	AA	AA	AA	AA	AA	AA	AA	AA	AA	AA	AA	AA	AA	AA	AA	AA	AA	AA	AA	AA	AA	AA
AX-94401592	G/A	0	0	+	NA	NA	NA	NA	NA	NA	GG	AA	GG	GG	AG	NN	AA	GG	NN	GG	NN	AG	GG	GG	GG	GG	AG	GG	AA	GG	GG	GG	GG	AA	AA	GG	NN	AA	GG	GG	GG	GG	GG	GG	AG	NN	AG	AA	AA
AX-94401616	A/T	0	0	+	NA	NA	NA	NA	NA	NA	AA	AA	AA	AA	TT	TT	TT	AA	AA	AA	AA	AA	AA	TT	AA	AA	AA	AA	TT	AA	TT	AA	TT	AA	AA	AA	AA	AA	AA	AA	TT	TT	AA	TT	NN	AA	AA	TT	AA
AX-94401617	C/A	0	0	+	NA	NA	NA	NA	NA	NA	CC	AA	CC	AA	CC	NN	AA	AA	CC	CC	CC	CC	CC	CC	AA	CC	CC	CC	CC	CC	CC	CC	CC	CC	AA	AA	CC	CC	CC	CC	CC	CC	AA	AA	AC	CC	CC	AA	CC
AX-94401636	C/T	0	0	+	NA	NA	NA	NA	NA	NA	CC	CC	CC	CC	CC	CC	CC	CC	CC	CC	CC	CC	CC	CC	CC	CC	CC	CC	CC	CC	CC	CC	CC	CC	CC	CC	CC	CC	CC	CC	CC	CC	NN	CC	TC	CC	CC	CC	CC
AX-94401657	C/G	0	0	+	NA	NA	NA	NA	NA	NA	NN	CG	CC	CC	CC	CG	CC	CC	CC	CC	CC	CG	CG	CC	CG	CC	CC	CC	CC	CC	CC	CC	CG	CC	CC	CC	NN	CC	CC	CG	NN	CC	CG	CC	NN	CC	CG	CC	CC
AX-94401666	G/A	0	0	+	NA	NA	NA	NA	NA	NA	AG	AA	AG	GG	NN	GG	AA	AA	NN	AG	GG	NN	AG	AA	AA	AA	GG	AA	GG	NN	AA	GG	GG	AG	AA	GG	AA	AA	GG	NN	AA	GG	NN	AA	AG	AA	GG	NN	NN
AX-94401667	T/C	0	0	+	NA	NA	NA	NA	NA	NA	TT	TT	TT	TT	TT	TT	TT	TT	TT	TT	TT	TT	TT	TT	TT	TT	TT	TT	TT	TT	TT	TT	TT	NN	TT	TT	TT	TT	TT	TT	TT	TT	TT	TC	NN	TT	TT	TT	NN
AX-94401674	C/G	0	0	+	NA	NA	NA	NA	NA	NA	CC	CC	CC	CC	CC	CC	CC	CC	CC	CC	CC	CC	CC	CC	CC	CC	CC	CC	CC	CC	CC	CC	CC	CC	CC	CC	CC	CC	CC	CC	CC	CC	CC	CC	CC	CC	CC	CC	CC
AX-94401688	G/A	0	0	+	NA	NA	NA	NA	NA	NA	GG	AG	GG	GG	AG	AG	AG	AG	GG	GG	AG	AG	AG	GG	GG	GG	AG	GG	AG	GG	GG	GG	AG	GG	GG	GG	AG	NN	GG	AG	AG	AG	AG	GG	AG	AG	AG	GG	AG
AX-94401696	T/C	0	0	+	NA	NA	NA	NA	NA	NA	TC	TC	TC	TT	CC	CC	TC	NN	TT	NN	NN	TC	TC	TT	TT	TT	NN	TT	NN	TC	TT	TT	TC	NN	NN	NN	NN	NN	TT	TT	TC	NN	TT	TT	TT	TT	TT	TT	TT
AX-94401711	A/G	0	0	+	NA	NA	NA	NA	NA	NA	AA	AA	AA	AA	NN	AA	AA	AA	AA	AA	AA	AA	AA	AG	AA	AA	AA	AA	AA	AA	AA	AA	AA	AG	AG	AA	AA	AA	AG	AA	AG	AA	AA	AG	AG	AA	AA	AA	AA
AX-94401713	T	0	0	+	NA	NA	NA	NA	NA	NA	TT	TT	TT	TT	TT	TT	TT	TT	TT	TT	TT	TT	TT	TT	TT	TT	TT	TT	TT	TT	TT	TT	TT	TT	TT	TT	TT	TT	TT	TT	TT	TT	TT	TT	TT	TT	TT	TT	TT
AX-94401725	A/G	0	0	+	NA	NA	NA	NA	NA	NA	AA	GG	AA	AA	AA	AA	AA	AA	AA	AA	AA	AA	AA	AA	AA	AA	GG	AA	AA	AA	AA	AA	GG	AA	AA	AA	GG	AG	AA	AA	AA	GG	AA	AA	AG	AA	AA	AA	AA
AX-94401727	A/G	0	0	+	NA	NA	NA	NA	NA	NA	AA	AG	AG	AA	AG	AA	AA	AG	AA	AA	AA	AG	AA	AA	AG	AA	AG	AA	AA	AG	AA	AA	AG	AA	AG	AA	AG	AG	AA	AG	AA	AG	AG	AA	AG	AA	AA	AA	AA
AX-94401776	C/G	0	0	+	NA	NA	NA	NA	NA	NA	CC	CC	CC	CC	CC	CG	CG	CG	CC	CC	CC	CG	CC	CC	CG	CG	CC	CC	CC	CC	CC	CC	CC	CC	CC	CC	CC	CC	CG	CG	CC	CC	CG	CC	CC	CC	CC	CC	NN
AX-94401785	C/T	0	0	+	NA	NA	NA	NA	NA	NA	CC	CC	CC	TT	TT	CC	CC	CC	CC	CC	TT	CC	CC	CC	CC	TT	CC	CC	CC	CC	CC	CC	CC	TT	CC	CC	CC	TT	TT	CC	CC	CC	CC	CC	CC	CC	TT	CC	CC
AX-94401799	G/A	0	0	+	NA	NA	NA	NA	NA	NA	AA	GG	GG	GG	GG	GG	AA	GG	GG	AA	AA	GG	AA	GG	AA	GG	GG	GG	GG	GG	GG	GG	GG	GG	GG	GG	GG	GG	GG	GG	AA	AA	GG	GG	AG	GG	AA	GG	GG
AX-94401833	G/A	0	0	+	NA	NA	NA	NA	NA	NA	AG	GG	GG	AG	NN	AG	AA	AG	AG	AG	NN	AG	AA	AG	AG	AG	GG	AG	GG	AG	NN	AG	GG	GG	AG	NN	GG	GG	NN	GG	NN	AG	NN	AA	NN	NN	AG	AG	NN
AX-94401839	G/A	0	0	+	NA	NA	NA	NA	NA	NA	AG	AG	GG	GG	GG	GG	AG	GG	GG	GG	GG	GG	GG	GG	GG	GG	AG	GG	GG	GG	AG	GG	AG	GG	GG	GG	AG	AG	GG	AG	GG	AA	GG	GG	AG	GG	AG	GG	NN
AX-94401844	G/T	0	0	+	NA	NA	NA	NA	NA	NA	TG	TG	TG	TG	TG	GG	TG	TG	NN	TG	TG	TG	TG	TG	TG	TT	TT	TG	TG	TT	TG	TG	NN	TG	TG	TG	GG	TG	TG	NN	TG	TG	TG	TG	TG	TG	NN	TG	TG
AX-94401851	T/C	0	0	+	NA	NA	NA	NA	NA	NA	TT	TC	TT	TT	TC	TT	TT	TT	TC	TC	CC	TT	CC	TT	TT	TT	TC	TT	TT	TT	TT	TT	TC	TT	TT	TT	TT	TC	TT	TT	TT	TC	TC	TT	TC	TT	NN	TT	TT
AX-94401861	A/G	0	0	+	NA	NA	NA	NA	NA	NA	AG	AG	AG	AA	NN	NN	AG	AG	AG	AA	NN	NN	AG	NN	NN	NN	AG	NN	NN	AG	AG	AA	NN	AA	AA	AA	AA	AA	AA	AG	AG	NN	AG	NN	AG	AA	AA	AG	AG
AX-94401862	A/G	0	0	+	NA	NA	NA	NA	NA	NA	GG	AA	GG	GG	AG	AA	AA	AA	GG	AA	AA	AA	GG	GG	AA	GG	AA	AG	AA	GG	GG	AA	AA	GG	GG	AA	AA	GG	GG	AA	AA	AA	AA	AA	AA	GG	AA	GG	AA
AX-94401874	G	0	0	+	NA	NA	NA	NA	NA	NA	GG	GG	GG	GG	GG	GG	GG	GG	GG	GG	GG	GG	GG	GG	GG	GG	GG	GG	GG	GG	GG	GG	GG	GG	GG	GG	GG	GG	GG	GG	GG	GG	GG	GG	GG	GG	GG	GG	GG
AX-94401880	T/C	0	0	+	NA	NA	NA	NA	NA	NA	TT	TT	TT	TT	TC	TT	TC	TT	CC	TT	TT	CC	TT	TT	TC	TT	TT	TT	TT	TT	CC	TT	TT	TT	TT	TT	TT	CC	TT	TC	CC	TT	TT	TT	TT	CC	TT	CC	TT
AX-94401975	G/T	0	0	+	NA	NA	NA	NA	NA	NA	NN	GG	TG	GG	GG	GG	GG	TT	TT	GG	GG	TT	GG	TT	GG	GG	GG	TG	GG	TG	GG	TT	GG	TT	GG	TT	GG	GG	GG	TG	GG	GG	GG	GG	GG	TT	GG	TG	TG
AX-94401977	A	0	0	+	NA	NA	NA	NA	NA	NA	AA	AA	AA	AA	AA	AA	AA	AA	AA	AA	AA	AA	AA	AA	AA	AA	AA	AA	AA	AA	AA	AA	AA	AA	AA	AA	AA	AA	AA	AA	AA	AA	AA	AA	AA	AA	AA	AA	AA
AX-94402003	A/G	0	0	+	NA	NA	NA	NA	NA	NA	AA	AA	AA	AA	AA	AA	AA	AA	AA	AA	AA	AA	AA	AA	AA	GG	AA	AA	AA	AA	AA	AA	AA	AA	AA	AA	AA	AA	AA	AA	AA	AA	AA	AA	AA	AA	AA	AA	AG
AX-94402006	T/C	0	0	+	NA	NA	NA	NA	NA	NA	TT	TT	TT	TT	TT	TT	TT	TT	TT	TT	TT	TT	TT	TT	TT	TT	TT	TT	TT	TT	TT	TT	TT	TT	TT	TT	TC	TT	TT	TT	TT	TT	TT	TT	TT	TT	TT	TT	TT
AX-94402018	G/T	0	0	+	NA	NA	NA	NA	NA	NA	TT	GG	TT	GG	TG	GG	GG	GG	TT	GG	TT	GG	GG	GG	GG	TT	GG	TT	GG	TT	TT	GG	GG	GG	TT	TT	GG	TT	TT	TT	GG	GG	GG	TT	TG	TT	GG	TT	GG
AX-94402029	C/T	0	0	+	NA	NA	NA	NA	NA	NA	TC	TC	TC	TC	TC	TC	TC	TC	TC	TC	TC	TC	TC	TC	TC	TC	TC	TC	TC	TC	TC	TC	TC	TC	TC	TC	TC	TC	TC	TC	TC	TC	TC	TC	TC	TC	TC	TC	TC
AX-94402033	A/G	0	0	+	NA	NA	NA	NA	NA	NA	AA	AA	AA	GG	AA	AA	AA	AA	AA	AA	AA	AA	GG	AA	AA	AA	AA	AA	AA	AA	AA	AA	AA	AA	AA	AA	AA	AA	AA	AA	AA	AA	AA	AA	AA	AA	AA	AA	AA
AX-94402040	G/T	0	0	+	NA	NA	NA	NA	NA	NA	TG	NN	TG	TG	NN	GG	NN	GG	GG	GG	GG	GG	GG	GG	GG	GG	GG	GG	TG	GG	GG	GG	NN	GG	TG	GG	GG	TG	GG	GG	GG	NN	GG	GG	GG	GG	GG	GG	NN
AX-94402046	G/A	0	0	+	NA	NA	NA	NA	NA	NA	GG	GG	GG	GG	GG	GG	GG	GG	GG	GG	GG	GG	GG	GG	GG	GG	GG	GG	AG	GG	GG	GG	GG	GG	GG	GG	GG	GG	GG	GG	GG	GG	GG	GG	GG	GG	GG	GG	GG
AX-94402053	G/A	0	0	+	NA	NA	NA	NA	NA	NA	GG	GG	GG	GG	GG	GG	GG	GG	GG	GG	GG	GG	GG	GG	GG	GG	GG	GG	GG	GG	GG	GG	GG	GG	GG	GG	GG	GG	GG	GG	GG	GG	GG	GG	GG	GG	GG	GG	GG
AX-94402073	A/G	0	0	+	NA	NA	NA	NA	NA	NA	AA	AA	AA	AA	AA	AA	AA	AA	AA	AA	AA	AA	AA	AA	AA	AA	AA	AA	AA	AA	AA	AA	AA	AA	AA	AA	AA	AA	AA	AG	AA	AA	AA	AA	AA	AA	AA	AA	AA
AX-94402121	G	0	0	+	NA	NA	NA	NA	NA	NA	GG	GG	GG	GG	GG	GG	GG	GG	GG	GG	GG	GG	GG	GG	GG	GG	GG	GG	GG	GG	GG	GG	GG	GG	GG	GG	GG	GG	GG	GG	GG	GG	GG	GG	GG	GG	GG	GG	GG
AX-94402122	G/C	0	0	+	NA	NA	NA	NA	NA	NA	GG	GG	GG	GG	GG	GG	GG	GG	GG	GG	GG	GG	CC	GG	GG	GG	GG	GG	GG	GG	GG	GG	GG	CC	GG	GG	GG	NN	GG	GG	CC	CC	GG	GG	GG	GG	GG	GG	GG
AX-94402128	G/A	0	0	+	NA	NA	NA	NA	NA	NA	GG	AG	GG	GG	AG	GG	GG	AG	AG	AG	GG	AG	NN	AG	AG	AG	AG	AG	AG	AG	AG	GG	AG	GG	AG	GG	AG	AG	AG	AG	AG	AG	AG	AG	AG	AG	GG	AG	AG
AX-94402160	T/G	0	0	+	NA	NA	NA	NA	NA	NA	TT	TT	GG	TT	TT	TT	TT	TT	TT	TT	TT	TT	TT	TT	TT	TT	TT	TT	TT	TT	TT	TT	TT	TT	GG	TT	TT	TT	GG	TT	TT	TT	TT	TT	TT	TT	TT	TT	TT
AX-94402184	T/C	0	0	+	NA	NA	NA	NA	NA	NA	TT	TT	TT	TT	TT	TT	TC	TC	TT	TT	TC	TT	TC	TT	TT	TT	TT	TT	TC	TT	TT	TT	TT	TT	TT	TT	TT	NN	TT	TT	TT	TT	TT	TT	TT	TT	TC	TT	TT
AX-94402198	C/G	0	0	+	NA	NA	NA	NA	NA	NA	CC	CC	GG	CC	CC	GG	CC	CC	CC	CC	CC	CC	CC	GG	CC	CC	CC	CC	CC	CC	CC	CC	CC	CC	CC	CC	CC	GG	CC	CC	CC	CC	CC	GG	CC	GG	CC	CC	CC
AX-94402203	G/C	0	0	+	NA	NA	NA	NA	NA	NA	GG	GG	GG	CC	GG	GG	GG	GG	GG	GG	GG	GG	GG	GG	GG	GG	GG	GG	CC	CC	GG	GG	GG	GG	GG	GG	GG	GG	GG	GG	GG	GG	GG	GG	GG	GG	GG	GG	GG
AX-94402230	A/G	0	0	+	NA	NA	NA	NA	NA	NA	AA	AA	AA	AA	AA	AA	AA	AA	AA	AA	AA	AA	AA	AA	AA	AA	AA	AA	AA	AA	AA	AA	AA	AA	AA	AA	AA	AA	AA	GG	AA	AA	AA	AA	AA	AA	AA	AA	AA
AX-94402250	C/T	0	0	+	NA	NA	NA	NA	NA	NA	TC	TC	TC	TC	TC	TC	TC	TC	TC	TC	TC	TC	TC	TC	TC	TC	TC	TC	TC	TC	TC	CC	TC	TC	TC	CC	TC	TC	TC	TC	TC	TC	TC	TC	TC	TC	TC	TC	TC
AX-94402253	C/T	0	0	+	NA	NA	NA	NA	NA	NA	CC	TT	CC	CC	TT	CC	TT	CC	TT	CC	TT	TT	TT	TT	CC	CC	TT	CC	TT	TT	CC	CC	TT	CC	CC	CC	CC	TT	TT	CC	TT	TT	CC	CC	TC	CC	TT	CC	CC
AX-94402263	G/C	0	0	+	NA	NA	NA	NA	NA	NA	NN	GG	CC	GG	CC	GG	GG	GG	GG	GG	GG	GG	GG	GG	GG	GG	GG	GG	GG	CG	GG	GG	GG	GG	CC	GG	GG	GG	GG	GG	GG	GG	GG	CG	GG	GG	GG	GG	CG
AX-94402286	G/C	0	0	+	NA	NA	NA	NA	NA	NA	GG	CC	GG	GG	GG	CC	CC	CC	GG	GG	CC	NN	CC	GG	CC	GG	CC	GG	GG	GG	GG	GG	NN	CC	GG	GG	CC	CC	GG	CC	GG	CC	CC	CC	CC	CC	CC	GG	CC
AX-94402351	T/C	0	0	+	NA	NA	NA	NA	NA	NA	TT	TT	TT	TT	TT	TT	TT	TT	TT	TT	CC	TT	TT	TT	TT	TT	TT	TT	CC	CC	TT	TT	TT	TT	TT	TT	TT	TT	TT	TT	TT	TT	TT	TT	TT	TT	CC	CC	TT
AX-94402358	C/A	0	0	+	NA	NA	NA	NA	NA	NA	CC	AC	AC	CC	AC	CC	CC	AC	CC	CC	CC	AC	CC	CC	AC	CC	AC	CC	CC	AC	CC	CC	AC	CC	AC	CC	AC	AC	CC	AC	CC	AC	AC	CC	AC	CC	CC	CC	CC
AX-94402375	C/T	0	0	+	NA	NA	NA	NA	NA	NA	CC	CC	CC	CC	CC	CC	CC	CC	TT	CC	CC	CC	TT	CC	CC	CC	TT	CC	CC	CC	CC	TT	CC	TT	CC	TT	CC	TC	CC	CC	CC	CC	CC	CC	CC	TT	TT	TT	NN
AX-94402385	G/A	0	0	+	NA	NA	NA	NA	NA	NA	GG	GG	GG	GG	GG	GG	AA	GG	GG	GG	AA	GG	GG	GG	GG	GG	GG	AA	GG	GG	GG	GG	GG	GG	GG	GG	GG	GG	AA	GG	GG	GG	GG	GG	GG	AA	AA	GG	GG
AX-94402388	A/T	0	0	+	NA	NA	NA	NA	NA	NA	AT	AA	AA	AT	AA	NN	AA	AT	AA	AA	AA	AT	AA	AA	AA	AA	AA	AT	AA	AT	AT	AA	AA	AA	AA	AT	AA	AA	AT	AA	AA	AA	AT	AA	AA	AT	AA	AA	AA
AX-94402389	C/T	0	0	+	NA	NA	NA	NA	NA	NA	CC	CC	CC	CC	CC	CC	CC	CC	CC	CC	CC	CC	CC	CC	CC	CC	CC	CC	CC	CC	CC	CC	CC	CC	CC	CC	CC	CC	CC	NN	CC	CC	CC	CC	CC	CC	CC	CC	CC
AX-94402393	G/A	0	0	+	NA	NA	NA	NA	NA	NA	GG	GG	GG	GG	GG	AG	GG	GG	AG	GG	AA	GG	AA	AA	GG	GG	GG	GG	GG	GG	GG	GG	GG	AA	AA	GG	GG	AG	GG	GG	AA	GG	GG	AA	AG	GG	AA	GG	GG
AX-94402428	C/T	0	0	+	NA	NA	NA	NA	NA	NA	TC	TC	TC	TC	NN	TC	TC	TC	TC	TC	CC	TC	TC	TC	TC	TC	TC	TC	TC	TC	TC	TC	TC	TC	TC	TC	TC	TC	TC	TC	TC	NN	TC	TC	TC	TC	CC	TC	NN
AX-94402431	T/G	0	0	+	NA	NA	NA	NA	NA	NA	GG	GG	GG	GG	TT	TT	GG	GG	GG	GG	TT	GG	TT	TT	TT	TT	TT	GG	TT	TT	TT	GG	TT	GG	GG	GG	TT	TT	GG	GG	TT	TT	GG	TT	TT	GG	TT	GG	NN
AX-94402434	A/G	0	0	+	NA	NA	NA	NA	NA	NA	AA	AA	AG	AA	AG	AA	AA	AA	AG	AA	AA	AA	AG	AA	AG	AG	AA	AA	AA	AG	AG	AG	AG	AG	NN	AA	AG	AA	AG	AA	AA	AG	AA	AG	AA	AG	AA	AA	AA
AX-94402464	A/G	0	0	+	NA	NA	NA	NA	NA	NA	AA	AG	AG	AG	AA	AG	AG	AA	AA	AA	AG	AG	AA	AA	AA	AA	AG	AA	AG	AA	AA	AG	AG	AA	AG	AG	AA	AG	AG	AG	AA	AG	AG	AA	AG	AA	AG	AA	AA
AX-94402473	C/G	0	0	+	NA	NA	NA	NA	NA	NA	CC	CC	CC	CG	NN	CC	CG	CC	CC	CC	CC	CC	CC	CC	CC	CC	CG	CC	CC	CC	CC	CC	CC	CG	CC	CC	CC	CC	CC	CC	CG	CC	CC	NN	NN	CG	CC	CC	NN
AX-94402495	T/G	0	0	+	NA	NA	NA	NA	NA	NA	TT	TT	TT	TT	TT	TT	TT	TT	TT	TT	TT	TT	TT	TT	TT	TT	TT	TT	TT	TT	TT	TT	TT	TG	TT	TT	TT	TT	TT	TT	TT	TT	TT	TT	TT	TT	TT	TT	TG
AX-94402560	C/T	0	0	+	NA	NA	NA	NA	NA	NA	TC	NN	CC	TC	TT	CC	TC	CC	TC	CC	TC	CC	NN	CC	CC	CC	TC	CC	TC	TC	CC	TC	NN	CC	TC	TC	CC	CC	TC	CC	NN	CC	CC	CC	CC	CC	CC	TC	TC
AX-94402591	G/A	0	0	+	NA	NA	NA	NA	NA	NA	AA	GG	GG	GG	GG	GG	GG	GG	GG	AA	GG	GG	GG	NN	GG	AA	GG	AA	GG	AA	GG	GG	GG	GG	AA	AA	GG	GG	GG	NN	AA	GG	AG	GG	GG	GG	GG	AA	AA
AX-94402613	G/A	0	0	+	NA	NA	NA	NA	NA	NA	AG	GG	AA	GG	GG	GG	GG	GG	GG	GG	GG	GG	GG	GG	GG	GG	GG	GG	AG	GG	GG	GG	GG	GG	GG	AG	GG	GG	GG	GG	GG	GG	GG	GG	GG	GG	GG	GG	GG
AX-94402657	A/G	0	0	+	NA	NA	NA	NA	NA	NA	AA	AA	NN	NN	NN	AA	NN	AA	AA	AA	AA	AA	AA	NN	AA	GG	NN	AA	AG	AA	NN	AA	NN	NN	AA	AA	NN	NN	AA	NN	GG	AG	AA	NN	AG	NN	AA	AA	AA
AX-94402703	T/C	0	0	+	NA	NA	NA	NA	NA	NA	TT	TT	TT	TT	TT	TT	TT	TT	TT	TT	TT	TT	TT	TT	TT	TT	TT	TT	TT	TT	TT	TT	TT	TT	TT	TT	TT	TT	TT	TT	TT	TT	TT	TT	TT	TT	TT	TT	TT
AX-94402727	A/G	0	0	+	NA	NA	NA	NA	NA	NA	AG	AG	AG	AA	AA	AG	GG	AG	AA	GG	AA	AG	AG	GG	AG	AA	GG	AA	AG	AA	AA	AA	AG	AA	AG	AG	GG	NN	AA	AG	AA	AG	AG	GG	AG	AA	NN	AG	AG
AX-94402739	T	0	0	+	NA	NA	NA	NA	NA	NA	TT	TT	TT	TT	TT	TT	TT	TT	TT	TT	TT	TT	TT	TT	TT	TT	TT	TT	TT	TT	TT	TT	TT	TT	TT	TT	TT	TT	TT	TT	TT	TT	TT	TT	TT	TT	TT	TT	TT
AX-94402765	G	0	0	+	NA	NA	NA	NA	NA	NA	GG	GG	GG	GG	GG	GG	GG	GG	GG	GG	GG	GG	GG	GG	GG	GG	GG	GG	GG	GG	GG	GG	GG	GG	GG	GG	GG	GG	GG	GG	GG	GG	GG	GG	GG	GG	GG	GG	GG
AX-94402788	G/T	0	0	+	NA	NA	NA	NA	NA	NA	TG	GG	TG	TG	NN	TG	TG	TG	NN	GG	TG	TG	TG	TG	NN	TG	GG	TG	GG	TG	TG	NN	TG	GG	GG	TG	GG	GG	TG	TG	TG	TG	TG	GG	TG	GG	NN	GG	GG
AX-94402818	G/T	0	0	+	NA	NA	NA	NA	NA	NA	TG	TG	TG	TG	TG	GG	TG	TG	GG	TG	TG	GG	TG	GG	GG	TG	GG	TG	TG	TG	GG	TG	GG	TG	TT	TG	GG	TT	GG	GG	TG	TG	GG	TG	TG	TG	TG	TG	TT
AX-94402829	C	0	0	+	NA	NA	NA	NA	NA	NA	CC	CC	CC	CC	CC	CC	CC	CC	CC	CC	CC	CC	CC	CC	CC	CC	CC	CC	CC	CC	CC	CC	CC	CC	CC	CC	CC	CC	CC	CC	CC	CC	CC	CC	CC	CC	CC	CC	CC
AX-94402860	G/C	0	0	+	NA	NA	NA	NA	NA	NA	CG	GG	CG	GG	CC	GG	CC	GG	GG	CG	GG	GG	NN	CG	CG	CG	NN	NN	GG	CG	CG	CG	GG	CG	CC	CG	GG	CG	CG	GG	CG	CG	GG	CG	GG	GG	GG	CC	CG
AX-94402876	G/A	0	0	+	NA	NA	NA	NA	NA	NA	GG	AG	GG	GG	GG	AG	NN	AG	GG	GG	GG	AG	GG	GG	GG	GG	AG	GG	GG	GG	GG	GG	GG	GG	GG	GG	AG	AG	GG	GG	GG	GG	AG	GG	AG	GG	GG	GG	AG
AX-94402889	G/A	0	0	+	NA	NA	NA	NA	NA	NA	GG	AG	GG	GG	AG	GG	AG	GG	GG	GG	GG	GG	AG	GG	GG	GG	AG	GG	AG	NN	GG	GG	GG	AG	AG	GG	NN	AG	GG	GG	GG	GG	GG	GG	AG	AG	GG	AG	AG
AX-94402929	C/T	0	0	+	NA	NA	NA	NA	NA	NA	CC	CC	CC	CC	CC	CC	CC	CC	CC	CC	CC	CC	CC	CC	CC	CC	CC	CC	CC	CC	CC	CC	NN	CC	CC	CC	CC	CC	CC	CC	CC	CC	CC	CC	CC	CC	CC	CC	TC
AX-94402973	A/G	0	0	+	NA	NA	NA	NA	NA	NA	GG	GG	AA	AA	AG	GG	GG	GG	AA	GG	AA	GG	AA	AA	AA	AA	GG	GG	AA	AA	GG	GG	AA	AA	AA	GG	GG	GG	GG	AA	AA	AA	GG	AA	GG	GG	AA	AA	GG
AX-94402982	C/T	0	0	+	NA	NA	NA	NA	NA	NA	TC	TC	CC	TT	TC	CC	CC	TC	TC	CC	CC	TC	CC	CC	TC	CC	CC	CC	TT	CC	CC	CC	CC	CC	CC	CC	CC	TC	TC	CC	TC	CC	TC	TC	TC	CC	TT	CC	TC
AX-94403032	G/T	0	0	+	NA	NA	NA	NA	NA	NA	GG	TG	GG	GG	TG	TG	GG	TT	TG	GG	GG	TT	TT	TT	TG	GG	TT	GG	GG	TG	GG	TT	GG	TT	GG	GG	GG	NN	TG	GG	TT	GG	TT	TT	NN	GG	NN	GG	TG
AX-94403040	A/G	0	0	+	NA	NA	NA	NA	NA	NA	AA	GG	GG	AA	AA	AA	AA	AA	AA	AA	AA	AA	AA	AA	AA	GG	AA	AA	AA	GG	AA	GG	AA	AA	AA	GG	AA	AA	AA	AA	AA	AA	AA	AA	AA	AA	AA	AA	AA
AX-94403046	A/G	0	0	+	NA	NA	NA	NA	NA	NA	AA	AA	AA	AA	NN	AA	AA	AA	AA	AA	AA	AA	AA	AA	AA	AA	AA	AA	AA	AA	AA	AA	AA	AA	AG	AA	AG	AA	AA	AA	AA	AA	AA	AA	AA	AA	AA	AA	AA
AX-94403103	T/C	0	0	+	NA	NA	NA	NA	NA	NA	TT	TT	CC	NN	TT	CC	CC	TT	TT	TT	CC	CC	CC	TT	TT	TT	TT	TT	TT	TT	TT	TT	NN	TT	CC	TT	TT	CC	CC	TT	TT	TT	CC	TT	TC	TT	CC	TT	NN
AX-94403116	A/G	0	0	+	NA	NA	NA	NA	NA	NA	AA	GG	AA	AA	AA	AA	AA	AA	GG	AA	AA	AA	AA	GG	GG	AA	GG	AA	AA	AA	AA	GG	GG	AA	GG	AA	AA	AA	AA	AA	AA	GG	AA	AA	AA	AA	AA	AA	AA
AX-94403165	G/C	0	0	+	NA	NA	NA	NA	NA	NA	GG	GG	GG	GG	GG	GG	GG	GG	GG	GG	GG	GG	GG	GG	GG	GG	GG	GG	GG	GG	GG	GG	GG	GG	GG	GG	GG	GG	GG	GG	GG	GG	GG	GG	GG	GG	GG	GG	GG
AX-94403208	A/G	0	0	+	NA	NA	NA	NA	NA	NA	AA	GG	AA	AA	AG	AG	AA	GG	AA	GG	AA	GG	GG	GG	GG	AA	GG	AA	AA	AA	AA	GG	GG	AA	AA	GG	AA	GG	AA	GG	AA	GG	AA	AA	AG	AA	AA	AA	AA
AX-94403210	C/T	0	0	+	NA	NA	NA	NA	NA	NA	TC	TC	TC	TC	NN	CC	CC	TC	CC	TC	TC	TC	TC	TC	TC	TC	TC	TC	TC	TC	NN	TC	TC	TC	TC	TC	TC	TC	TC	TC	CC	TC	TC	TC	TC	TC	CC	CC	TC
AX-94403211	A/G	0	0	+	NA	NA	NA	NA	NA	NA	AG	AA	NN	AA	AA	AA	AA	AA	AA	AA	AA	AA	AA	AA	AA	AA	AA	AG	AA	AA	AA	AA	NN	AA	AA	AA	AG	NN	NN	AG	NN	AA	AA	AA	AA	AA	AA	AG	NN
AX-94403214	G/C	0	0	+	NA	NA	NA	NA	NA	NA	GG	GG	GG	GG	GG	GG	GG	GG	GG	GG	GG	CC	GG	GG	GG	GG	GG	GG	GG	GG	GG	GG	GG	GG	CC	GG	GG	CC	CC	GG	GG	CC	GG	GG	CG	GG	GG	CC	CC
AX-94403215	T/A	0	0	+	NA	NA	NA	NA	NA	NA	TT	TT	TT	TT	TT	TT	TT	TT	TT	TT	TT	TT	TT	TT	TT	TT	TT	TT	TT	TT	TT	TT	NN	TT	TT	TT	TT	TT	TT	TT	TT	TT	TT	TT	TT	TT	TT	TT	TT
AX-94403233	T/C	0	0	+	NA	NA	NA	NA	NA	NA	TT	TT	TT	TT	TT	TT	TT	TC	TT	TT	TC	TT	TT	TC	TT	TT	TC	TT	TC	TT	TT	TT	TT	TC	TT	TT	TT	TT	TT	TT	TC	TT	TT	TT	TT	TT	TT	TT	TT
AX-94403238	T/C	0	0	+	NA	NA	NA	NA	NA	NA	CC	TT	CC	CC	TT	TT	TT	TT	TT	TT	CC	TT	CC	TT	TT	CC	TT	CC	CC	CC	CC	TT	TT	CC	TT	TT	TT	TT	TT	TT	TT	TT	TT	TT	TT	TT	CC	TT	TT
AX-94403245	A/G	0	0	+	NA	NA	NA	NA	NA	NA	AA	AA	AA	AA	AA	AA	AA	AA	AA	AA	AA	GG	AA	AA	AA	AA	AA	AA	AA	AA	AA	AA	AA	AA	AA	AA	AA	AG	AA	AA	AA	AA	AA	AA	AA	AA	AA	AA	AA
AX-94403252	C/T	0	0	+	NA	NA	NA	NA	NA	NA	CC	CC	CC	CC	CC	TC	CC	CC	CC	CC	CC	CC	CC	CC	CC	CC	CC	CC	CC	CC	CC	CC	CC	CC	CC	CC	CC	TC	CC	CC	CC	CC	CC	CC	CC	CC	NN	CC	CC
AX-94403261	T/C	0	0	+	NA	NA	NA	NA	NA	NA	TT	CC	TT	TT	TC	TT	TT	TT	TT	TT	TT	TT	TT	TT	TT	TT	TT	TT	TT	TT	TT	TT	TT	TT	TT	TT	TT	TT	TT	TT	TT	CC	TT	CC	TT	TT	TT	TT	TT
AX-94403272	G/A	0	0	+	NA	NA	NA	NA	NA	NA	GG	GG	AA	GG	AG	GG	AA	AA	GG	AA	GG	GG	GG	AA	GG	GG	GG	GG	GG	GG	GG	AA	AA	AA	GG	AA	AA	AA	AA	AA	GG	AA	GG	AA	AA	AA	AA	AA	GG
AX-94403285	C/T	0	0	+	NA	NA	NA	NA	NA	NA	TC	CC	TT	TC	NN	CC	CC	TC	CC	CC	NN	CC	CC	CC	CC	CC	CC	TC	CC	TC	TC	CC	TT	CC	CC	NN	CC	TT	TC	CC	CC	CC	TC	CC	NN	TC	NN	NN	NN
AX-94403300	C/T	0	0	+	NA	NA	NA	NA	NA	NA	CC	CC	CC	CC	NN	CC	CC	CC	CC	CC	CC	CC	CC	TT	CC	CC	CC	CC	CC	CC	CC	CC	CC	TT	TT	CC	CC	CC	TT	CC	TT	CC	CC	TT	TC	CC	CC	CC	CC
AX-94403365	G/A	0	0	+	NA	NA	NA	NA	NA	NA	GG	AA	AA	GG	AA	GG	GG	AA	GG	GG	GG	AA	GG	GG	AA	GG	AA	GG	GG	AA	GG	GG	AA	GG	AA	GG	AA	AA	GG	AA	GG	AA	AA	GG	AA	GG	GG	GG	GG
AX-94403383	A/G	0	0	+	NA	NA	NA	NA	NA	NA	AA	GG	GG	GG	AA	AG	AA	GG	NN	AG	GG	NN	AA	AG	AG	AA	NN	AA	NN	NN	AA	GG	GG	GG	GG	NN	GG	GG	AA	GG	AA	NN	GG	GG	GG	AA	GG	AG	AG
AX-94403399	A/G	0	0	+	NA	NA	NA	NA	NA	NA	AA	AA	AA	AA	NN	AG	AG	AA	AA	NN	AA	NN	AA	NN	AG	NN	NN	NN	AG	NN	NN	AA	AA	AA	AG	AG	AG	AG	GG	AA	AA	AG	AA	AA	AA	AG	AA	AG	AA
AX-94403413	G	0	0	+	NA	NA	NA	NA	NA	NA	GG	GG	GG	GG	GG	GG	GG	GG	GG	GG	GG	GG	GG	GG	GG	GG	GG	GG	GG	GG	GG	GG	GG	GG	GG	GG	GG	GG	GG	GG	GG	GG	GG	GG	GG	GG	GG	GG	GG
AX-94403416	T	0	0	+	NA	NA	NA	NA	NA	NA	TT	TT	TT	TT	TT	TT	TT	TT	TT	TT	TT	TT	TT	TT	TT	TT	TT	TT	TT	TT	TT	TT	TT	TT	TT	TT	TT	TT	TT	TT	TT	TT	TT	TT	TT	TT	TT	TT	TT
AX-94403430	G/A	0	0	+	NA	NA	NA	NA	NA	NA	GG	GG	GG	GG	GG	GG	GG	GG	GG	GG	GG	GG	GG	GG	GG	NN	GG	GG	GG	GG	GG	GG	GG	GG	GG	GG	GG	GG	GG	GG	GG	GG	GG	GG	GG	GG	GG	GG	GG
AX-94403447	C/T	0	0	+	NA	NA	NA	NA	NA	NA	NN	CC	CC	CC	CC	CC	CC	CC	TC	CC	NN	CC	CC	CC	CC	TC	CC	TC	CC	CC	CC	TC	CC	CC	CC	CC	CC	CC	TC	CC	CC	CC	CC	NN	CC	CC	NN	CC	CC
AX-94403469	T/C	0	0	+	NA	NA	NA	NA	NA	NA	TT	TT	TT	TT	TT	TT	TT	TT	TT	TT	TT	TT	TT	TT	TT	TT	TT	TT	TT	TT	TT	TT	TT	TT	TT	TT	TT	TT	TT	TT	TT	TT	TT	TT	TT	TT	TT	TT	TT
AX-94403525	T	0	0	+	NA	NA	NA	NA	NA	NA	TT	TT	TT	TT	TT	TT	TT	TT	TT	TT	TT	TT	TT	TT	TT	TT	TT	TT	TT	TT	TT	TT	TT	TT	TT	TT	TT	TT	TT	TT	TT	TT	TT	TT	TT	TT	TT	TT	TT
AX-94403529	C/A	0	0	+	NA	NA	NA	NA	NA	NA	CC	CC	CC	CC	NN	CC	CC	CC	CC	CC	CC	CC	CC	CC	CC	CC	CC	CC	CC	CC	CC	CC	CC	CC	CC	CC	CC	CC	CC	CC	CC	CC	CC	CC	CC	CC	CC	CC	CC
AX-94403562	A/G	0	0	+	NA	NA	NA	NA	NA	NA	AA	AA	AA	AA	AA	AG	AA	AA	AA	AA	AA	AA	AA	AA	AA	AA	AA	AA	AA	AA	AA	AA	AA	AA	AA	AA	AA	AA	AA	AA	AA	AA	AA	AA	AA	AA	AA	AA	AA
AX-94403569	C/T	0	0	+	NA	NA	NA	NA	NA	NA	CC	CC	CC	CC	CC	CC	CC	CC	CC	CC	CC	CC	CC	CC	CC	CC	CC	CC	CC	CC	CC	CC	CC	CC	TC	CC	CC	CC	CC	CC	CC	CC	CC	CC	CC	CC	CC	CC	CC
AX-94403578	A/G	0	0	+	NA	NA	NA	NA	NA	NA	AA	AA	AA	AA	AA	AA	AA	AA	AA	AA	GG	AA	AA	AA	AA	AA	AA	AA	GG	GG	AA	AA	AA	AA	AA	AA	AA	AA	AA	AA	AA	AA	AA	AA	AA	AA	GG	AA	AA
AX-94403586	C/T	0	0	+	NA	NA	NA	NA	NA	NA	TC	CC	CC	CC	CC	CC	CC	CC	CC	CC	CC	CC	CC	CC	CC	CC	CC	TC	CC	CC	CC	CC	CC	CC	CC	CC	TC	CC	CC	CC	CC	CC	CC	CC	CC	CC	CC	TC	CC
AX-94403602	C/T	0	0	+	NA	NA	NA	NA	NA	NA	CC	CC	CC	CC	CC	CC	CC	CC	CC	CC	CC	CC	CC	CC	CC	CC	CC	CC	CC	CC	CC	CC	CC	CC	CC	CC	CC	CC	CC	CC	CC	CC	CC	CC	CC	CC	CC	CC	CC
AX-94403610	G/C	0	0	+	NA	NA	NA	NA	NA	NA	GG	GG	GG	CC	GG	GG	GG	GG	GG	GG	GG	GG	CC	GG	GG	GG	GG	GG	GG	GG	GG	GG	GG	GG	GG	GG	GG	GG	GG	GG	GG	GG	GG	GG	GG	GG	GG	GG	GG
AX-94403617	C/G	0	0	+	NA	NA	NA	NA	NA	NA	GG	CC	CC	CC	CC	NN	GG	GG	CC	CC	CC	GG	GG	CC	CC	CC	CC	GG	GG	CC	GG	CC	CC	CC	GG	GG	CC	CC	CC	CC	CC	CC	CC	CC	CC	GG	CC	CC	NN
AX-94403620	T/C	0	0	+	NA	NA	NA	NA	NA	NA	TT	TC	TC	TT	TC	TT	TT	TC	TT	TT	TT	TC	TT	TT	TC	TT	TC	TT	TT	TC	TT	TT	TC	TT	TC	TT	TC	TC	TT	TC	TT	TC	TC	TT	TC	TT	TT	TT	TT
AX-94403622	T/G	0	0	+	NA	NA	NA	NA	NA	NA	TT	TT	TT	TT	TT	TT	GG	TT	TT	TT	TT	TT	TT	TT	TT	GG	TT	TT	TT	TT	TT	TT	TT	TT	TT	TT	TT	TT	TT	TT	TT	TT	TT	TT	TT	TT	TT	TT	TT
AX-94403627	G/A	0	0	+	NA	NA	NA	NA	NA	NA	GG	GG	GG	GG	GG	GG	GG	GG	GG	GG	GG	GG	GG	GG	GG	GG	GG	GG	GG	GG	GG	GG	GG	GG	GG	GG	GG	GG	GG	GG	GG	GG	GG	GG	GG	GG	GG	GG	GG
AX-94403686	T/C	0	0	+	NA	NA	NA	NA	NA	NA	TT	TT	CC	CC	TT	CC	CC	TT	CC	TT	CC	CC	CC	TT	CC	CC	TT	TT	CC	TT	TT	TT	TT	TT	CC	TT	TT	CC	CC	TT	TT	TT	CC	CC	TC	TT	CC	TT	TT
AX-94403688	G/C	0	0	+	NA	NA	NA	NA	NA	NA	GG	GG	GG	GG	GG	GG	GG	GG	GG	GG	CG	GG	GG	GG	CG	GG	GG	GG	CG	GG	GG	GG	GG	GG	GG	GG	GG	GG	GG	GG	GG	GG	GG	GG	GG	GG	CG	GG	GG
AX-94403698	A/G	0	0	+	NA	NA	NA	NA	NA	NA	AA	AA	AA	AA	AA	AA	AA	AA	AA	AA	AA	GG	AA	GG	AA	AA	AA	AA	GG	AA	AA	AA	AA	AA	GG	AA	AA	AA	AA	AA	AA	AA	AA	AA	AA	AA	AA	AA	AA
AX-94403701	T	0	0	+	NA	NA	NA	NA	NA	NA	TT	TT	TT	TT	TT	TT	TT	TT	TT	TT	TT	TT	TT	TT	TT	TT	TT	TT	TT	TT	TT	TT	TT	TT	TT	TT	TT	TT	TT	TT	TT	TT	TT	TT	TT	TT	TT	TT	TT
AX-94403724	G/A	0	0	+	NA	NA	NA	NA	NA	NA	GG	GG	GG	GG	GG	GG	GG	GG	GG	GG	GG	GG	GG	GG	GG	AA	GG	GG	GG	GG	GG	GG	GG	GG	GG	GG	GG	GG	GG	GG	GG	GG	GG	GG	GG	GG	GG	GG	GG
AX-94403748	C/G	0	0	+	NA	NA	NA	NA	NA	NA	CC	CC	CC	CC	CC	CC	CC	CC	CC	CC	CC	CC	CC	CC	CC	CC	CC	CC	CC	CC	CC	CC	CC	CC	CC	CC	CC	CC	CC	CC	CC	CC	CC	CC	CC	CC	CC	CC	CC
AX-94403832	A/G	0	0	+	NA	NA	NA	NA	NA	NA	GG	AA	AA	GG	AA	AA	GG	AA	AA	GG	GG	AA	AA	AA	GG	AA	AA	AA	AA	AA	AA	AA	GG	AA	AA	AA	AA	AA	AA	AA	GG	GG	AA	AA	AG	AA	GG	AA	AA
AX-94403844	C/A	0	0	+	NA	NA	NA	NA	NA	NA	AC	AA	AA	NN	AA	AC	CC	AA	CC	CC	CC	AA	NN	CC	AA	CC	AA	CC	NN	AA	NN	CC	AA	CC	AA	NN	AA	AA	CC	AA	AC	AA	AA	NN	AA	CC	CC	CC	AC
AX-94403859	G	0	0	+	NA	NA	NA	NA	NA	NA	GG	GG	GG	GG	GG	GG	GG	GG	GG	GG	GG	GG	GG	GG	GG	GG	GG	GG	GG	GG	GG	GG	GG	GG	GG	GG	GG	GG	GG	GG	GG	GG	GG	GG	GG	GG	GG	GG	GG
AX-94403897	C/T	0	0	+	NA	NA	NA	NA	NA	NA	CC	CC	TC	CC	CC	CC	CC	CC	CC	CC	CC	CC	CC	CC	CC	CC	CC	CC	TC	CC	CC	CC	CC	CC	CC	CC	CC	TC	CC	CC	CC	CC	CC	CC	CC	CC	CC	CC	CC
AX-94403925	G/T	0	0	+	NA	NA	NA	NA	NA	NA	TT	TT	GG	TT	GG	TG	GG	TT	GG	TT	GG	TT	GG	GG	TT	GG	TT	GG	TT	GG	GG	GG	TT	GG	TT	GG	TT	GG	TG	TT	TT	GG	TT	TT	TT	GG	GG	GG	TT
AX-94403945	A/G	0	0	+	NA	NA	NA	NA	NA	NA	AA	AA	AA	AA	AA	AA	AA	AA	AA	AA	AA	AA	AA	AA	AA	AA	AA	AA	AA	AA	AA	AA	AA	AA	AA	AA	AA	AA	AA	AA	AA	AA	AA	AG	AA	AA	AA	AA	AA
AX-94403953	G/A	0	0	+	NA	NA	NA	NA	NA	NA	GG	GG	GG	AG	AG	GG	GG	GG	AA	GG	AA	GG	GG	AA	GG	GG	GG	GG	AA	AA	AA	GG	GG	GG	AA	GG	AA	GG	GG	GG	AA	GG	GG	GG	GG	GG	NN	GG	GG
AX-94403986	T/C	0	0	+	NA	NA	NA	NA	NA	NA	TT	TT	TC	TT	TT	TT	TT	TT	TT	TT	TT	TT	TT	TT	TT	TT	TT	TT	CC	TT	TT	TT	TT	TT	TT	TT	TT	TT	TT	TT	TT	NN	TT	TT	NN	TT	TT	TT	TT
AX-94403987	T/G	0	0	+	NA	NA	NA	NA	NA	NA	TT	TT	TT	TT	TT	TT	TT	TT	TT	TT	GG	TT	TT	TT	GG	TT	TT	TT	GG	TT	TT	TT	TT	TT	TT	TT	TT	TT	TT	TT	TT	TT	TT	TT	TT	TT	GG	TT	TT
AX-94403998	T/A	0	0	+	NA	NA	NA	NA	NA	NA	TT	TT	TT	TT	TT	TT	TT	TT	TT	TT	TT	TT	TT	TT	TT	AA	TT	TT	TT	TT	TT	TT	TT	TT	TT	TT	TT	TT	TT	TT	TT	TT	TT	TT	TT	TT	TT	TT	TT
AX-94404008	C	0	0	+	NA	NA	NA	NA	NA	NA	CC	CC	CC	CC	CC	CC	CC	CC	CC	CC	CC	CC	CC	CC	CC	CC	CC	CC	CC	CC	CC	CC	CC	CC	CC	CC	CC	CC	CC	CC	CC	CC	CC	CC	CC	CC	CC	CC	CC
AX-94404026	C/T	0	0	+	NA	NA	NA	NA	NA	NA	CC	CC	CC	CC	CC	CC	CC	CC	CC	CC	CC	CC	CC	CC	CC	CC	CC	CC	CC	CC	CC	CC	TC	CC	CC	CC	CC	CC	CC	CC	CC	CC	CC	CC	CC	CC	CC	CC	NN
AX-94404030	A/G	0	0	+	NA	NA	NA	NA	NA	NA	AG	AG	AG	AA	AG	AG	AG	AG	AG	AG	AG	AG	AG	AA	AG	AG	AG	AG	AG	AG	AG	AG	AG	AG	AA	AG	AG	AG	AG	AA	AA	AG	AG	AG	AG	AG	AG	AG	AG
AX-94404034	A/G	0	0	+	NA	NA	NA	NA	NA	NA	AA	AA	GG	AA	AA	AA	AA	AA	AG	AG	AA	AA	AA	AA	AA	GG	AA	AG	AA	AA	AG	AA	AG	AA	AA	GG	AA	AG	AG	AA	AA	AG	AG	AG	AG	AA	AA	AG	AA
AX-94404038	G/A	0	0	+	NA	NA	NA	NA	NA	NA	GG	GG	GG	GG	GG	AA	AA	GG	GG	GG	GG	GG	GG	GG	GG	GG	GG	GG	GG	GG	GG	GG	GG	GG	GG	GG	GG	GG	GG	GG	AA	GG	GG	AA	AG	GG	AG	GG	GG
AX-94404053	A/G	0	0	+	NA	NA	NA	NA	NA	NA	AA	AA	AA	AA	AA	GG	AA	AA	AA	AA	AA	AA	AA	AA	AA	AA	AA	AA	AA	AA	AA	AA	AA	AA	AA	AA	AA	AA	AA	AA	AA	AA	AA	AA	AA	AA	AA	AA	NN
AX-94404055	G/T	0	0	+	NA	NA	NA	NA	NA	NA	GG	GG	GG	GG	GG	GG	GG	GG	GG	GG	GG	GG	TG	GG	GG	GG	GG	GG	GG	GG	GG	GG	GG	TG	GG	GG	GG	GG	GG	GG	GG	GG	GG	GG	GG	GG	GG	GG	GG
AX-94404072	G/A	0	0	+	NA	NA	NA	NA	NA	NA	GG	GG	GG	GG	GG	GG	GG	GG	GG	GG	GG	GG	GG	GG	GG	GG	GG	GG	GG	GG	GG	GG	GG	GG	GG	GG	GG	GG	GG	GG	GG	GG	GG	GG	GG	GG	GG	GG	GG
AX-94404100	G/A	0	0	+	NA	NA	NA	NA	NA	NA	GG	GG	GG	AG	GG	GG	NN	GG	AG	GG	AG	GG	AG	AG	GG	GG	GG	GG	AG	NN	GG	GG	AG	AG	GG	GG	GG	GG	GG	GG	GG	GG	GG	GG	GG	GG	GG	GG	AG
AX-94404141	A/G	0	0	+	NA	NA	NA	NA	NA	NA	AA	AA	AA	GG	GG	AA	AA	AA	GG	AA	GG	AA	GG	AA	AA	GG	AA	AA	AA	AA	AA	GG	AA	AA	AA	AA	AA	AA	GG	AA	AA	AA	AA	AA	AA	AA	GG	AA	GG
AX-94404148	A/G	0	0	+	NA	NA	NA	NA	NA	NA	GG	AA	AA	AA	AA	AA	AA	GG	AA	AA	GG	AA	AA	AA	AA	GG	AA	AA	GG	GG	AA	AA	AA	AA	AA	AA	AA	AA	AA	AA	AA	AA	AA	AA	AA	GG	AA	AA	AA
AX-94404161	A/G	0	0	+	NA	NA	NA	NA	NA	NA	AG	AG	AA	AG	AG	AA	AG	AG	AG	AG	AG	AA	AG	AA	AG	AA	AA	AG	AG	AA	AG	AG	AA	AA	AA	AG	AA	AA	AA	AA	AA	AG	AA	AG	AA	AA	AA	AG	AG
AX-94404212	A/T	0	0	+	NA	NA	NA	NA	NA	NA	AA	NN	AA	NN	AA	AA	AA	AA	AA	AA	AA	AA	AA	AA	AA	AA	AA	AA	AA	AA	AA	AT	AA	AA	AA	AA	AT	AA	AA	AA	NN	AA	AA	AA	NN	AA	AA	AA	AA
AX-94404219	C/A	0	0	+	NA	NA	NA	NA	NA	NA	CC	AA	CC	NN	AC	AC	CC	AC	CC	CC	CC	AC	CC	CC	CC	CC	AA	CC	CC	CC	CC	CC	CC	CC	CC	CC	AA	AC	AA	CC	CC	CC	AA	CC	CC	CC	CC	CC	CC
AX-94404242	T	0	0	+	NA	NA	NA	NA	NA	NA	TT	TT	TT	TT	TT	TT	TT	TT	TT	TT	TT	TT	TT	TT	TT	TT	TT	TT	TT	TT	TT	TT	TT	TT	TT	TT	TT	TT	TT	TT	TT	TT	TT	TT	TT	TT	TT	TT	TT
AX-94404256	C/G	0	0	+	NA	NA	NA	NA	NA	NA	CG	CG	CC	CC	NN	CG	CG	CC	CC	CC	CC	CG	CG	CG	CG	CC	CG	CG	CG	CC	CG	CC	CG	CG	CG	CC	CG	CG	CG	CG	CG	CG	CG	CC	CG	CC	CC	CC	CG
AX-94404264	A/G	0	0	+	NA	NA	NA	NA	NA	NA	AA	AA	AA	AA	AA	AA	AA	AA	AA	AA	AA	GG	AA	AA	AA	AA	AA	AA	AA	AA	AA	AA	AA	AA	AA	AA	AA	GG	AA	AA	AA	AA	AA	AA	AA	AA	AA	AA	AA
AX-94404271	A/G	0	0	+	NA	NA	NA	NA	NA	NA	AA	AA	AA	AA	AA	AG	AA	AG	AA	AA	AA	AG	AA	AA	AG	AA	AA	AA	AA	AA	AA	AA	AA	AA	AA	AA	AA	AA	AG	AG	AA	AA	AG	AA	AA	AA	AA	AA	AA
AX-94404276	C/T	0	0	+	NA	NA	NA	NA	NA	NA	TT	NN	CC	TT	NN	NN	CC	TT	TT	CC	TT	CC	TT	CC	NN	CC	CC	TT	CC	CC	CC	CC	NN	CC	CC	CC	CC	CC	CC	CC	CC	CC	TT	TT	TC	TT	TT	CC	NN
AX-94404280	C/T	0	0	+	NA	NA	NA	NA	NA	NA	CC	CC	TT	CC	CC	CC	CC	CC	TT	TT	CC	CC	CC	CC	CC	TT	CC	CC	CC	CC	CC	TT	CC	CC	TT	TT	CC	CC	CC	CC	CC	CC	CC	CC	CC	TT	TT	TT	CC
AX-94404286	T/C	0	0	+	NA	NA	NA	NA	NA	NA	TT	TT	TT	TT	TT	TT	TT	TT	TT	CC	CC	TT	TT	TT	TT	TT	TT	TT	CC	TT	TT	TT	TT	TT	TT	TT	TT	TT	TT	TT	TT	TT	TT	TT	TT	TT	CC	TT	TT
AX-94404301	A/T	0	0	+	NA	NA	NA	NA	NA	NA	AA	AT	AT	AA	AT	AA	AA	AT	AA	AA	AA	AT	AA	AA	AT	AA	NN	AA	AA	AT	AA	AA	AT	AA	NN	AA	AT	AT	AA	AT	AA	AT	AT	AA	AT	AA	AA	AA	AA
AX-94404308	A/G	0	0	+	NA	NA	NA	NA	NA	NA	AA	AA	AA	AA	AA	AA	AA	AA	AA	AA	GG	AA	AA	AA	AA	AA	AA	AA	GG	AA	AA	AA	AA	AA	AA	AA	AA	AA	AA	AA	AA	AA	AA	AA	AA	AA	GG	AA	AA
AX-94404343	T	0	0	+	NA	NA	NA	NA	NA	NA	TT	TT	TT	TT	TT	TT	TT	TT	TT	TT	TT	TT	TT	TT	TT	TT	TT	TT	TT	TT	TT	TT	TT	TT	TT	TT	TT	TT	TT	TT	TT	TT	TT	TT	TT	TT	TT	TT	TT
AX-94404380	A/G	0	0	+	NA	NA	NA	NA	NA	NA	AA	NN	GG	NN	NN	AA	AA	AA	AA	AA	AA	GG	GG	AA	AG	AA	AA	AA	AA	AG	AA	AA	NN	GG	AA	AA	NN	NN	AA	AG	GG	GG	AA	AA	AG	AA	NN	AA	AA
AX-94404383	T/C	0	0	+	NA	NA	NA	NA	NA	NA	NN	TT	NN	NN	CC	NN	TT	TT	CC	TT	TT	CC	CC	TT	TC	TT	TC	TT	TT	TT	TC	TT	TC	TT	CC	NN	TC	NN	TC	TC	TC	CC	TC	TT	TC	TT	TT	TT	NN
AX-94404430	G/A	0	0	+	NA	NA	NA	NA	NA	NA	AG	AG	AG	GG	AG	AG	AG	AA	GG	AG	GG	AG	GG	AG	AG	AG	AG	GG	AG	GG	AG	AG	AG	AG	AG	AG	AG	AG	GG	AG	AG	AG	AG	AG	AG	GG	GG	AG	AA
AX-94404431	G/A	0	0	+	NA	NA	NA	NA	NA	NA	GG	AA	AG	AA	GG	AA	AA	GG	NN	GG	AA	AA	GG	GG	GG	AA	AA	GG	AA	GG	GG	AA	AA	GG	AA	AA	GG	AA	AA	NN	GG	AA	AA	GG	AG	GG	AG	GG	GG
AX-94404441	A/G	0	0	+	NA	NA	NA	NA	NA	NA	AA	AA	AA	AA	AA	AA	AA	AA	AA	AA	AA	AA	AA	AA	AA	AA	AA	AA	AA	AA	AA	AA	AA	AA	AA	AA	AA	AA	AA	AA	AA	AA	AA	AA	AA	AA	AA	AA	AA
AX-94404483	G/A	0	0	+	NA	NA	NA	NA	NA	NA	GG	GG	NN	NN	AG	GG	AG	AA	GG	AA	AA	NN	NN	AA	AG	GG	GG	GG	NN	GG	NN	GG	GG	AA	AA	GG	GG	NN	GG	GG	AA	GG	AA	AG	AG	GG	GG	GG	GG
AX-94404491	C/T	0	0	+	NA	NA	NA	NA	NA	NA	TC	TC	TC	NN	NN	TC	TC	TC	NN	NN	NN	TC	TC	TC	NN	TT	TC	NN	NN	TC	TC	NN	TC	TC	CC	TC	NN	TC	CC	NN	TC	TC	NN	TC	TC	NN	TC	TC	NN
AX-94404510	C	0	0	+	NA	NA	NA	NA	NA	NA	CC	CC	CC	CC	CC	CC	CC	CC	CC	CC	CC	CC	CC	CC	CC	CC	CC	CC	CC	CC	CC	CC	CC	CC	CC	CC	CC	CC	CC	CC	CC	CC	CC	CC	CC	CC	CC	CC	CC
AX-94404514	A/C	0	0	+	NA	NA	NA	NA	NA	NA	AA	AA	CC	AA	AA	AA	AA	AA	AA	AA	AA	AA	AA	AA	AA	AA	AA	AA	CC	AA	AA	AA	AA	AA	AA	CC	AA	AA	AA	AA	AA	AA	AA	AA	AA	AA	AA	AA	AA
AX-94404528	T/C	0	0	+	NA	NA	NA	NA	NA	NA	CC	TT	TT	TT	TT	NN	CC	CC	TT	CC	CC	TT	TT	CC	NN	NN	TT	CC	CC	TT	TT	TT	TT	CC	TT	TT	TT	TC	TT	TT	CC	TT	TT	CC	TC	CC	CC	CC	TT
AX-94404581	A/G	0	0	+	NA	NA	NA	NA	NA	NA	AA	AG	AG	AA	AG	AA	AA	AG	AA	AA	AA	AG	AA	AA	AG	AA	AG	AA	AA	AG	AA	AA	AG	AA	AG	AA	AG	AG	AA	AG	AA	AG	AG	AA	AG	AA	AA	AA	AA
AX-94404613	T/C	0	0	+	NA	NA	NA	NA	NA	NA	TT	NN	TT	TC	TT	TT	NN	TC	TT	TT	CC	TT	TC	TT	TC	TT	TC	TT	CC	TT	TC	NN	TC	CC	TC	TT	TC	TC	TC	TC	NN	TT	TC	TT	TC	TT	CC	TT	TC
AX-94404635	A/G	0	0	+	NA	NA	NA	NA	NA	NA	AA	GG	GG	AA	GG	AA	AA	GG	AA	AA	AA	GG	AA	AA	GG	AA	GG	AA	AA	GG	AA	AA	GG	AA	GG	AA	GG	GG	AA	GG	AA	GG	GG	AA	AG	AA	AA	AA	AA
AX-94404639	T/C	0	0	+	NA	NA	NA	NA	NA	NA	TT	TT	TT	TT	TT	TT	TT	TT	TT	TT	TT	TT	TT	TT	TT	TT	TT	TT	TT	TT	TT	TT	TT	TT	TT	TT	TT	TT	TT	TT	TT	TT	TT	TT	TT	TT	TT	TT	TT
AX-94404675	C/T	0	0	+	NA	NA	NA	NA	NA	NA	CC	CC	TC	CC	CC	CC	CC	CC	CC	TC	CC	CC	CC	CC	CC	TC	CC	CC	CC	CC	CC	CC	CC	CC	CC	CC	CC	CC	TC	CC	CC	CC	CC	CC	CC	CC	CC	CC	CC
AX-94404692	C	0	0	+	NA	NA	NA	NA	NA	NA	CC	CC	CC	CC	CC	CC	CC	CC	CC	CC	CC	CC	CC	CC	CC	CC	CC	CC	CC	CC	CC	CC	CC	CC	CC	CC	CC	CC	CC	CC	CC	CC	CC	CC	CC	CC	CC	CC	CC
AX-94404743	C/T	0	0	+	NA	NA	NA	NA	NA	NA	CC	CC	CC	CC	CC	CC	CC	CC	CC	CC	TT	CC	CC	CC	CC	CC	CC	CC	CC	CC	CC	CC	CC	CC	CC	CC	CC	CC	CC	CC	CC	CC	CC	CC	CC	CC	TT	CC	CC
AX-94404745	A/G	0	0	+	NA	NA	NA	NA	NA	NA	GG	AA	GG	AA	AG	AA	AA	AA	AA	GG	AA	GG	AA	AA	GG	GG	AA	GG	AA	AA	GG	AA	AA	AA	AA	AA	AA	AA	AA	AA	NN	AA	AA	AA	AA	AA	AA	AA	AA
AX-94404757	A/C	0	0	+	NA	NA	NA	NA	NA	NA	CC	AA	AA	AA	AA	AA	AA	AA	AA	AA	CC	AA	CC	AA	AA	AA	AA	CC	AA	AA	AA	CC	AA	CC	AA	AA	AA	AA	AA	AA	AA	AA	AA	AA	AA	AA	CC	AA	CC
AX-94404765	G/A	0	0	+	NA	NA	NA	NA	NA	NA	GG	GG	GG	GG	AG	GG	GG	GG	GG	GG	GG	GG	GG	GG	GG	GG	GG	GG	GG	GG	GG	GG	GG	GG	GG	GG	GG	AG	GG	GG	GG	GG	GG	AA	GG	GG	GG	GG	GG
AX-94404784	C/T	0	0	+	NA	NA	NA	NA	NA	NA	TT	CC	CC	NN	CC	TT	CC	CC	CC	CC	TT	TT	TT	CC	TT	CC	CC	CC	TT	CC	CC	TT	CC	CC	CC	CC	CC	TC	CC	CC	CC	CC	TT	CC	CC	CC	TT	CC	CC
AX-94404789	G/A	0	0	+	NA	NA	NA	NA	NA	NA	NN	GG	GG	AA	GG	GG	NN	GG	AG	GG	NN	GG	NN	GG	AG	GG	GG	AG	AG	AG	GG	GG	GG	GG	GG	GG	GG	GG	AA	AA	GG	GG	AG	GG	GG	GG	AG	AG	AG
AX-94404804	A/G	0	0	+	NA	NA	NA	NA	NA	NA	AA	GG	AA	NN	NN	GG	AA	AA	GG	GG	AA	AA	GG	AA	AA	AA	GG	AA	GG	AA	AA	AA	GG	AA	GG	AA	AA	GG	AA	AA	AA	GG	GG	AA	GG	AA	AA	AA	AA
AX-94404830	A/G	0	0	+	NA	NA	NA	NA	NA	NA	AA	AA	AA	AA	AG	AA	AA	AA	AA	AA	AA	AA	AA	GG	AA	AA	AA	NN	AA	AA	AA	AA	AA	GG	GG	AA	AA	AA	GG	AA	GG	AA	AA	GG	NN	AA	AA	AA	AA
AX-94404838	C/G	0	0	+	NA	NA	NA	NA	NA	NA	CG	CG	CG	CG	CG	CG	CG	NN	CG	NN	CG	CG	CG	CG	CG	CG	CG	CG	CG	CG	CG	CG	CG	CG	CG	CG	CG	NN	CG	CG	CG	CG	CG	CG	CG	CG	CG	CG	CG
AX-94404853	G/T	0	0	+	NA	NA	NA	NA	NA	NA	GG	GG	GG	GG	GG	GG	GG	GG	GG	GG	GG	GG	GG	GG	GG	GG	GG	GG	GG	GG	GG	GG	GG	GG	GG	GG	GG	GG	GG	GG	GG	GG	GG	GG	GG	GG	GG	GG	GG
AX-94404854	A/G	0	0	+	NA	NA	NA	NA	NA	NA	AA	AA	AA	GG	AG	AA	GG	AA	GG	AA	GG	AA	GG	GG	AA	AA	AA	AA	GG	AA	AA	AA	AA	GG	AA	AA	AA	GG	AA	AA	GG	AA	AA	AA	AA	AA	AG	GG	AA
AX-94404857	T/C	0	0	+	NA	NA	NA	NA	NA	NA	TT	TT	TT	TT	TT	TT	TT	TT	TT	TT	TT	TT	TT	TT	TT	TT	TT	TT	TT	TT	TT	TT	TT	TT	TT	TT	TT	TT	TT	TT	TT	TT	TT	TT	TT	TT	TT	TT	TT
AX-94404884	A/G	0	0	+	NA	NA	NA	NA	NA	NA	AA	AA	AA	GG	AA	AA	AA	AA	AA	GG	GG	GG	AA	AA	AA	AA	AA	AA	GG	GG	AA	AA	AA	AA	AA	AA	AA	GG	AA	AA	AA	AA	AA	AA	AA	AA	GG	AA	AA
AX-94404928	G/A	0	0	+	NA	NA	NA	NA	NA	NA	GG	GG	GG	GG	NN	GG	GG	GG	NN	NN	AA	GG	AA	AA	GG	GG	AA	GG	GG	AA	GG	GG	AA	GG	GG	GG	AA	AA	GG	AA	GG	AA	GG	AA	AA	AA	GG	GG	GG
AX-94404950	G/A	0	0	+	NA	NA	NA	NA	NA	NA	GG	GG	GG	GG	GG	AA	GG	AA	GG	GG	GG	GG	GG	GG	GG	GG	GG	GG	GG	GG	GG	GG	GG	GG	GG	GG	GG	GG	GG	GG	GG	GG	GG	GG	GG	GG	GG	GG	GG
AX-94404953	T/G	0	0	+	NA	NA	NA	NA	NA	NA	TG	TT	TG	TG	TT	TT	NN	TT	TT	TT	TT	TT	TT	TG	TT	TT	TG	TT	TT	TT	TT	TT	NN	TT	TT	TT	TG	TT	NN	TT	TG	TT	NN	TT	TT	NN	TT	TG	TT
AX-94404955	C/G	0	0	+	NA	NA	NA	NA	NA	NA	CC	CC	GG	GG	CG	CC	CC	CC	CC	CC	GG	CC	CC	CC	CC	GG	CC	CC	GG	CC	CC	GG	NN	GG	CC	CC	GG	GG	CC	CC	GG	CC	CC	CC	CC	CC	GG	CC	CG
AX-94404962	T/C	0	0	+	NA	NA	NA	NA	NA	NA	TT	TT	CC	TT	TC	TT	CC	CC	TT	TT	TT	CC	TT	TT	TT	TT	CC	TT	TT	TT	CC	TT	TT	CC	TT	CC	CC	TC	TT	CC	CC	TT	CC	CC	TC	CC	TT	CC	TT
AX-94405010	G/A	0	0	+	NA	NA	NA	NA	NA	NA	GG	GG	GG	AA	GG	GG	GG	GG	GG	GG	AA	GG	AA	GG	AA	NN	GG	GG	AA	GG	GG	GG	GG	GG	GG	GG	GG	GG	GG	GG	GG	GG	GG	GG	GG	GG	AA	GG	GG
AX-94405021	T/C	0	0	+	NA	NA	NA	NA	NA	NA	CC	TT	TT	TT	TT	TT	TT	TT	TT	TT	TT	TT	TT	TT	TT	TT	TT	TC	TT	TT	TT	TT	TT	TT	TT	TT	TT	TT	TT	TT	TT	TT	TT	TT	TT	CC	TT	TT	TT
AX-94405024	G/A	0	0	+	NA	NA	NA	NA	NA	NA	GG	GG	GG	GG	GG	GG	NN	GG	GG	GG	GG	GG	GG	GG	GG	GG	GG	GG	GG	GG	GG	GG	GG	GG	GG	GG	GG	GG	GG	GG	NN	GG	GG	GG	GG	GG	GG	GG	GG
AX-94405028	T/C	0	0	+	NA	NA	NA	NA	NA	NA	TT	NN	TT	TC	TT	NN	TT	TT	TT	TT	TC	TT	TT	TT	TT	TC	TT	TT	TT	TC	TC	NN	TT	TC	TT	TC	TC	TT	TC	TC	TT	NN	TC	TT	TT	NN	NN	TT	TC
AX-94405029	C/T	0	0	+	NA	NA	NA	NA	NA	NA	NN	CC	TT	TT	TT	TC	TC	TT	TT	CC	CC	NN	CC	NN	CC	TT	NN	TC	CC	TT	TC	NN	NN	CC	NN	CC	NN	TC	TC	CC	NN	CC	CC	NN	CC	NN	CC	CC	TT
AX-94405050	G	0	0	+	NA	NA	NA	NA	NA	NA	GG	GG	GG	NN	GG	GG	GG	GG	GG	GG	GG	GG	GG	GG	GG	GG	GG	GG	GG	GG	GG	GG	GG	GG	GG	GG	GG	GG	GG	GG	GG	GG	GG	GG	GG	GG	GG	GG	GG
AX-94405062	A/G	0	0	+	NA	NA	NA	NA	NA	NA	AA	AA	AA	AA	AA	AA	AG	AA	AA	AA	AA	AA	AA	AA	AA	AA	NN	AA	AA	AA	AA	AA	AA	AA	AA	AA	AA	NN	AA	AA	NN	AA	NN	AA	AA	AA	AA	AA	AA
AX-94405090	T/C	0	0	+	NA	NA	NA	NA	NA	NA	TT	CC	TT	TT	TT	TT	CC	TT	TT	TT	TT	TT	TT	TT	TT	TT	TT	TT	TT	TT	TT	TT	TT	CC	TT	TT	CC	TT	TT	TT	TT	TT	TT	TT	TC	TT	TT	CC	TT
AX-94405110	A	0	0	+	NA	NA	NA	NA	NA	NA	AA	AA	AA	AA	AA	AA	AA	AA	AA	AA	AA	AA	AA	AA	AA	AA	AA	AA	AA	AA	AA	AA	AA	AA	AA	AA	AA	AA	AA	AA	AA	AA	AA	AA	AA	AA	AA	AA	AA
AX-94405122	T/C	0	0	+	NA	NA	NA	NA	NA	NA	TC	TT	TC	TC	TT	TT	TC	TT	TC	TC	TT	TC	TT	TC	TC	TT	TT	TC	TC	TT	TT	TC	TT	TT	TC	TC	TT	TT	TC	TT	TC	TT	TC	TC	TT	TC	TT	TC	TC
AX-94405126	T/C	0	0	+	NA	NA	NA	NA	NA	NA	TT	TT	NN	TT	TT	TT	TT	TT	TT	TT	TT	TT	TT	TT	TT	TT	TT	TT	CC	TT	TT	TT	TT	TT	TT	TT	TT	TT	TT	TT	TT	TT	TT	TT	TT	TT	TT	TT	TT
AX-94405132	G/T	0	0	+	NA	NA	NA	NA	NA	NA	TG	TT	TG	GG	TG	NN	GG	TG	GG	TG	GG	TG	GG	GG	TT	TG	TT	TG	GG	TG	TG	TG	TT	GG	TG	TG	TG	TG	TG	TT	GG	TG	TT	TG	TG	TG	GG	GG	TT
AX-94405141	A/C	0	0	+	NA	NA	NA	NA	NA	NA	AA	AA	AA	CC	AA	AA	AA	AA	AA	AA	CC	AA	CC	AA	AA	AA	AA	CC	AA	AA	AA	AA	AA	AA	AA	AA	AA	AA	CC	AA	AA	AA	AA	AA	AA	CC	CC	AA	AA
AX-94405144	C/G	0	0	+	NA	NA	NA	NA	NA	NA	CC	CC	CC	CC	CC	CC	CC	CC	GG	GG	GG	CC	CC	CC	CC	GG	CC	CC	CC	GG	CC	GG	CC	CC	CC	GG	CC	CC	CC	CC	CC	CC	CC	CC	CC	GG	CG	GG	NN
AX-94405154	A/G	0	0	+	NA	NA	NA	NA	NA	NA	AA	AA	NN	AA	NN	AA	AA	AA	AA	NN	AA	AA	AA	AA	AA	AA	AA	AA	AA	AA	AA	AA	NN	AA	AA	AA	NN	AA	AG	AG	AA	AA	AA	AA	NN	NN	NN	NN	AG
AX-94405167	C/T	0	0	+	NA	NA	NA	NA	NA	NA	TC	TC	TC	TC	NN	CC	TC	CC	NN	CC	TC	CC	CC	CC	CC	TC	TC	TC	CC	TC	TC	CC	TC	CC	TC	TC	CC	NN	TC	TC	CC	TC	TC	TC	NN	TC	CC	TC	CC
AX-94405193	A/T	0	0	+	NA	NA	NA	NA	NA	NA	AA	AA	TT	AA	AA	AA	AA	AA	AA	AA	AA	TT	AA	TT	AA	AA	AA	AA	AA	AA	AA	AA	AA	AA	AA	AA	AA	TT	AA	AA	AA	AA	AA	AA	AA	AA	TT	AA	AA
AX-94405214	G/C	0	0	+	NA	NA	NA	NA	NA	NA	GG	GG	GG	CC	GG	CC	GG	GG	GG	GG	CC	GG	GG	GG	GG	CC	CC	CC	GG	CC	GG	CC	CC	GG	GG	CC	CC	GG	GG	GG	GG	GG	GG	GG	CG	CC	CC	GG	GG
AX-94405263	C/A	0	0	+	NA	NA	NA	NA	NA	NA	CC	CC	CC	CC	CC	CC	CC	CC	CC	NN	CC	CC	CC	CC	CC	CC	CC	CC	CC	CC	CC	CC	CC	CC	CC	CC	CC	CC	CC	CC	CC	CC	CC	CC	CC	CC	CC	CC	CC
AX-94405264	G/C	0	0	+	NA	NA	NA	NA	NA	NA	CC	GG	CC	GG	GG	GG	GG	GG	CC	GG	CC	GG	GG	GG	GG	GG	GG	CC	GG	GG	GG	GG	GG	CC	GG	GG	GG	CG	CC	GG	GG	CC	GG	CC	GG	GG	GG	CC	GG
AX-94405340	C/T	0	0	+	NA	NA	NA	NA	NA	NA	TC	CC	TT	CC	TT	CC	TC	TT	CC	TC	TC	CC	TC	TC	CC	TC	TC	TT	TT	TC	TC	CC	CC	TC	TT	TC	TC	TT	TC	CC	TC	TC	CC	TC	CC	CC	TC	CC	TC
AX-94405355	T/G	0	0	+	NA	NA	NA	NA	NA	NA	TT	TT	TT	TT	TT	TT	TT	TT	TT	TT	TT	TT	TT	TT	TT	TT	TT	TT	TT	TT	TT	TT	TT	TT	TT	TT	TT	TT	TT	TT	TT	TT	TT	TT	TT	TT	TT	TT	TT
AX-94405373	T/C	0	0	+	NA	NA	NA	NA	NA	NA	CC	CC	CC	CC	TT	TT	TT	CC	CC	TT	CC	CC	CC	TT	TT	CC	TT	CC	CC	CC	CC	TT	TT	TT	TT	TT	TT	TT	TT	TT	TT	TT	TT	CC	NN	CC	TT	TT	CC
AX-94405374	A/G	0	0	+	NA	NA	NA	NA	NA	NA	AG	AA	AG	AG	AA	AG	AG	AA	AA	AG	AG	AG	AA	AG	AG	AG	AA	AG	AG	AG	AG	AA	AG	AA	AG	AA	AG	AA	AG	AG	AA	AG	AG	AG	AG	AA	AA	AA	NN
AX-94405385	G/T	0	0	+	NA	NA	NA	NA	NA	NA	GG	GG	TG	GG	GG	GG	TG	GG	GG	GG	GG	GG	GG	TG	GG	GG	TG	GG	GG	GG	GG	GG	GG	GG	GG	GG	TG	GG	GG	GG	TG	GG	GG	TG	GG	GG	GG	TG	GG
AX-94405391	C/G	0	0	+	NA	NA	NA	NA	NA	NA	CC	GG	CC	CC	CC	CG	CC	GG	CC	GG	CC	GG	GG	CC	CC	CC	GG	CC	CC	CC	CC	CC	CC	CC	CC	CC	CC	CC	CC	GG	CC	GG	GG	GG	CG	GG	CC	CC	CC
AX-94405392	C/T	0	0	+	NA	NA	NA	NA	NA	NA	CC	TC	TC	CC	TC	CC	CC	TC	CC	CC	CC	NN	CC	CC	TC	CC	TC	CC	CC	TC	CC	CC	TC	CC	TC	CC	TC	TC	CC	TC	CC	TC	TC	CC	TC	CC	CC	CC	CC
AX-94405438	T/C	0	0	+	NA	NA	NA	NA	NA	NA	TT	TT	TT	NN	TT	CC	TT	TT	TT	TT	TT	TT	TT	TT	TT	TT	TT	TT	TT	TT	TT	TT	TT	TT	TT	NN	TT	TT	TT	TT	TT	TT	TT	TT	TT	TT	TT	TT	TT
AX-94405450	A/C	0	0	+	NA	NA	NA	NA	NA	NA	AA	AA	AA	AA	AA	AA	AA	AA	AA	AA	CC	AA	AA	CC	AA	AA	AA	CC	AA	AA	AA	AA	AA	AA	AA	AA	AA	AA	CC	AA	AA	AA	AA	AA	AA	CC	CC	AA	AA
AX-94405457	C/T	0	0	+	NA	NA	NA	NA	NA	NA	TT	TT	CC	CC	TT	CC	CC	TT	TT	TT	CC	CC	CC	TT	CC	TT	TT	TT	CC	TT	TT	CC	TT	TT	CC	CC	CC	NN	CC	TT	TT	TT	CC	TT	TT	TT	CC	TT	TT
AX-94405460	A/C	0	0	+	NA	NA	NA	NA	NA	NA	CC	AA	CC	CC	AA	CC	AA	CC	AA	CC	AA	AA	AA	AA	CC	CC	AA	NN	AA	AA	CC	CC	AA	CC	AA	AA	CC	AA	AA	CC	AA	AA	CC	CC	AC	CC	AA	AA	AA
AX-94405470	T/C	0	0	+	NA	NA	NA	NA	NA	NA	TC	TC	NN	NN	TT	TC	TC	TC	TT	TT	TT	TC	TT	TC	TT	TT	TC	TT	TT	NN	TC	TT	TC	TC	TC	TT	TC	NN	TT	TC	TC	NN	NN	TT	NN	TT	NN	NN	TT
AX-94405494	A/T	0	0	+	NA	NA	NA	NA	NA	NA	AT	AT	AT	AT	AT	AT	AT	AT	AT	AA	AA	AT	AT	AT	AT	AT	AT	AT	AA	AT	AT	AT	AT	AT	AT	AT	AT	AT	AT	AT	AT	AT	AT	AT	AT	AT	AA	AT	AT
AX-94405550	T/A	0	0	+	NA	NA	NA	NA	NA	NA	TT	TT	TT	TT	TT	TT	TT	AT	TT	TT	TT	AT	TT	AT	TT	TT	TT	TT	TT	AT	TT	AT	TT	TT	AT	TT	TT	TT	TT	AT	AT	TT	AT	TT	TT	TT	TT	TT	TT
AX-94405568	T	0	0	+	NA	NA	NA	NA	NA	NA	TT	TT	TT	TT	TT	TT	TT	TT	TT	TT	TT	TT	TT	TT	TT	TT	TT	TT	TT	TT	TT	TT	TT	TT	TT	TT	TT	TT	TT	TT	TT	TT	TT	TT	TT	TT	TT	TT	TT
AX-94405619	A	0	0	+	NA	NA	NA	NA	NA	NA	AA	AA	AA	AA	AA	AA	AA	AA	AA	AA	AA	AA	AA	AA	AA	AA	AA	AA	AA	AA	AA	AA	AA	AA	AA	AA	AA	AA	AA	AA	AA	AA	AA	AA	AA	AA	AA	AA	AA
AX-94405643	C/T	0	0	+	NA	NA	NA	NA	NA	NA	TC	CC	NN	TC	CC	CC	CC	CC	TC	CC	CC	TC	TC	CC	CC	CC	TC	TC	CC	CC	TC	CC	TC	TC	TC	TC	TC	NN	TC	CC	TC	TC	CC	CC	CC	TC	CC	TC	CC
AX-94405653	A/G	0	0	+	NA	NA	NA	NA	NA	NA	AA	AA	AA	AA	AA	AA	AA	AA	AA	AA	AG	AA	AG	AA	AA	AA	NN	AA	AA	NN	AA	NN	AA	AG	AA	AA	AA	AA	AA	AA	NN	AA	AA	AG	NN	AG	AG	AG	AG
AX-94405661	G/C	0	0	+	NA	NA	NA	NA	NA	NA	GG	GG	GG	CC	CG	GG	GG	GG	GG	GG	GG	GG	GG	GG	GG	GG	GG	GG	CC	GG	GG	GG	CC	CC	CC	CC	GG	GG	GG	GG	GG	GG	GG	GG	GG	GG	GG	GG	CC
AX-94405677	A	0	0	+	NA	NA	NA	NA	NA	NA	AA	AA	AA	AA	AA	AA	AA	AA	AA	AA	AA	AA	AA	AA	AA	AA	AA	AA	AA	AA	AA	AA	AA	AA	AA	AA	AA	AA	AA	AA	AA	AA	AA	AA	AA	AA	AA	AA	AA
AX-94405687	T/C	0	0	+	NA	NA	NA	NA	NA	NA	TT	TT	TT	TC	TT	TT	TT	TT	TT	TT	TC	TT	TT	TT	TT	TT	TT	TT	TC	TT	TT	TT	TT	TT	TT	TT	TT	TT	TT	TT	TT	TT	TT	TT	TT	TT	TC	TT	TT
AX-94405692	T/C	0	0	+	NA	NA	NA	NA	NA	NA	TT	TT	TT	CC	TC	TT	TT	TT	NN	TT	CC	TT	CC	TT	TT	CC	TT	TT	TT	TT	TT	CC	TT	TT	TT	TT	TT	TT	CC	TT	TT	TT	TT	TT	TT	TT	CC	TT	CC
AX-94405726	G/C	0	0	+	NA	NA	NA	NA	NA	NA	GG	CG	CG	CG	CC	CG	CG	CG	GG	CG	NN	CG	GG	GG	CG	NN	CC	CG	CC	CG	GG	GG	CG	GG	CC	CC	CG	CG	GG	NN	GG	CG	CG	GG	CG	GG	GG	NN	CC
AX-94405741	C/T	0	0	+	NA	NA	NA	NA	NA	NA	CC	TT	TC	CC	TT	CC	CC	TT	CC	CC	CC	TT	CC	CC	TT	CC	NN	CC	CC	TC	CC	CC	TT	CC	TT	CC	TT	TT	CC	NN	CC	TT	TT	CC	TT	CC	CC	CC	CC
AX-94405784	A/C	0	0	+	NA	NA	NA	NA	NA	NA	AA	AA	AA	CC	AC	AA	AA	AA	AA	AA	CC	AA	CC	AA	AA	AA	AA	AA	AA	AA	AA	AA	AA	AA	AA	AA	AA	AA	AA	AA	AA	AA	AA	AA	AA	AA	NN	AA	AA
AX-94405819	A/G	0	0	+	NA	NA	NA	NA	NA	NA	AA	AA	AA	GG	AA	AA	AA	AA	AA	AA	AA	AA	AA	AA	AA	AA	AA	AA	AA	AA	AA	AA	AA	AA	AA	AA	AA	AA	AA	AA	AA	AA	AA	AA	AA	AA	AA	AA	NN
AX-94405844	C/T	0	0	+	NA	NA	NA	NA	NA	NA	TT	CC	CC	CC	TT	CC	TT	CC	CC	CC	CC	CC	CC	TT	CC	CC	CC	TT	CC	CC	CC	CC	CC	CC	CC	TT	CC	CC	CC	CC	TT	CC	TT	TT	TC	TT	CC	TT	CC
AX-94405846	C/T	0	0	+	NA	NA	NA	NA	NA	NA	CC	CC	CC	CC	CC	CC	NN	CC	CC	CC	CC	CC	CC	CC	CC	CC	CC	CC	CC	CC	CC	CC	CC	CC	CC	CC	CC	CC	CC	CC	CC	CC	CC	CC	CC	CC	CC	CC	CC
AX-94405863	C/A	0	0	+	NA	NA	NA	NA	NA	NA	CC	NN	AA	CC	NN	AC	AC	AA	AA	CC	AA	CC	CC	CC	AA	CC	AA	CC	CC	CC	CC	AA	AC	CC	CC	CC	AA	AA	CC	AC	CC	AA	CC	CC	AC	AA	AA	AA	AC
AX-94405870	C	0	0	+	NA	NA	NA	NA	NA	NA	CC	CC	CC	CC	CC	CC	CC	CC	CC	CC	CC	CC	CC	CC	CC	CC	CC	CC	CC	CC	CC	CC	CC	CC	CC	CC	CC	CC	CC	CC	CC	CC	CC	CC	CC	CC	CC	CC	CC
AX-94405880	T/C	0	0	+	NA	NA	NA	NA	NA	NA	TT	TT	TT	TT	TC	TT	TT	TT	TT	TT	TT	TT	TT	TT	TT	TT	TT	TT	TT	TT	TT	TT	TT	TT	TT	TT	CC	TT	TT	TT	CC	TT	TT	TT	TT	TT	TT	TT	TT
AX-94405888	A/G	0	0	+	NA	NA	NA	NA	NA	NA	AA	AA	AA	AA	AG	AG	AG	AA	AA	AA	AG	AA	AA	AA	AG	AG	AG	AA	AG	AG	AG	AA	AG	AA	AA	AA	AG	AA	AA	AA	AA	AG	AA	AG	AG	AA	NN	AA	AA
AX-94405899	T/G	0	0	+	NA	NA	NA	NA	NA	NA	TT	TT	TT	GG	TT	GG	TT	GG	TT	TT	GG	TT	TT	TT	TT	TT	TT	TT	GG	TT	TT	TT	NN	TT	GG	TT	TT	TT	NN	GG	GG	TT	TT	TT	TT	TT	GG	TT	GG
AX-94405920	G/C	0	0	+	NA	NA	NA	NA	NA	NA	GG	GG	CG	GG	GG	CG	CG	GG	CG	GG	GG	GG	NN	GG	GG	CG	GG	GG	GG	GG	GG	GG	GG	GG	CG	GG	GG	CG	CG	GG	GG	GG	NN	CG	NN	GG	GG	GG	GG
AX-94405923	G/A	0	0	+	NA	NA	NA	NA	NA	NA	GG	GG	GG	GG	GG	GG	GG	GG	GG	GG	GG	GG	GG	GG	GG	GG	GG	GG	GG	GG	GG	GG	GG	GG	GG	GG	GG	GG	GG	GG	GG	GG	GG	GG	GG	GG	GG	GG	GG
AX-94405934	A/C	0	0	+	NA	NA	NA	NA	NA	NA	AA	AA	AA	AA	AA	AA	AA	AA	AA	AA	CC	AA	CC	AA	AA	AA	AA	AA	CC	AA	AA	AA	AA	AA	AA	AA	AA	AA	AA	AA	AA	AA	AA	AA	AA	AA	CC	AA	AA
AX-94405945	A/G	0	0	+	NA	NA	NA	NA	NA	NA	AA	AG	GG	NN	AA	AA	NN	GG	GG	AA	GG	AA	GG	AG	AG	AA	AG	AA	AG	AG	GG	AG	AG	AA	AA	AA	AG	AG	AA	AA	AG	GG	GG	GG	GG	AA	GG	AA	AA
AX-94405947	G/A	0	0	+	NA	NA	NA	NA	NA	NA	AA	AA	GG	GG	GG	GG	GG	GG	AA	GG	AA	AA	AA	GG	AA	GG	GG	AA	GG	AA	GG	GG	GG	GG	AA	GG	GG	GG	AA	GG	GG	GG	AA	GG	AG	GG	GG	GG	AA
AX-94405950	A/G	0	0	+	NA	NA	NA	NA	NA	NA	AA	AA	AA	GG	AA	AA	AA	AA	AA	AA	AA	AA	AA	AA	AA	GG	AA	AA	AA	AA	AA	AA	AA	AA	AA	AA	AA	AA	AA	AA	AA	AA	AA	AA	AA	AA	AA	AA	AA
AX-94405956	T/C	0	0	+	NA	NA	NA	NA	NA	NA	TT	TT	TC	TT	TC	TT	TT	TC	TC	TT	TT	TT	TT	TT	TC	TT	TC	TT	TT	TT	TC	TC	TT	TT	TC	TT	TT	TT	TT	TT	TT	TT	TT	TT	TT	TC	TT	TC	TC
AX-94405961	G/A	0	0	+	NA	NA	NA	NA	NA	NA	AG	GG	GG	GG	GG	AG	GG	GG	AG	AG	GG	GG	GG	GG	GG	GG	AG	AG	GG	GG	GG	AG	GG	AG	GG	AG	GG	GG	AG	GG	AG	GG	GG	GG	GG	AG	GG	AG	AG
AX-94405992	A/G	0	0	+	NA	NA	NA	NA	NA	NA	AA	AA	AA	GG	AA	AA	AA	AA	AA	AA	GG	AA	GG	AA	AA	AA	AA	GG	AA	AA	AA	AA	AA	AA	AA	AA	AA	AA	GG	AA	AA	AA	AA	AA	AA	GG	GG	AA	NN
AX-94406003	G/A	0	0	+	NA	NA	NA	NA	NA	NA	GG	GG	GG	GG	GG	GG	GG	GG	GG	GG	GG	GG	GG	GG	GG	GG	GG	GG	GG	GG	GG	GG	GG	GG	GG	GG	GG	GG	GG	GG	GG	GG	GG	GG	GG	GG	GG	GG	GG
AX-94406025	G/C	0	0	+	NA	NA	NA	NA	NA	NA	GG	GG	GG	GG	GG	GG	GG	GG	GG	CC	GG	GG	GG	GG	GG	GG	GG	GG	GG	GG	GG	GG	GG	GG	GG	GG	GG	GG	GG	GG	GG	GG	GG	GG	GG	GG	GG	GG	GG
AX-94406039	G/A	0	0	+	NA	NA	NA	NA	NA	NA	AA	AA	AA	GG	AG	GG	AA	AA	GG	AA	AA	GG	AA	AA	AA	AA	GG	AA	GG	AA	AA	GG	GG	AA	AA	AA	GG	AG	NN	GG	GG	GG	GG	AA	AG	GG	GG	AA	AA
AX-94406090	A/C	0	0	+	NA	NA	NA	NA	NA	NA	AC	AC	CC	AA	AC	AC	AC	AC	AA	AC	CC	AC	AA	AC	AC	AC	AA	AC	AC	AC	AC	AC	AC	AC	AA	AC	AC	NN	AC	AC	AC	AC	AC	AC	AC	AC	AC	AC	CC
AX-94406111	C/T	0	0	+	NA	NA	NA	NA	NA	NA	TT	CC	CC	TT	CC	CC	CC	CC	CC	CC	CC	NN	CC	CC	TT	TT	TT	TT	CC	NN	TT	TT	NN	CC	CC	TT	NN	CC	TT	NN	CC	TT	CC	TT	TC	CC	CC	TT	CC
AX-94406113	A/G	0	0	+	NA	NA	NA	NA	NA	NA	AA	AA	AA	AA	AA	AA	AA	AA	AA	AA	AA	AA	AA	AA	AA	AA	AA	AA	AA	AA	AA	AA	AA	AA	AA	AA	AA	AA	AA	AA	AA	AA	AA	AA	NN	AA	AA	AA	AG
AX-94406114	C/T	0	0	+	NA	NA	NA	NA	NA	NA	CC	CC	CC	CC	CC	CC	CC	CC	TT	CC	CC	CC	TT	CC	CC	CC	CC	CC	TT	CC	CC	CC	CC	TC	CC	CC	CC	TT	CC	TT	CC	CC	CC	TT	TC	TT	CC	CC	TT
AX-94406116	T/C	0	0	+	NA	NA	NA	NA	NA	NA	TT	TC	TT	TC	TC	TC	TT	TT	TC	NN	TT	TT	TC	TT	TT	TT	TC	TT	TC	TT	TT	TT	TC	TT	TC	TT	TT	TC	TT	TT	TT	TC	TC	TT	TC	TT	TT	TT	TT
AX-94406133	T/C	0	0	+	NA	NA	NA	NA	NA	NA	CC	CC	TT	TT	NN	TC	TT	TT	CC	TT	TT	TT	TT	NN	CC	TT	NN	CC	TT	TT	TT	CC	CC	TT	CC	TT	TT	TT	TT	TT	TT	CC	TT	TT	TT	TT	TT	TT	CC
AX-94406147	C/A	0	0	+	NA	NA	NA	NA	NA	NA	AA	CC	AA	AA	AC	CC	CC	CC	CC	CC	AA	CC	CC	CC	CC	CC	CC	AA	AA	NN	CC	CC	CC	CC	AA	CC	CC	AA	CC	CC	AA	CC	CC	NN	AC	CC	AC	CC	AA
AX-94406149	C/T	0	0	+	NA	NA	NA	NA	NA	NA	CC	CC	CC	CC	CC	CC	CC	CC	CC	CC	CC	NN	NN	TT	CC	TT	TT	NN	TT	CC	TT	TT	CC	TT	TT	CC	TT	NN	TT	TT	CC	CC	NN	CC	CC	CC	CC	CC	TT
AX-94406171	A/G	0	0	+	NA	NA	NA	NA	NA	NA	AA	AA	AA	AA	AA	AA	GG	AA	GG	AA	AA	AA	AA	GG	GG	AA	GG	AA	GG	AA	AA	GG	GG	GG	AA	AA	GG	AA	AA	AA	AA	GG	GG	AA	NN	GG	AA	AA	NN
AX-94406174	G/C	0	0	+	NA	NA	NA	NA	NA	NA	GG	GG	GG	GG	GG	GG	GG	GG	GG	NN	GG	GG	GG	GG	GG	GG	GG	NN	GG	CG	GG	GG	GG	GG	GG	GG	GG	GG	CG	GG	GG	GG	GG	GG	GG	GG	GG	GG	GG
AX-94406202	G/A	0	0	+	NA	NA	NA	NA	NA	NA	GG	GG	GG	AA	GG	GG	GG	GG	GG	GG	GG	GG	GG	GG	GG	GG	GG	GG	GG	GG	GG	GG	GG	GG	GG	GG	GG	GG	GG	GG	GG	GG	GG	GG	GG	GG	GG	GG	GG
AX-94406212	G/A	0	0	+	NA	NA	NA	NA	NA	NA	GG	AA	GG	NN	NN	GG	AA	AA	GG	GG	NN	GG	GG	GG	GG	GG	GG	GG	NN	GG	GG	AA	NN	AG	GG	GG	GG	GG	AG	GG	GG	GG	GG	GG	NN	AA	GG	GG	GG
AX-94406228	T/C	0	0	+	NA	NA	NA	NA	NA	NA	TT	TT	NN	TC	TC	TT	NN	TT	TT	TT	TT	NN	TT	TT	TT	TT	TT	TT	CC	TT	TT	TT	TT	TT	TT	TT	NN	TT	TT	TT	TT	TT	TT	TT	TT	TT	TT	TT	TT
AX-94406252	G/A	0	0	+	NA	NA	NA	NA	NA	NA	GG	GG	NN	GG	GG	GG	GG	GG	GG	GG	GG	GG	GG	GG	GG	GG	GG	GG	GG	GG	GG	GG	GG	GG	GG	GG	GG	GG	GG	GG	GG	GG	GG	GG	GG	GG	GG	GG	GG
AX-94406253	G	0	0	+	NA	NA	NA	NA	NA	NA	GG	GG	GG	GG	GG	GG	GG	GG	GG	GG	GG	GG	GG	GG	GG	GG	GG	GG	GG	GG	GG	GG	GG	GG	GG	GG	GG	GG	GG	GG	GG	GG	GG	GG	GG	GG	GG	GG	GG
AX-94406256	T/G	0	0	+	NA	NA	NA	NA	NA	NA	TT	TT	TG	TT	TT	TT	TT	TT	TG	TG	TG	TT	TT	TT	TT	TG	TT	TT	TT	TG	TT	TG	TT	TT	TT	TT	TT	TT	TT	TT	TT	TT	TT	TT	TT	TT	TG	TT	TT
AX-94406271	A/G	0	0	+	NA	NA	NA	NA	NA	NA	AG	AG	AG	AA	AA	AG	AG	AG	AG	AG	AA	AG	AG	AG	AG	AA	AG	AG	AG	AG	AG	AG	AG	AG	AG	AG	AG	AG	AA	AG	AG	AG	AG	AG	AG	AG	AA	AG	AG
AX-94406352	G/A	0	0	+	NA	NA	NA	NA	NA	NA	GG	GG	GG	GG	GG	GG	GG	GG	AG	GG	AA	GG	GG	GG	GG	GG	GG	GG	GG	GG	GG	GG	GG	GG	GG	GG	GG	GG	GG	GG	GG	GG	GG	GG	GG	GG	AA	GG	GG
AX-94406358	C/T	0	0	+	NA	NA	NA	NA	NA	NA	CC	TT	TT	CC	TT	CC	CC	TT	CC	CC	CC	TT	CC	CC	TT	CC	TT	CC	CC	TT	CC	CC	TT	CC	TT	CC	TT	TT	CC	NN	CC	NN	TT	CC	TC	CC	CC	CC	CC
AX-94406365	T/C	0	0	+	NA	NA	NA	NA	NA	NA	TT	TT	NN	TC	TC	NN	NN	TC	TC	TT	TT	NN	TT	TT	TC	TT	TC	TT	NN	TT	TC	TC	TT	TT	TC	NN	TT	TT	TT	TT	TT	TT	TC	TT	NN	TC	NN	TC	TC
AX-94406382	T	0	0	+	NA	NA	NA	NA	NA	NA	TT	TT	TT	TT	TT	TT	TT	TT	TT	TT	TT	TT	TT	TT	TT	TT	TT	TT	TT	TT	TT	TT	TT	TT	TT	TT	TT	TT	TT	TT	TT	TT	TT	TT	TT	TT	TT	TT	TT
AX-94406384	C/T	0	0	+	NA	NA	NA	NA	NA	NA	CC	TT	TT	CC	CC	CC	CC	CC	CC	CC	CC	CC	CC	CC	CC	CC	TT	CC	CC	CC	CC	CC	TT	CC	CC	CC	TT	CC	CC	TT	CC	TT	CC	CC	TC	CC	CC	CC	CC
AX-94406390	G/A	0	0	+	NA	NA	NA	NA	NA	NA	GG	GG	GG	GG	GG	NN	NN	NN	GG	GG	GG	NN	GG	GG	NN	AG	GG	GG	GG	GG	GG	GG	GG	GG	GG	GG	GG	GG	NN	NN	GG	GG	AG	GG	GG	GG	GG	GG	AG
AX-94406432	C/T	0	0	+	NA	NA	NA	NA	NA	NA	CC	TT	TT	NN	TT	CC	CC	TT	CC	CC	CC	TT	CC	CC	TT	NN	TT	CC	CC	TT	CC	CC	TT	CC	TT	CC	TT	TT	CC	TT	CC	TT	TT	CC	TC	CC	CC	CC	CC
AX-94406443	A/G	0	0	+	NA	NA	NA	NA	NA	NA	AG	AG	AG	AA	AA	AG	AG	AA	AA	AG	AA	AA	AA	AA	AG	AG	AG	AG	AA	AG	AA	AA	AG	AG	AA	AA	AG	AG	AG	AA	AG	NN	AG	AA	NN	AG	NN	AA	AG
AX-94406447	C/T	0	0	+	NA	NA	NA	NA	NA	NA	CC	CC	TT	CC	TT	TC	CC	CC	TT	CC	TT	CC	CC	CC	TT	TT	TT	CC	CC	CC	TT	CC	TT	CC	TT	TT	CC	TT	TT	CC	CC	TT	CC	CC	TC	CC	CC	TT	CC
AX-94406470	A/G	0	0	+	NA	NA	NA	NA	NA	NA	GG	AA	AA	AG	AA	AA	AA	AA	AA	GG	GG	AA	GG	AA	GG	GG	AA	GG	GG	AA	AA	GG	AA	AA	AA	GG	GG	AA	AA	AA	AA	AA	AA	AA	NN	AA	AA	AA	NN
AX-94406472	T/C	0	0	+	NA	NA	NA	NA	NA	NA	NN	TT	TT	TT	TT	NN	TT	TT	TT	TT	TT	TT	TT	TT	TT	TT	TT	TT	TT	TT	TT	TT	TT	TT	TT	TT	TT	TT	TT	TT	TC	TT	TT	TT	TT	TT	TT	TT	TT
AX-94406474	T/G	0	0	+	NA	NA	NA	NA	NA	NA	TT	GG	NN	TT	TG	TG	TG	GG	TT	TT	TT	GG	TT	TG	TT	TT	GG	TT	TT	TT	GG	TT	GG	TT	TT	TT	GG	TG	TT	TT	TG	GG	GG	TT	GG	TT	TT	TT	TT
AX-94406511	C/T	0	0	+	NA	NA	NA	NA	NA	NA	TC	CC	NN	CC	TC	CC	CC	TT	CC	CC	TT	CC	CC	CC	CC	CC	CC	TC	TT	CC	CC	CC	CC	CC	CC	CC	CC	TC	CC	CC	CC	CC	CC	TT	NN	CC	TT	CC	CC
AX-94406527	C/G	0	0	+	NA	NA	NA	NA	NA	NA	GG	GG	CC	CC	CC	NN	GG	GG	CC	GG	CC	CC	CC	CC	CC	CC	CC	GG	CC	CC	CC	CC	CC	GG	CC	CC	CC	CC	CC	CC	GG	CC	CC	GG	CG	GG	CC	CC	GG
AX-94406550	T/C	0	0	+	NA	NA	NA	NA	NA	NA	TT	TT	TT	CC	NN	TT	TT	TT	CC	CC	CC	TT	CC	TT	TT	TT	TT	CC	CC	CC	TT	CC	TT	TT	TT	TT	TT	TT	CC	TT	TT	CC	TT	TT	TT	TT	CC	TT	TC
AX-94406566	G/C	0	0	+	NA	NA	NA	NA	NA	NA	GG	GG	GG	GG	GG	GG	GG	GG	GG	GG	GG	CC	GG	GG	GG	GG	GG	GG	GG	GG	GG	GG	GG	GG	GG	GG	GG	CC	GG	GG	GG	GG	GG	GG	GG	GG	GG	GG	GG
AX-94406590	C/T	0	0	+	NA	NA	NA	NA	NA	NA	TT	CC	TT	CC	TC	TC	TT	CC	CC	CC	CC	TT	CC	TT	CC	CC	CC	CC	CC	CC	CC	TT	CC	CC	TT	TT	CC	CC	TC	CC	TT	CC	TT	TT	TC	TT	CC	TT	TT
AX-94406609	C/T	0	0	+	NA	NA	NA	NA	NA	NA	CC	CC	CC	CC	CC	CC	CC	CC	CC	TC	CC	CC	CC	CC	CC	CC	CC	CC	CC	CC	CC	CC	CC	CC	CC	CC	CC	CC	CC	CC	CC	CC	CC	CC	CC	CC	CC	CC	CC
AX-94406640	G/C	0	0	+	NA	NA	NA	NA	NA	NA	GG	GG	GG	GG	GG	GG	GG	GG	GG	GG	GG	GG	GG	GG	GG	GG	GG	GG	GG	GG	GG	GG	GG	GG	GG	GG	GG	GG	GG	GG	GG	GG	GG	GG	GG	CG	GG	CG	GG
AX-94406660	G/C	0	0	+	NA	NA	NA	NA	NA	NA	NN	NN	CC	NN	CC	NN	NN	NN	CG	GG	GG	NN	CG	GG	GG	GG	GG	CC	CC	CG	NN	NN	CG	NN	CC	NN	GG	CC	NN	CG	NN	GG	CG	NN	CG	NN	GG	NN	CG
AX-94406674	C/T	0	0	+	NA	NA	NA	NA	NA	NA	NN	CC	TT	TT	TC	CC	TT	CC	CC	CC	CC	TC	CC	CC	CC	CC	CC	TT	TT	TC	CC	CC	CC	CC	NN	CC	CC	TT	CC	NN	NN	TC	NN	TC	NN	CC	CC	NN	TC
AX-94406687	C/T	0	0	+	NA	NA	NA	NA	NA	NA	CC	TT	CC	CC	NN	CC	TT	CC	CC	TT	CC	TT	CC	CC	TT	CC	TT	CC	TT	CC	CC	TT	CC	TT	CC	CC	TT	TC	CC	CC	TT	TT	CC	TT	TT	CC	CC	CC	CC
AX-94406711	A/G	0	0	+	NA	NA	NA	NA	NA	NA	AA	AA	AA	AA	AA	GG	AA	AA	AA	AA	GG	AA	AA	AA	AA	AA	AA	AA	AA	AA	AA	AA	AA	AA	GG	AA	AA	AA	AA	AA	AA	AA	AA	AA	AA	AA	AA	AA	AA
AX-94406732	C/G	0	0	+	NA	NA	NA	NA	NA	NA	CC	CG	CC	CC	CC	CG	CG	CG	CC	CC	CC	CG	CC	CG	CG	CC	CG	CC	CC	CC	CG	CC	CG	CG	NN	CC	CG	CG	CC	CG	CG	CG	CG	CC	NN	CC	CG	CC	NN
AX-94406738	C/T	0	0	+	NA	NA	NA	NA	NA	NA	CC	TT	CC	CC	TT	TT	CC	CC	CC	CC	CC	TT	CC	CC	TT	TT	CC	CC	CC	CC	CC	CC	CC	CC	TT	CC	CC	CC	NN	NN	CC	CC	TT	CC	CC	CC	CC	CC	NN
AX-94406752	G/A	0	0	+	NA	NA	NA	NA	NA	NA	GG	GG	GG	GG	AG	GG	GG	GG	AA	GG	AA	GG	AA	GG	GG	AA	AA	GG	AA	GG	GG	GG	AA	GG	GG	GG	AA	AG	GG	GG	GG	AA	GG	GG	NN	GG	AA	GG	AA
AX-94406783	C/G	0	0	+	NA	NA	NA	NA	NA	NA	CG	CC	CC	CG	CC	CG	CG	CC	CG	CG	CC	NN	GG	GG	CC	CG	CC	CG	CG	CC	CG	CG	CC	GG	CC	CG	CC	CC	CG	NN	GG	GG	CC	CG	CC	CG	CC	CG	CG
AX-94406786	C/T	0	0	+	NA	NA	NA	NA	NA	NA	CC	CC	TC	TC	NN	CC	CC	NN	NN	TC	TC	TC	NN	TC	CC	CC	CC	CC	CC	CC	TC	CC	CC	CC	CC	TC	TC	CC	CC	CC	CC	CC	TC	CC	CC	CC	TC	TC	CC
AX-94406806	G/A	0	0	+	NA	NA	NA	NA	NA	NA	GG	GG	GG	GG	GG	GG	GG	GG	GG	GG	GG	GG	GG	GG	GG	GG	GG	GG	GG	GG	GG	GG	GG	AA	GG	GG	GG	GG	GG	GG	GG	GG	GG	GG	GG	GG	GG	GG	NN
AX-94406845	C/T	0	0	+	NA	NA	NA	NA	NA	NA	TT	CC	CC	CC	TC	TT	TT	TT	CC	CC	CC	TT	CC	CC	TT	CC	CC	TT	NN	CC	TT	CC	CC	TT	CC	CC	CC	CC	CC	CC	CC	CC	TT	CC	CC	CC	CC	CC	CC
AX-94406856	T/A	0	0	+	NA	NA	NA	NA	NA	NA	AT	AT	TT	AT	AT	TT	TT	AT	TT	AT	AT	TT	TT	AT	AT	TT	AT	AT	AT	AT	AT	AT	AT	AT	TT	AT	AT	TT	TT	AT	AT	AT	TT	TT	TT	AT	AT	AT	AT
AX-94406861	C/G	0	0	+	NA	NA	NA	NA	NA	NA	CC	CC	CC	CC	CC	CC	CC	CC	CC	CC	CC	CC	CC	CC	CC	CC	CC	CC	GG	CC	CC	CC	CC	CC	CC	CC	CC	CC	CC	CC	GG	CC	CC	CC	CC	CC	CC	CC	NN
AX-94406867	C	0	0	+	NA	NA	NA	NA	NA	NA	CC	CC	CC	CC	CC	CC	CC	CC	CC	CC	CC	CC	CC	CC	CC	CC	CC	CC	CC	CC	CC	CC	CC	CC	CC	CC	CC	CC	CC	CC	CC	CC	CC	CC	CC	CC	CC	CC	CC
AX-94406908	C/G	0	0	+	NA	NA	NA	NA	NA	NA	NN	CG	CG	CG	NN	CG	CG	CG	CG	CG	CG	GG	NN	CG	CG	CG	CG	CG	CG	CG	CG	CG	CG	CG	CG	CG	CG	CG	NN	CG	CG	NN	CG	CG	CG	CG	CG	CG	GG
AX-94406945	T	0	0	+	NA	NA	NA	NA	NA	NA	TT	TT	TT	TT	TT	TT	TT	TT	TT	TT	TT	TT	TT	TT	TT	TT	TT	TT	TT	TT	TT	TT	TT	TT	TT	TT	TT	TT	TT	TT	TT	TT	TT	TT	TT	TT	TT	TT	TT
AX-94406957	C	0	0	+	NA	NA	NA	NA	NA	NA	CC	CC	CC	CC	CC	CC	CC	CC	CC	CC	CC	CC	CC	CC	CC	CC	CC	CC	CC	CC	CC	CC	CC	CC	CC	CC	CC	CC	CC	CC	CC	CC	CC	CC	CC	CC	CC	CC	CC
AX-94406971	G/C	0	0	+	NA	NA	NA	NA	NA	NA	GG	NN	GG	GG	GG	CG	NN	CG	CG	CG	GG	CG	GG	CG	CG	CG	CG	GG	GG	NN	CG	CG	CG	CG	CG	CG	CG	GG	CG	CG	NN	CG	CG	GG	CG	CG	GG	GG	CG
AX-94406983	C/G	0	0	+	NA	NA	NA	NA	NA	NA	CC	GG	GG	CC	CG	CC	GG	CC	CC	CC	CC	CC	CC	CC	CC	CC	CC	CC	CC	CC	CC	CC	GG	CC	CC	CC	GG	NN	CC	GG	CC	CC	CC	GG	CG	CC	CC	CC	CC
AX-94406985	T/C	0	0	+	NA	NA	NA	NA	NA	NA	TT	NN	TT	TT	TT	TT	NN	NN	TT	TT	TT	TT	TT	TT	TT	TT	NN	TT	TT	TT	TC	TT	TT	TT	TT	TT	TT	NN	NN	TT	TT	TC	NN	TT	TT	TT	TT	TT	TT
AX-94406990	G/A	0	0	+	NA	NA	NA	NA	NA	NA	GG	GG	GG	GG	GG	GG	GG	GG	GG	GG	GG	GG	GG	GG	GG	GG	GG	GG	GG	GG	GG	GG	GG	GG	GG	GG	GG	GG	GG	NN	GG	GG	GG	GG	GG	GG	GG	GG	GG
AX-94407043	G	0	0	+	NA	NA	NA	NA	NA	NA	GG	GG	GG	GG	GG	GG	GG	GG	GG	GG	GG	GG	GG	GG	GG	GG	GG	GG	GG	GG	GG	GG	GG	GG	GG	GG	GG	GG	GG	GG	GG	GG	GG	GG	GG	GG	GG	GG	GG
AX-94407050	C/T	0	0	+	NA	NA	NA	NA	NA	NA	CC	CC	CC	CC	CC	CC	CC	CC	CC	CC	CC	CC	CC	CC	CC	CC	CC	CC	CC	CC	CC	CC	NN	CC	CC	CC	CC	CC	CC	CC	CC	CC	CC	CC	CC	CC	CC	CC	NN
AX-94407064	C/G	0	0	+	NA	NA	NA	NA	NA	NA	CC	CC	CC	CG	CG	CC	CC	CC	CC	CC	CG	CC	CC	CC	CC	CC	CC	CC	CC	CC	CC	CC	CC	CC	CC	CC	CC	CC	CG	CC	CC	CC	CC	CC	CC	CC	CG	CC	CC
AX-94407081	C/T	0	0	+	NA	NA	NA	NA	NA	NA	CC	TT	CC	TT	TC	CC	TT	NN	CC	CC	TT	CC	TT	CC	TT	CC	TT	CC	CC	CC	CC	CC	TT	TT	CC	CC	CC	CC	TT	TT	CC	TT	TT	CC	TT	CC	TT	CC	NN
AX-94407104	C/T	0	0	+	NA	NA	NA	NA	NA	NA	TT	CC	TT	TT	TT	CC	CC	CC	CC	CC	CC	CC	CC	CC	CC	CC	CC	TT	TT	TC	CC	CC	CC	CC	TT	CC	CC	TT	CC	CC	TT	CC	CC	TT	TC	CC	TC	CC	TT
AX-94407122	T/G	0	0	+	NA	NA	NA	NA	NA	NA	GG	TT	TT	TT	TT	TT	TT	TT	TT	TT	GG	TT	GG	TT	TT	TT	TT	TT	TT	TT	TT	TT	TT	GG	TT	TT	TT	TT	TT	TT	TT	TT	TT	TT	TT	GG	GG	GG	GG
AX-94407134	C	0	0	+	NA	NA	NA	NA	NA	NA	CC	CC	CC	CC	CC	CC	CC	CC	CC	CC	CC	CC	CC	CC	CC	CC	CC	CC	CC	CC	CC	CC	CC	CC	CC	CC	CC	CC	CC	CC	CC	CC	CC	CC	CC	CC	CC	CC	CC
AX-94407139	G/A	0	0	+	NA	NA	NA	NA	NA	NA	GG	GG	GG	GG	GG	GG	GG	GG	GG	GG	GG	GG	GG	GG	GG	GG	GG	GG	GG	GG	GG	GG	GG	GG	GG	GG	GG	GG	GG	GG	GG	GG	GG	AG	GG	GG	GG	GG	GG
AX-94407172	G/A	0	0	+	NA	NA	NA	NA	NA	NA	GG	GG	GG	GG	GG	GG	GG	GG	GG	GG	GG	GG	GG	GG	GG	GG	GG	GG	GG	GG	GG	GG	GG	GG	GG	GG	GG	GG	GG	GG	GG	GG	GG	GG	GG	GG	GG	GG	GG
AX-94407175	T/C	0	0	+	NA	NA	NA	NA	NA	NA	TC	NN	TC	TC	CC	TC	NN	NN	NN	TC	NN	TT	TC	CC	TT	TT	TT	NN	NN	NN	NN	NN	TC	CC	NN	TT	TT	TT	CC	TT	CC	TT	TT	CC	TC	TT	NN	TT	TC
AX-94407210	C/T	0	0	+	NA	NA	NA	NA	NA	NA	TC	TC	CC	TC	CC	CC	CC	CC	CC	CC	TC	CC	TC	CC	TC	TC	CC	TC	TC	TC	CC	CC	CC	CC	CC	CC	CC	CC	CC	CC	TC	CC	TC	TC	CC	CC	TC	CC	TC
AX-94407228	A/C	0	0	+	NA	NA	NA	NA	NA	NA	AA	AA	NN	AC	NN	NN	AC	AA	AC	AA	AA	AA	AA	AC	AA	AA	NN	NN	AC	NN	AC	NN	NN	AC	AA	NN	AA	AA	AC	NN	AA	AA	AA	AA	NN	NN	AA	AA	AC
AX-94407238	T/C	0	0	+	NA	NA	NA	NA	NA	NA	NN	TT	TT	NN	TT	TT	NN	TT	TT	NN	TT	TT	TT	TT	NN	TT	TT	TT	TT	NN	TT	TT	TT	TC	TT	TT	TC	TT	TT	NN	TT	TT	TT	TT	NN	NN	TT	NN	TC
AX-94407256	G/A	0	0	+	NA	NA	NA	NA	NA	NA	AA	GG	AA	AA	NN	GG	GG	GG	NN	GG	AA	GG	AA	GG	GG	GG	GG	AA	AA	GG	GG	GG	GG	AA	GG	GG	GG	AA	GG	GG	GG	GG	GG	AA	AG	GG	AA	AA	GG
AX-94407277	C/A	0	0	+	NA	NA	NA	NA	NA	NA	CC	CC	CC	CC	CC	CC	NN	CC	CC	CC	CC	CC	CC	CC	CC	CC	CC	CC	CC	CC	CC	CC	CC	CC	CC	CC	CC	AA	CC	CC	CC	CC	CC	CC	CC	CC	CC	CC	CC
AX-94407285	T/C	0	0	+	NA	NA	NA	NA	NA	NA	CC	CC	CC	TT	TT	TT	TT	CC	TT	TT	TT	TT	TT	TT	CC	TT	CC	TT	TT	TT	TT	CC	CC	TT	TT	TT	TT	TT	TT	TT	TT	CC	TT	TT	TT	CC	TT	CC	CC
AX-94407302	G/A	0	0	+	NA	NA	NA	NA	NA	NA	GG	GG	GG	AG	GG	GG	GG	GG	GG	GG	AA	AG	AA	NN	NN	GG	GG	GG	AA	GG	GG	GG	GG	GG	GG	GG	NN	NN	GG	GG	GG	GG	NN	GG	GG	GG	AA	GG	GG
AX-94407308	G	0	0	+	NA	NA	NA	NA	NA	NA	GG	GG	GG	GG	GG	GG	GG	GG	GG	GG	GG	GG	GG	GG	GG	GG	GG	GG	GG	GG	GG	GG	GG	GG	GG	GG	GG	GG	GG	GG	GG	GG	GG	GG	GG	GG	GG	GG	GG
AX-94407318	T/G	0	0	+	NA	NA	NA	NA	NA	NA	TT	TT	TT	TT	TT	TT	TT	TT	TT	TT	TT	TT	TT	TT	TT	TT	TT	TT	TT	TT	TT	TT	NN	TT	TT	TT	TG	TT	TT	TT	TT	TT	NN	TT	TG	TT	TT	TT	NN
AX-94407333	G/C	0	0	+	NA	NA	NA	NA	NA	NA	GG	GG	GG	GG	GG	GG	GG	GG	GG	GG	GG	GG	GG	GG	GG	GG	GG	GG	GG	GG	GG	CC	GG	CC	GG	NN	GG	GG	GG	GG	GG	GG	GG	GG	GG	GG	GG	GG	GG
AX-94407346	G/T	0	0	+	NA	NA	NA	NA	NA	NA	NN	NN	NN	TG	TG	NN	NN	TG	TG	TG	GG	NN	TG	TG	TG	TG	NN	TG	TG	TG	TG	TG	NN	TG	TG	NN	TG	TG	TG	TG	NN	TG	NN	TG	NN	TG	GG	TG	TG
AX-94407354	T/C	0	0	+	NA	NA	NA	NA	NA	NA	TT	TT	TT	NN	TT	TT	TT	TT	TT	TT	CC	TT	TT	TT	TT	TT	TT	TT	CC	TT	TT	TT	TT	TT	TT	TT	TT	TC	TT	TT	TT	TT	TT	TT	TT	TT	CC	TT	TT
AX-94407355	A	0	0	+	NA	NA	NA	NA	NA	NA	AA	AA	AA	AA	AA	AA	AA	AA	AA	AA	AA	AA	AA	AA	AA	AA	AA	AA	AA	AA	AA	AA	AA	AA	AA	AA	AA	AA	AA	AA	AA	AA	AA	AA	AA	AA	AA	AA	AA
AX-94407370	A/C	0	0	+	NA	NA	NA	NA	NA	NA	AA	AA	AA	AA	AA	AA	AA	AA	AA	AA	AA	AA	AA	AA	AA	AA	AA	AA	AA	AA	AA	AA	AA	AA	AA	AA	AA	AA	AA	AA	AA	AA	AA	AA	AA	AA	NN	AA	AA
AX-94407377	C/G	0	0	+	NA	NA	NA	NA	NA	NA	GG	GG	CC	CC	CC	CC	GG	GG	CC	GG	CC	CC	CC	CC	CC	CC	CC	GG	CC	CC	CC	CC	CC	GG	CC	CC	CC	CC	CC	CC	GG	CC	CC	GG	CC	GG	CC	CC	GG
AX-94407400	A/C	0	0	+	NA	NA	NA	NA	NA	NA	CC	CC	CC	AA	AA	AA	CC	AA	AA	AA	AA	CC	AA	CC	AA	AA	CC	AA	AA	AA	CC	CC	AA	AA	CC	CC	AA	AC	AA	AA	CC	CC	CC	CC	AC	CC	AA	CC	CC
AX-94407425	C/T	0	0	+	NA	NA	NA	NA	NA	NA	CC	TT	TT	CC	CC	CC	CC	TT	TT	CC	CC	NN	CC	TT	TT	CC	CC	CC	CC	NN	CC	CC	CC	CC	TT	CC	CC	TC	CC	TT	TT	CC	TT	TT	NN	CC	CC	CC	TT
AX-94407436	T/C	0	0	+	NA	NA	NA	NA	NA	NA	TT	TT	TT	TC	TC	TT	TT	TT	TT	TT	TC	TT	TT	TT	TT	TC	TT	TT	TT	TT	TT	TT	TT	TC	TT	TT	TT	TC	TC	TT	TT	TT	TT	TT	TT	NN	TC	TT	TT
AX-94407437	A/C	0	0	+	NA	NA	NA	NA	NA	NA	AA	AA	AA	AC	AA	AA	AA	AA	AC	AA	AC	NN	AC	AA	AA	AA	AA	AC	AC	AA	AA	AA	AA	AA	AA	AA	AA	AA	AC	AA	AA	AA	AA	AA	AA	AC	AC	AA	AA
AX-94407440	T/C	0	0	+	NA	NA	NA	NA	NA	NA	TT	TC	NN	TT	TT	TT	TT	TC	TC	TC	TT	CC	TT	TT	TT	TT	TT	TC	TT	TC	TT	CC	TT	TT	TT	TT	TT	TT	TT	CC	TT	TT	TT	CC	TT	TC	TT	TC	TT
AX-94407444	G/T	0	0	+	NA	NA	NA	NA	NA	NA	NN	GG	TG	TG	TG	GG	GG	GG	GG	GG	GG	GG	GG	GG	GG	GG	GG	NN	TG	GG	GG	GG	GG	GG	TG	GG	GG	NN	GG	GG	GG	GG	GG	TG	GG	GG	GG	GG	NN
AX-94407450	A/C	0	0	+	NA	NA	NA	NA	NA	NA	AA	AC	AA	AA	AA	AA	AA	NN	AA	AA	AA	AA	AA	AA	AA	NN	AA	AA	AA	AA	NN	AA	AC	AC	AA	CC	AA	NN	AA	AA	AA	AA	AA	AA	NN	AA	AA	AA	NN
AX-94407453	G/A	0	0	+	NA	NA	NA	NA	NA	NA	GG	GG	GG	NN	GG	NN	GG	GG	GG	GG	GG	NN	GG	GG	NN	GG	GG	GG	GG	GG	NN	GG	GG	GG	GG	GG	GG	GG	AG	NN	GG	GG	AG	GG	GG	GG	AG	GG	AG
AX-94407476	T/C	0	0	+	NA	NA	NA	NA	NA	NA	CC	TT	CC	TT	TT	TT	TT	CC	TT	CC	TT	NN	TT	TT	CC	CC	TT	CC	TC	TT	TT	TT	TT	CC	CC	TT	TT	CC	TT	TT	CC	TT	TT	TT	TT	TT	TT	TT	CC
AX-94407477	G	0	0	+	NA	NA	NA	NA	NA	NA	GG	GG	GG	GG	GG	GG	GG	GG	GG	GG	GG	GG	GG	GG	GG	GG	GG	GG	GG	GG	GG	GG	GG	GG	GG	GG	GG	GG	GG	GG	GG	GG	GG	GG	GG	GG	GG	GG	GG
AX-94407487	G/C	0	0	+	NA	NA	NA	NA	NA	NA	NN	CG	CG	GG	GG	GG	GG	CG	GG	GG	CG	NN	CG	GG	CG	CG	GG	GG	GG	GG	CG	CG	CG	CG	CG	GG	CG	CG	GG	CG	NN	CG	CG	GG	CG	GG	CG	GG	CG
AX-94407509	C/G	0	0	+	NA	NA	NA	NA	NA	NA	CC	CC	CC	CC	CC	CC	CC	CC	CC	CC	CC	CC	CG	CG	CC	CC	CC	CC	CC	CC	CC	CC	CC	CC	CC	CC	CC	CG	CC	CC	CG	CC	CC	CG	CG	CC	CC	CC	CC
AX-94407535	C/T	0	0	+	NA	NA	NA	NA	NA	NA	CC	CC	TT	CC	TT	CC	CC	CC	TT	CC	TT	CC	TT	TT	CC	CC	CC	CC	TT	TT	CC	CC	CC	CC	CC	CC	TT	TC	CC	CC	TT	CC	CC	CC	CC	TT	TT	NN	TC
AX-94407540	C/T	0	0	+	NA	NA	NA	NA	NA	NA	TC	TC	CC	CC	CC	CC	CC	TC	TC	CC	TC	NN	TC	CC	TC	NN	CC	TC	CC	TC	CC	CC	CC	CC	NN	CC	CC	CC	TC	CC	NN	CC	TC	CC	CC	CC	CC	CC	TC
AX-94407574	A/G	0	0	+	NA	NA	NA	NA	NA	NA	GG	GG	AA	GG	AA	AA	GG	AA	AA	AA	GG	AA	AA	AA	AA	GG	AA	GG	AA	AA	GG	GG	AA	AA	GG	GG	GG	AG	AA	GG	AA	AA	AA	AA	AA	GG	GG	AA	AA
AX-94407595	T/G	0	0	+	NA	NA	NA	NA	NA	NA	TT	TG	TG	TG	TT	TG	TG	TT	TT	TT	TG	TG	TT	TT	TT	TT	TG	TT	TG	TT	TT	TG	TG	TT	TG	TG	TT	TG	TG	TG	TT	TG	TG	TT	NN	TT	TG	TT	TT
AX-94407610	C/T	0	0	+	NA	NA	NA	NA	NA	NA	CC	CC	CC	CC	CC	CC	CC	CC	CC	CC	CC	CC	CC	CC	CC	CC	CC	CC	CC	CC	CC	CC	CC	CC	CC	CC	CC	CC	CC	CC	CC	CC	CC	CC	CC	CC	CC	CC	CC
AX-94407618	A/G	0	0	+	NA	NA	NA	NA	NA	NA	AG	AA	AA	AG	AA	AA	AG	AA	AG	AA	AA	AA	AG	AA	AA	AG	AA	AG	AG	AG	AA	AA	AA	AG	AA	AG	AG	AG	AG	AG	AG	AA	AA	AA	AA	AA	AA	AG	AA
AX-94407622	C/T	0	0	+	NA	NA	NA	NA	NA	NA	CC	TT	TT	CC	TT	CC	CC	TT	NN	NN	CC	TT	CC	CC	TT	CC	TT	CC	CC	TT	CC	CC	TT	CC	TT	CC	TT	TT	CC	TT	CC	TT	TT	CC	TT	NN	CC	NN	TC
AX-94407643	T/C	0	0	+	NA	NA	NA	NA	NA	NA	CC	TT	CC	CC	CC	TT	NN	TT	TT	TT	TT	TT	TT	TT	TT	TT	TT	CC	CC	TC	TT	TT	TT	TC	CC	TT	TT	CC	TT	TC	CC	TT	TT	CC	TC	TT	TC	NN	CC
AX-94407648	C/G	0	0	+	NA	NA	NA	NA	NA	NA	CC	CG	CG	CC	CG	CC	CC	NN	CC	CC	CC	CG	CC	CC	CG	CC	CG	CC	NN	CG	CC	CC	CG	CC	CG	CC	CG	CG	CC	CG	CC	CG	CG	CC	CG	CC	CC	CC	CC
AX-94407690	A/G	0	0	+	NA	NA	NA	NA	NA	NA	AA	GG	AA	GG	AG	GG	GG	GG	AA	AA	AA	GG	GG	AA	GG	AA	GG	AA	AA	AA	AA	AA	GG	GG	AA	AA	GG	AG	AA	GG	AA	GG	GG	GG	GG	GG	AA	AA	GG
AX-94407697	G	0	0	+	NA	NA	NA	NA	NA	NA	GG	GG	GG	GG	GG	GG	GG	GG	GG	GG	GG	GG	GG	GG	GG	GG	GG	GG	GG	GG	GG	GG	GG	GG	GG	GG	GG	GG	GG	GG	GG	GG	GG	GG	GG	GG	GG	GG	GG
AX-94407698	A/G	0	0	+	NA	NA	NA	NA	NA	NA	AA	GG	AA	AA	AA	AA	AA	AA	GG	AA	GG	AA	GG	GG	GG	AA	GG	AA	AA	AA	AA	GG	GG	AA	AA	AA	GG	AA	AA	AA	AA	GG	AA	AA	AA	GG	GG	AA	AA
AX-94407704	T/C	0	0	+	NA	NA	NA	NA	NA	NA	TC	TT	TT	TT	TT	TT	TT	TT	TT	TT	TC	TT	TC	TT	TT	TT	TT	NN	TT	TT	TT	TT	TT	TT	TT	TT	TT	TT	TC	TT	TT	TT	TT	TT	TT	NN	TC	TT	TT
AX-94407706	C/A	0	0	+	NA	NA	NA	NA	NA	NA	CC	CC	CC	CC	CC	CC	CC	CC	AC	CC	CC	CC	CC	CC	CC	CC	CC	CC	CC	AC	CC	CC	CC	CC	CC	CC	CC	CC	CC	CC	CC	CC	AC	CC	CC	CC	CC	CC	AC
AX-94407711	G/A	0	0	+	NA	NA	NA	NA	NA	NA	GG	GG	GG	AA	GG	GG	GG	GG	GG	GG	GG	GG	AA	AA	GG	GG	GG	GG	GG	GG	GG	GG	GG	GG	GG	GG	GG	AG	GG	GG	GG	GG	GG	GG	GG	GG	GG	AA	GG
AX-94407715	G/C	0	0	+	NA	NA	NA	NA	NA	NA	CC	GG	CC	CC	GG	CC	NN	GG	GG	GG	CC	GG	CG	GG	GG	GG	GG	NN	GG	GG	GG	CC	GG	CC	GG	CC	GG	GG	GG	GG	GG	GG	GG	GG	GG	GG	CC	GG	GG
AX-94407750	C/T	0	0	+	NA	NA	NA	NA	NA	NA	CC	CC	CC	CC	CC	CC	CC	CC	CC	CC	CC	CC	CC	CC	CC	CC	CC	CC	CC	CC	CC	CC	CC	CC	CC	CC	NN	CC	CC	CC	CC	CC	CC	CC	CC	CC	CC	CC	CC
AX-94407755	C/A	0	0	+	NA	NA	NA	NA	NA	NA	CC	CC	CC	NN	CC	CC	CC	CC	CC	CC	CC	CC	CC	CC	CC	CC	CC	CC	CC	CC	CC	CC	CC	CC	CC	CC	CC	CC	CC	CC	CC	CC	CC	CC	CC	CC	AC	CC	CC
AX-94407782	T/C	0	0	+	NA	NA	NA	NA	NA	NA	TT	TT	TT	TT	TT	TT	TT	TT	TT	TT	TT	TT	TT	TT	TT	TT	TT	TT	TT	TT	TT	TT	TT	TT	TT	TT	TT	TT	TT	TT	TT	TT	TT	TT	TT	TT	TT	TT	TC
AX-94407789	C	0	0	+	NA	NA	NA	NA	NA	NA	CC	CC	CC	CC	CC	CC	CC	CC	CC	CC	CC	CC	CC	CC	CC	CC	CC	CC	CC	CC	CC	CC	CC	CC	CC	CC	CC	CC	CC	CC	CC	CC	CC	CC	CC	CC	CC	CC	CC
AX-94407792	G/A	0	0	+	NA	NA	NA	NA	NA	NA	GG	AG	AG	AG	GG	AG	AG	GG	GG	GG	AG	AG	GG	GG	GG	GG	AG	GG	AG	GG	GG	AG	AG	GG	AG	AG	GG	AG	AG	AG	GG	AG	AG	GG	AG	GG	AG	GG	GG
AX-94407819	A/G	0	0	+	NA	NA	NA	NA	NA	NA	AG	AA	AA	AG	AA	AA	AA	AA	AA	AA	AA	AA	AA	AA	AA	AA	AA	AG	AA	AA	AA	AA	AA	AA	AA	AA	AA	AA	AA	AA	AA	AA	AA	AA	AA	AA	AA	AA	AA
AX-94407849	C/T	0	0	+	NA	NA	NA	NA	NA	NA	CC	TT	CC	CC	CC	TT	CC	TT	CC	CC	TT	CC	CC	CC	CC	CC	CC	CC	TT	CC	CC	CC	CC	CC	CC	CC	CC	CC	TT	CC	CC	CC	NN	CC	NN	CC	TT	CC	CC
AX-94407852	T/C	0	0	+	NA	NA	NA	NA	NA	NA	TT	TT	CC	TT	TT	TT	TT	TT	TT	TT	TT	TT	TT	TT	TT	CC	TT	TT	TT	TT	TT	TT	TT	CC	CC	TT	TT	TT	TT	TT	TT	CC	TT	TT	TT	TT	TT	TT	NN
AX-94407860	C/T	0	0	+	NA	NA	NA	NA	NA	NA	CC	CC	CC	CC	CC	CC	CC	CC	CC	CC	TC	CC	CC	CC	CC	CC	CC	CC	CC	CC	CC	CC	CC	CC	CC	CC	CC	CC	CC	CC	CC	CC	CC	CC	CC	CC	CC	CC	TC
AX-94407966	T/C	0	0	+	NA	NA	NA	NA	NA	NA	TT	CC	TT	TT	TC	CC	CC	CC	TT	TT	TT	CC	TT	TT	CC	TT	CC	TT	TT	TT	TT	CC	CC	TT	TT	CC	CC	TT	TT	CC	CC	CC	CC	CC	CC	TT	TT	TT	TC
AX-94407975	C/G	0	0	+	NA	NA	NA	NA	NA	NA	CG	CC	CG	CG	CG	CC	CC	CC	CC	CC	CG	CC	CG	CC	CC	CC	CC	CG	CG	CC	CC	CC	CC	CC	CC	CC	CC	CC	CC	CC	CC	CC	CC	CG	CC	CC	CG	CG	CC
AX-94407996	T/C	0	0	+	NA	NA	NA	NA	NA	NA	CC	TT	CC	CC	TC	TT	TT	TT	TT	TT	CC	TT	CC	TT	TT	TT	TT	NN	CC	TT	TT	TT	TT	TT	TT	TT	TT	TC	TT	TT	TT	TT	TT	CC	TT	TT	CC	CC	TT
AX-94408000	T/C	0	0	+	NA	NA	NA	NA	NA	NA	TT	CC	CC	TT	NN	CC	CC	CC	CC	TT	TT	CC	CC	CC	CC	CC	TT	TT	TT	TT	TT	TT	TT	TT	TT	TT	TT	TC	TT	CC	TT	TT	CC	TT	TT	TT	TT	TT	TT
AX-94408038	T/C	0	0	+	NA	NA	NA	NA	NA	NA	TT	TT	TT	TT	TC	TT	TT	TT	CC	CC	TT	CC	TT	CC	TT	TT	CC	TT	TT	TT	CC	TT	TT	TT	CC	CC	TT	CC	TT	TT	CC	TT	CC	CC	TC	TT	TT	CC	TT
AX-94408058	G/A	0	0	+	NA	NA	NA	NA	NA	NA	GG	GG	GG	GG	GG	GG	GG	GG	GG	GG	GG	GG	GG	GG	GG	GG	GG	GG	GG	GG	GG	GG	GG	GG	GG	GG	GG	GG	GG	GG	GG	GG	GG	GG	GG	GG	GG	GG	GG
AX-94408063	T/C	0	0	+	NA	NA	NA	NA	NA	NA	TT	TT	CC	CC	TT	TT	TT	TT	TT	TT	TT	TT	TT	CC	TT	TT	TT	NN	CC	TT	TT	TT	TT	CC	TT	TT	TT	TC	TT	TT	TT	TT	TT	TT	TT	CC	TT	TT	TT
AX-94408096	G	0	0	+	NA	NA	NA	NA	NA	NA	GG	GG	GG	GG	GG	GG	GG	GG	GG	GG	GG	GG	GG	GG	GG	GG	GG	GG	GG	GG	GG	GG	GG	GG	GG	GG	GG	GG	GG	GG	GG	GG	GG	GG	GG	GG	GG	GG	GG
AX-94408136	T	0	0	+	NA	NA	NA	NA	NA	NA	TT	TT	TT	TT	TT	TT	TT	TT	TT	TT	TT	TT	TT	TT	TT	TT	TT	TT	TT	TT	TT	TT	TT	TT	TT	TT	TT	TT	TT	TT	TT	TT	TT	TT	TT	TT	TT	TT	TT
AX-94408149	G/A	0	0	+	NA	NA	NA	NA	NA	NA	AA	GG	AA	GG	AA	GG	GG	GG	GG	GG	GG	GG	GG	GG	AA	AA	GG	AA	AA	AA	GG	GG	GG	AA	AA	GG	GG	AA	GG	GG	GG	GG	GG	AA	GG	GG	AA	AA	AA
AX-94408174	A	0	0	+	NA	NA	NA	NA	NA	NA	AA	AA	AA	AA	AA	AA	AA	AA	AA	AA	AA	AA	AA	AA	AA	AA	AA	AA	AA	AA	AA	AA	AA	AA	AA	AA	AA	AA	AA	AA	AA	AA	AA	AA	AA	AA	AA	AA	AA
AX-94408176	T/C	0	0	+	NA	NA	NA	NA	NA	NA	TT	TT	TT	TT	TT	TT	CC	CC	NN	NN	TT	TT	TT	TT	TT	TT	TT	TT	TT	NN	TT	TT	TT	TT	TT	NN	TT	TT	TT	TT	TT	CC	TT	TT	TT	TT	CC	TT	TC
AX-94408187	G/A	0	0	+	NA	NA	NA	NA	NA	NA	GG	GG	GG	GG	GG	GG	GG	GG	GG	GG	GG	GG	GG	GG	GG	GG	GG	GG	GG	GG	GG	GG	GG	GG	GG	GG	GG	GG	GG	GG	GG	GG	GG	GG	NN	GG	GG	GG	GG
AX-94408192	G/A	0	0	+	NA	NA	NA	NA	NA	NA	GG	AA	GG	GG	GG	GG	GG	GG	AA	AA	AA	GG	AA	AA	GG	GG	GG	GG	AA	GG	GG	AA	GG	AA	AA	AA	GG	GG	GG	GG	GG	GG	GG	GG	GG	AA	AA	AA	GG
AX-94408213	G/A	0	0	+	NA	NA	NA	NA	NA	NA	GG	NN	GG	GG	GG	AG	GG	GG	GG	AG	GG	GG	GG	GG	GG	GG	GG	GG	GG	GG	GG	AG	GG	GG	GG	AG	GG	GG	GG	GG	GG	GG	GG	GG	NN	GG	AG	AG	AG
AX-94408236	T/C	0	0	+	NA	NA	NA	NA	NA	NA	TT	TT	TC	NN	TT	TC	TC	TT	TC	TC	NN	TC	TT	TC	TC	TT	TC	NN	TT	TT	TC	TC	NN	TC	CC	TC	TC	CC	TC	TC	TC	TC	TC	TC	TC	TC	TT	NN	TC
AX-94408246	C/G	0	0	+	NA	NA	NA	NA	NA	NA	NN	CG	CC	CC	CC	CC	CC	CC	CC	CC	CC	CC	CC	CC	CC	CC	CG	NN	CC	CC	CC	CC	NN	CC	CC	CC	CG	NN	CC	CG	CC	NN	CC	CC	CC	CC	CC	NN	CC
AX-94408273	G/T	0	0	+	NA	NA	NA	NA	NA	NA	TG	GG	GG	GG	TG	GG	GG	TG	TG	TG	GG	GG	TG	TG	TG	TG	GG	TG	GG	TG	TG	GG	GG	TG	GG	GG	TG	GG	GG	GG	TG	GG	GG	TG	GG	TG	GG	TG	TG
AX-94408295	C/T	0	0	+	NA	NA	NA	NA	NA	NA	TC	CC	CC	NN	NN	NN	TC	CC	TT	TC	CC	CC	CC	TT	TT	CC	TT	TT	NN	TC	NN	TT	CC	TT	CC	TT	CC	CC	TT	CC	TC	CC	CC	CC	CC	TT	CC	NN	TC
AX-94408303	G/T	0	0	+	NA	NA	NA	NA	NA	NA	GG	TG	TT	TG	GG	TG	TT	GG	GG	GG	GG	TT	TT	GG	TT	GG	TT	GG	GG	TG	TT	GG	TT	TT	TT	GG	TT	NN	TG	TT	TT	TT	TT	TG	TT	GG	GG	GG	GG
AX-94408319	T/A	0	0	+	NA	NA	NA	NA	NA	NA	AT	AT	TT	TT	AT	TT	AT	TT	AT	TT	TT	TT	AT	TT	AT	AT	AT	AT	TT	AT	TT	TT	AT	AT	TT	TT	AT	AT	TT	AT	TT	AT	AT	AT	AT	TT	TT	AT	NN
AX-94408356	C	0	0	+	NA	NA	NA	NA	NA	NA	CC	CC	CC	CC	CC	CC	CC	CC	CC	CC	CC	CC	CC	CC	CC	CC	CC	CC	CC	CC	CC	CC	CC	CC	CC	CC	CC	CC	CC	CC	CC	CC	CC	CC	CC	CC	CC	CC	CC
AX-94408368	G/A	0	0	+	NA	NA	NA	NA	NA	NA	AG	AG	NN	GG	AG	AG	AG	AG	AG	NN	AG	GG	AG	AG	AG	AG	GG	AG	AG	AG	AG	AG	AG	AG	AG	AG	AG	AG	AG	AG	AG	AG	AG	AG	AG	AG	AG	AG	NN
AX-94408372	A/C	0	0	+	NA	NA	NA	NA	NA	NA	AA	AA	AA	AA	AA	AA	NN	AA	AA	AA	AA	AA	AC	AA	AA	AA	AA	AA	AC	AA	AA	AA	AA	AA	AA	AA	AA	AA	AA	AA	AA	AA	AA	AA	AA	AA	AA	AA	AA
AX-94408378	C/T	0	0	+	NA	NA	NA	NA	NA	NA	CC	CC	CC	CC	NN	CC	TC	CC	CC	CC	CC	CC	CC	CC	CC	CC	TC	CC	CC	CC	CC	CC	CC	TC	CC	CC	CC	NN	CC	CC	NN	CC	CC	TC	CC	TC	CC	CC	CC
AX-94408391	C/T	0	0	+	NA	NA	NA	NA	NA	NA	TT	CC	CC	CC	CC	CC	CC	CC	CC	CC	TT	CC	CC	CC	CC	CC	CC	TT	CC	CC	CC	TT	CC	TT	CC	CC	CC	CC	CC	CC	CC	CC	CC	TT	NN	CC	CC	CC	TC
AX-94408395	C/A	0	0	+	NA	NA	NA	NA	NA	NA	CC	AC	AC	CC	AC	CC	CC	AC	CC	CC	CC	AC	CC	CC	AC	CC	AC	CC	CC	CC	CC	CC	AC	CC	NN	CC	AC	AC	CC	AC	CC	AC	AC	CC	AC	CC	CC	CC	CC
AX-94408406	G/A	0	0	+	NA	NA	NA	NA	NA	NA	GG	GG	AA	GG	GG	GG	GG	GG	GG	GG	GG	GG	GG	GG	GG	GG	GG	GG	GG	GG	GG	GG	GG	GG	GG	GG	GG	GG	GG	GG	GG	GG	GG	GG	GG	GG	GG	GG	GG
AX-94408415	T/C	0	0	+	NA	NA	NA	NA	NA	NA	TT	TT	TT	TT	TT	TT	TT	CC	TC	TT	TT	TT	TT	TT	TT	TT	TT	TT	TT	TT	TT	TT	TT	TT	TT	TT	TT	NN	TT	TT	TT	TT	TT	TT	TT	TC	CC	TT	TT
AX-94408448	T/C	0	0	+	NA	NA	NA	NA	NA	NA	TT	TT	TC	TT	TT	TT	TT	TT	TT	TT	TT	TT	TT	TT	TT	TC	TT	TT	TT	TT	TT	TT	TT	TT	TT	TC	TT	TT	TT	TT	TT	TT	TT	TT	TT	TT	TT	TT	TT
AX-94408450	A/G	0	0	+	NA	NA	NA	NA	NA	NA	AA	AA	AA	AA	AA	AA	AA	AA	AA	AA	GG	AA	AA	AA	AA	AA	AA	AA	GG	AA	AA	AA	AA	AA	AA	AA	AA	AA	AA	AA	AA	AA	AA	AA	AA	AA	GG	AA	AA
AX-94408453	G/A	0	0	+	NA	NA	NA	NA	NA	NA	GG	GG	GG	GG	AA	AA	AA	GG	GG	GG	AA	GG	GG	AA	AA	AA	AA	GG	AA	AA	AA	GG	AA	GG	GG	GG	AA	AG	GG	GG	AA	AA	GG	AA	AA	GG	AA	GG	GG
AX-94408476	A	0	0	+	NA	NA	NA	NA	NA	NA	AA	AA	AA	AA	AA	AA	AA	AA	AA	AA	AA	AA	AA	AA	AA	AA	AA	AA	AA	AA	AA	AA	AA	AA	AA	AA	AA	AA	AA	AA	AA	AA	AA	AA	AA	AA	AA	AA	AA
AX-94408488	T/C	0	0	+	NA	NA	NA	NA	NA	NA	CC	CC	TT	TT	TC	TC	CC	CC	TT	TT	CC	CC	TT	NN	CC	CC	CC	TT	CC	NN	TT	TT	CC	CC	TT	TT	CC	TT	TT	CC	NN	TT	CC	TT	TC	CC	CC	TT	TT
AX-94408491	C/T	0	0	+	NA	NA	NA	NA	NA	NA	CC	CC	CC	CC	CC	CC	CC	CC	CC	CC	CC	CC	CC	CC	CC	CC	CC	CC	CC	CC	CC	CC	CC	CC	CC	TC	CC	CC	CC	CC	CC	CC	CC	CC	CC	CC	CC	TC	CC
AX-94408511	A/C	0	0	+	NA	NA	NA	NA	NA	NA	AA	AA	AA	AA	AA	AA	AA	AA	AA	AA	AA	AA	AA	AA	AA	AA	AA	AA	AA	AA	AA	CC	AA	CC	AA	AA	AA	AA	AA	AA	AA	AA	AA	AA	AA	AA	AA	AA	NN
AX-94408523	T/G	0	0	+	NA	NA	NA	NA	NA	NA	TT	TT	TT	TT	TT	TT	TT	TT	TT	TT	TT	TT	TT	TT	TT	TT	TT	TT	TT	TT	TT	TT	TT	TT	TT	TT	TT	TT	TT	TT	TT	TT	TT	TT	TT	TT	TT	TT	TT
AX-94408525	A/T	0	0	+	NA	NA	NA	NA	NA	NA	AA	TT	AA	AA	NN	AT	AA	AA	AA	AA	TT	AA	TT	AA	AA	TT	TT	TT	TT	TT	TT	TT	TT	TT	AA	AA	TT	AA	AA	TT	AA	TT	AA	AA	TT	AA	TT	AA	TT
AX-94408589	G/C	0	0	+	NA	NA	NA	NA	NA	NA	GG	GG	GG	GG	GG	CC	GG	GG	GG	GG	GG	GG	GG	GG	GG	GG	GG	GG	GG	GG	GG	GG	CG	GG	CG	NN	GG	GG	GG	GG	GG	GG	GG	GG	GG	GG	GG	GG	CG
AX-94408592	C/T	0	0	+	NA	NA	NA	NA	NA	NA	CC	CC	CC	CC	NN	CC	CC	TT	CC	CC	CC	CC	CC	CC	CC	CC	CC	CC	CC	TC	CC	CC	CC	CC	CC	CC	CC	CC	CC	CC	CC	CC	CC	TT	TC	CC	CC	CC	NN
AX-94408622	C/T	0	0	+	NA	NA	NA	NA	NA	NA	CC	CC	TT	NN	CC	CC	NN	CC	TT	CC	TT	CC	TT	TT	CC	CC	CC	CC	TT	TT	CC	TT	CC	CC	TT	CC	CC	TT	NN	TT	CC	CC	TC	TT	TC	NN	TT	TT	TC
AX-94408640	C/T	0	0	+	NA	NA	NA	NA	NA	NA	TT	CC	TT	TT	TC	CC	CC	CC	TT	CC	CC	CC	TT	TT	CC	TT	CC	NN	CC	TT	TT	CC	CC	TT	TT	CC	CC	TT	TT	CC	CC	CC	CC	CC	CC	TT	CC	TT	CC
AX-94408662	C/T	0	0	+	NA	NA	NA	NA	NA	NA	CC	TT	TT	CC	TC	CC	TT	CC	CC	CC	TT	TT	CC	CC	CC	CC	TT	CC	CC	CC	TT	CC	TT	CC	TC	CC	CC	NN	TT	TT	CC	TT	TT	CC	TC	CC	TT	CC	CC
AX-94408680	A/C	0	0	+	NA	NA	NA	NA	NA	NA	AA	AA	AA	AC	AA	AC	AA	AA	AA	AC	AC	AA	AA	AA	AA	AA	AA	AA	AC	AA	AA	AA	AA	AA	AA	AC	AA	AA	AA	AA	AA	AA	AA	AA	AA	AA	AC	AC	AA
AX-94408691	C/A	0	0	+	NA	NA	NA	NA	NA	NA	AC	CC	CC	AC	CC	AC	CC	AC	CC	AC	CC	AC	CC	CC	CC	AC	CC	AC	CC	CC	CC	CC	CC	CC	AC	CC	CC	AC	CC	AC	CC	CC	AC	AC	AC	CC	CC	CC	AC
AX-94408709	T	0	0	+	NA	NA	NA	NA	NA	NA	TT	TT	TT	TT	TT	TT	TT	TT	TT	TT	TT	TT	TT	TT	TT	TT	TT	TT	TT	TT	TT	TT	TT	TT	TT	TT	TT	TT	TT	TT	TT	TT	TT	TT	TT	TT	TT	TT	TT
AX-94408720	G/A	0	0	+	NA	NA	NA	NA	NA	NA	GG	GG	GG	GG	GG	AG	GG	GG	GG	GG	GG	GG	AG	GG	GG	GG	GG	GG	GG	GG	GG	GG	GG	GG	AG	GG	GG	GG	GG	GG	GG	GG	GG	AG	AG	GG	GG	GG	GG
AX-94408722	C/A	0	0	+	NA	NA	NA	NA	NA	NA	CC	CC	CC	CC	CC	CC	CC	CC	CC	CC	CC	CC	CC	CC	CC	CC	CC	CC	CC	CC	CC	CC	CC	CC	CC	CC	CC	CC	CC	CC	CC	CC	CC	CC	CC	CC	CC	CC	CC
AX-94408726	T/G	0	0	+	NA	NA	NA	NA	NA	NA	GG	GG	TT	TT	NN	TT	TT	GG	TT	TT	TT	TT	TT	TT	GG	TT	GG	TG	TT	TT	TT	TT	GG	TT	TT	GG	TT	NN	TT	GG	TT	TT	GG	TT	TG	GG	TT	GG	GG
AX-94408752	T/C	0	0	+	NA	NA	NA	NA	NA	NA	CC	TT	CC	CC	CC	CC	TT	CC	TT	CC	TT	CC	TT	TT	TT	TT	TT	TC	CC	TT	TT	CC	CC	TT	TT	CC	TT	CC	CC	TT	CC	TT	TT	CC	NN	CC	TT	CC	TT
AX-94408765	T/C	0	0	+	NA	NA	NA	NA	NA	NA	TT	TT	CC	TT	TT	TT	TT	TT	TT	TT	TT	TT	TT	TT	TT	TT	TT	TT	CC	CC	TT	TT	CC	CC	TT	TT	CC	CC	TT	TT	TT	TT	TT	TT	TT	TT	TT	TT	TT
AX-94408768	C/T	0	0	+	NA	NA	NA	NA	NA	NA	CC	TC	CC	TT	CC	NN	CC	CC	NN	CC	CC	CC	CC	CC	TT	CC	CC	CC	CC	CC	CC	CC	NN	CC	CC	CC	CC	NN	CC	CC	CC	CC	CC	CC	NN	CC	CC	CC	TC
AX-94408784	C/A	0	0	+	NA	NA	NA	NA	NA	NA	CC	CC	CC	CC	CC	CC	CC	CC	CC	CC	CC	CC	CC	CC	CC	CC	CC	CC	CC	CC	CC	AC	CC	AC	CC	CC	CC	CC	CC	CC	CC	CC	CC	CC	CC	CC	CC	CC	AC
AX-94408811	T/G	0	0	+	NA	NA	NA	NA	NA	NA	TT	GG	TT	TT	TT	TT	TT	TT	TT	TT	TT	TT	TT	TT	GG	TT	TT	TT	TT	TT	TT	TT	GG	TT	TT	TT	GG	TT	TT	TT	TT	GG	TT	TT	TG	TT	TT	TT	TT
AX-94408823	A/G	0	0	+	NA	NA	NA	NA	NA	NA	AA	AA	AA	AA	AA	AA	AA	AA	AA	AA	AA	AA	AA	AA	AA	AA	AA	AA	AA	AA	AA	AA	AA	AA	AA	AA	AA	AA	AA	AA	AA	AA	AA	AA	AA	AA	AA	AA	AA
AX-94408839	A/G	0	0	+	NA	NA	NA	NA	NA	NA	AA	NN	AA	NN	AA	AA	AA	AG	AA	AG	AA	AG	AA	AA	AG	AA	AA	AA	AA	NN	AA	AA	AA	AA	AG	AA	AA	AA	AG	AA	AA	AA	AG	AA	NN	AA	AA	AA	NN
AX-94408848	C/G	0	0	+	NA	NA	NA	NA	NA	NA	CC	CG	CC	CG	CC	CC	CC	CG	CC	CC	CC	CG	CG	CG	CG	CC	CG	CC	CC	CC	CC	NN	CC	CG	CC	CC	CC	CC	CG	CC	CG	CC	NN	NN	NN	CC	CC	CC	CC
AX-94408875	G/A	0	0	+	NA	NA	NA	NA	NA	NA	GG	GG	GG	AA	GG	GG	GG	GG	GG	GG	GG	GG	GG	GG	GG	GG	GG	GG	GG	GG	GG	GG	GG	GG	GG	GG	GG	GG	GG	GG	GG	GG	GG	GG	GG	GG	GG	GG	GG
AX-94408914	A/G	0	0	+	NA	NA	NA	NA	NA	NA	AA	AA	AA	GG	AA	NN	AA	AA	AA	AA	GG	AA	AA	AA	AA	GG	AA	AA	GG	AA	AA	GG	AA	GG	AA	AA	AA	AA	AA	AA	AA	AA	AA	GG	AG	AA	GG	AA	AG
AX-94408918	A/G	0	0	+	NA	NA	NA	NA	NA	NA	AA	AA	AA	AA	AG	GG	AA	AA	AA	AA	AA	AA	AA	GG	AA	AA	AA	AA	AA	AA	AA	AA	AA	AA	AA	AA	AA	AA	AA	AA	AA	AA	AA	AA	AA	AA	AA	AA	GG
AX-94408930	G/A	0	0	+	NA	NA	NA	NA	NA	NA	GG	GG	AA	GG	GG	GG	GG	GG	GG	GG	GG	GG	GG	GG	GG	GG	GG	GG	AA	GG	GG	GG	GG	GG	GG	GG	GG	AG	GG	GG	GG	GG	GG	GG	GG	GG	GG	GG	GG
AX-94408964	C/G	0	0	+	NA	NA	NA	NA	NA	NA	CC	CG	CG	CC	CC	CG	CG	CC	CG	CC	CC	CC	CC	CC	CG	CC	CG	CC	CG	CG	CC	CC	CG	CC	CC	CC	CG	CG	CC	CG	CC	CG	CC	CC	CC	CC	CC	CC	CC
AX-94408991	C/G	0	0	+	NA	NA	NA	NA	NA	NA	CG	CG	CC	CC	CG	CC	CC	CG	CG	CC	CC	CC	CC	CG	CC	CC	CG	CG	CC	CG	CG	CC	CG	CG	CC	CC	CG	CG	CC	CG	CG	CG	CC	CG	NN	CG	CC	CG	CG
AX-94409001	G/A	0	0	+	NA	NA	NA	NA	NA	NA	GG	GG	GG	GG	GG	GG	GG	GG	GG	GG	GG	AA	GG	GG	GG	GG	GG	GG	GG	GG	GG	GG	GG	GG	GG	GG	GG	AA	GG	GG	GG	GG	GG	GG	GG	GG	GG	GG	GG
AX-94409031	A/G	0	0	+	NA	NA	NA	NA	NA	NA	AA	AA	AA	AA	AA	AA	AA	AA	AG	AA	AA	AA	AA	AA	AA	AA	AA	AA	AA	AA	AA	AA	AA	AA	AA	AA	AA	AA	AA	AA	AA	AA	AA	AA	AA	AA	AA	AA	AA
AX-94409048	T/C	0	0	+	NA	NA	NA	NA	NA	NA	TT	TT	TT	TT	NN	NN	TC	TT	CC	CC	TT	TT	TT	TT	NN	CC	TT	TT	TT	CC	TC	CC	TT	TT	TT	CC	TT	TT	CC	CC	CC	TT	TT	TT	TT	CC	TT	TT	TC
AX-94409063	C/T	0	0	+	NA	NA	NA	NA	NA	NA	CC	CC	CC	TC	CC	CC	TC	TC	CC	CC	TC	CC	CC	CC	CC	CC	CC	CC	TC	CC	CC	CC	CC	CC	CC	CC	CC	CC	CC	CC	CC	CC	CC	CC	CC	CC	TC	CC	CC
AX-94409073	C/T	0	0	+	NA	NA	NA	NA	NA	NA	CC	CC	CC	TC	NN	TC	TT	CC	NN	CC	NN	CC	NN	TT	CC	CC	CC	CC	TT	CC	CC	CC	CC	TC	CC	CC	CC	TC	CC	CC	NN	CC	CC	CC	CC	CC	CC	TT	CC
AX-94409089	G/C	0	0	+	NA	NA	NA	NA	NA	NA	GG	GG	GG	GG	GG	GG	GG	GG	GG	GG	GG	GG	GG	GG	GG	GG	GG	GG	GG	GG	GG	GG	GG	GG	GG	GG	GG	GG	GG	GG	GG	GG	GG	CC	GG	GG	GG	GG	GG
AX-94409094	C/T	0	0	+	NA	NA	NA	NA	NA	NA	TC	TT	CC	TT	TC	TC	TT	CC	TT	CC	TT	TT	TT	TT	TT	CC	CC	CC	TT	CC	TT	CC	CC	TT	TT	CC	CC	TT	TC	CC	CC	CC	TT	CC	CC	CC	TT	TT	CC
AX-94409119	G/A	0	0	+	NA	NA	NA	NA	NA	NA	NN	AA	GG	NN	GG	GG	AA	GG	NN	AG	GG	AA	NN	AA	GG	GG	AA	GG	AA	AG	GG	GG	AG	AA	GG	NN	AA	NN	NN	NN	NN	AG	GG	NN	AG	AA	AG	AA	AG
AX-94409129	A/G	0	0	+	NA	NA	NA	NA	NA	NA	AA	AA	AA	AA	AA	AA	AA	AA	AA	AA	AA	AA	AA	AA	AA	AA	AA	AA	AA	AA	AA	AA	AA	AA	AA	AA	AA	AA	AA	AA	AA	AA	AA	AA	AA	AA	AA	AA	AA
AX-94409133	T/C	0	0	+	NA	NA	NA	NA	NA	NA	TT	TT	TT	TC	TT	TT	TT	TT	TT	TT	TT	TT	CC	TT	TT	TT	TT	TT	TT	TT	TT	TT	TT	CC	CC	TT	TT	TT	TT	TT	TT	TT	TT	TT	TT	TT	CC	TT	TT
AX-94409157	T	0	0	+	NA	NA	NA	NA	NA	NA	TT	TT	TT	TT	TT	TT	TT	TT	TT	TT	TT	TT	TT	TT	TT	TT	TT	TT	TT	TT	TT	TT	TT	TT	TT	TT	TT	TT	TT	TT	TT	TT	TT	TT	TT	TT	TT	TT	TT
AX-94409171	C	0	0	+	NA	NA	NA	NA	NA	NA	CC	CC	CC	CC	CC	CC	CC	CC	CC	CC	CC	CC	CC	CC	CC	CC	CC	CC	CC	CC	CC	CC	CC	CC	CC	CC	CC	CC	CC	CC	CC	CC	CC	CC	CC	CC	CC	CC	CC
AX-94409188	A/G	0	0	+	NA	NA	NA	NA	NA	NA	AA	GG	GG	AA	AG	GG	AA	GG	AA	AA	GG	GG	AA	GG	GG	GG	GG	AA	GG	GG	AA	AA	GG	GG	AA	AA	GG	AA	AA	GG	GG	AA	GG	GG	GG	GG	NN	AA	AA
AX-94409200	T/C	0	0	+	NA	NA	NA	NA	NA	NA	TT	TT	TT	TT	TT	TT	TT	TT	TT	TT	TT	TT	TT	TT	TT	TT	TT	TT	TT	TT	TT	TT	TT	TT	TT	TT	TT	TT	TT	TT	TT	TT	TT	TT	TT	TT	TC	TT	TT
AX-94409249	G/A	0	0	+	NA	NA	NA	NA	NA	NA	AA	GG	AA	AA	GG	GG	GG	GG	GG	AA	GG	NN	GG	GG	GG	GG	GG	AA	GG	GG	GG	AA	GG	GG	GG	AA	GG	GG	AA	AA	GG	GG	GG	GG	GG	AA	GG	AA	AA
AX-94409253	A/G	0	0	+	NA	NA	NA	NA	NA	NA	AA	AA	AA	AA	AA	AA	AA	AA	AA	AA	AA	AA	AA	AA	AA	AA	AA	AA	AA	AA	AA	AA	AA	AA	AA	AA	GG	AA	AA	AA	AA	AA	AA	AA	AA	AA	AA	AA	AA
AX-94409260	G/A	0	0	+	NA	NA	NA	NA	NA	NA	GG	GG	GG	GG	GG	GG	GG	GG	GG	GG	GG	GG	GG	GG	GG	GG	GG	GG	GG	GG	GG	GG	GG	GG	GG	GG	GG	GG	GG	GG	GG	GG	GG	GG	GG	GG	GG	GG	GG
AX-94409275	C	0	0	+	NA	NA	NA	NA	NA	NA	CC	CC	CC	CC	CC	CC	CC	CC	CC	CC	CC	CC	CC	CC	CC	CC	CC	CC	CC	CC	CC	CC	CC	CC	CC	CC	CC	CC	CC	CC	CC	CC	CC	CC	CC	CC	CC	CC	CC
AX-94409305	A/G	0	0	+	NA	NA	NA	NA	NA	NA	GG	AA	GG	AA	AG	AA	AA	GG	AA	AA	AA	AA	AA	AA	AA	AA	AA	GG	GG	AA	AA	AA	AA	AA	GG	AA	AA	GG	AA	AA	AA	AA	AA	AA	AA	AA	AA	AA	AA
AX-94409342	A/C	0	0	+	NA	NA	NA	NA	NA	NA	AC	AA	AC	AC	AC	AC	AC	AA	AC	AC	AC	AC	AC	AC	AC	AC	AC	AC	AC	NN	AC	AC	AC	AC	AC	AC	AC	AC	AA	AC	AC	AC	AA	AC	AC	AC	AC	AC	AC
AX-94409394	C/G	0	0	+	NA	NA	NA	NA	NA	NA	CC	CC	CC	CC	CC	GG	CC	CC	CC	CC	CC	CC	CC	CC	CC	CC	CC	CC	GG	CC	CC	GG	CC	CC	CC	GG	CC	GG	CC	CC	CC	CC	CC	CC	CC	CC	CC	CC	CC
AX-94409401	C/T	0	0	+	NA	NA	NA	NA	NA	NA	CC	NN	NN	TC	NN	TC	TC	TC	CC	TT	TC	TC	TT	TC	TC	CC	TC	CC	TC	CC	CC	CC	NN	TC	CC	CC	TC	NN	CC	CC	TC	TT	TC	CC	TC	CC	CC	CC	NN
AX-94409426	A/G	0	0	+	NA	NA	NA	NA	NA	NA	AG	AG	AG	AA	AG	AG	AG	AG	AG	AA	AA	AG	AG	AA	AA	AA	AG	AG	AG	AG	NN	AG	AG	AG	AA	AG	AG	NN	AG	AG	AG	AG	AG	AG	AG	AG	AA	AG	AA
AX-94409427	A/C	0	0	+	NA	NA	NA	NA	NA	NA	AC	AA	AC	AC	NN	AA	AA	AA	AC	AC	AC	AA	AC	AA	AA	AA	AA	AC	AA	AA	AA	AC	AA	AA	AA	AC	AA	AA	AC	AA	AA	AA	AA	AA	AA	AC	AC	AC	NN
AX-94409438	T/C	0	0	+	NA	NA	NA	NA	NA	NA	TT	TT	TT	TC	TT	TT	TT	TT	NN	TT	TC	TT	TT	TT	TT	TT	TT	TT	TC	TC	TT	TC	TT	TT	TT	TT	TT	TT	TT	TT	TT	TT	TT	TT	TT	TT	TT	TC	TT
AX-94409481	A/G	0	0	+	NA	NA	NA	NA	NA	NA	AA	GG	GG	AA	GG	AA	AA	NN	AA	AA	AA	GG	GG	AA	GG	AA	GG	AA	AA	GG	AA	AA	GG	AA	GG	AA	GG	GG	AA	GG	AA	GG	GG	AA	GG	AA	GG	AA	AA
AX-94409485	C/T	0	0	+	NA	NA	NA	NA	NA	NA	CC	CC	CC	CC	CC	CC	CC	CC	CC	CC	CC	CC	CC	CC	CC	CC	CC	CC	CC	CC	CC	TT	CC	CC	CC	TT	CC	CC	CC	CC	CC	CC	CC	CC	CC	CC	CC	CC	CC
AX-94409513	A/C	0	0	+	NA	NA	NA	NA	NA	NA	AA	AA	AA	AA	AA	AA	AA	AA	AA	AA	AA	AA	AA	AA	AA	AA	AA	AA	AA	AA	AA	AA	AA	AA	AA	AA	AA	AA	AA	AA	AA	AA	AA	AA	AA	AA	AA	AA	AA
AX-94409525	G/A	0	0	+	NA	NA	NA	NA	NA	NA	AA	GG	AA	GG	AA	GG	GG	AA	GG	GG	AA	GG	GG	GG	GG	GG	GG	AA	AA	AG	GG	GG	GG	GG	GG	GG	GG	GG	GG	GG	GG	GG	GG	AA	GG	GG	AA	GG	GG
AX-94409545	A/C	0	0	+	NA	NA	NA	NA	NA	NA	AC	AA	AA	NN	AA	AA	AA	AA	CC	AC	NN	AA	CC	NN	AA	AC	AA	AC	NN	AA	AC	AC	AA	CC	AA	AC	AA	AA	AC	AA	CC	NN	AA	AC	AC	CC	NN	AC	AC
AX-94409568	G/C	0	0	+	NA	NA	NA	NA	NA	NA	GG	CC	CC	CG	CC	NN	GG	CC	GG	GG	CG	CC	NN	GG	CC	CG	CC	NN	CG	CC	CG	CG	CC	CG	CC	GG	CC	CC	GG	CC	GG	CC	CC	GG	CC	GG	CG	GG	CG
AX-94409584	A/C	0	0	+	NA	NA	NA	NA	NA	NA	AC	CC	AA	NN	AA	NN	AC	AA	NN	CC	CC	AC	CC	AA	AA	AA	AA	AA	AA	NN	AA	AA	AC	AA	AA	AA	NN	AC	AA	AA	CC	AA	NN	AA	AA	AA	CC	AA	NN
AX-94409630	G/T	0	0	+	NA	NA	NA	NA	NA	NA	TT	TG	GG	GG	GG	NN	TG	GG	TG	GG	GG	NN	GG	GG	GG	GG	GG	GG	GG	GG	GG	GG	NN	GG	GG	NN	GG	GG	GG	GG	NN	GG	NN	GG	NN	GG	GG	GG	TG
AX-94409634	C	0	0	+	NA	NA	NA	NA	NA	NA	CC	CC	CC	CC	CC	CC	CC	CC	CC	CC	CC	CC	CC	CC	CC	CC	CC	CC	CC	CC	CC	CC	CC	CC	CC	CC	CC	CC	CC	CC	CC	CC	CC	CC	CC	CC	CC	CC	CC
AX-94409706	C/G	0	0	+	NA	NA	NA	NA	NA	NA	CC	CC	CC	CG	CG	CC	CG	CC	CC	CC	CC	CC	CG	CC	CC	CC	CC	CC	CG	CC	CC	CC	CG	CC	CG	CC	CG	CC	CC	CC	CC	CG	CC	CG	CG	CC	CC	CC	CG
AX-94409720	A/G	0	0	+	NA	NA	NA	NA	NA	NA	AA	NN	AA	GG	AG	GG	AA	GG	NN	AA	GG	AA	AA	GG	AA	AA	AA	AA	GG	AA	AA	AA	NN	AA	AA	AA	AA	NN	AA	AG	GG	AA	AA	AA	AG	AA	GG	AA	GG
AX-94409761	C	0	0	+	NA	NA	NA	NA	NA	NA	CC	CC	CC	CC	CC	CC	CC	CC	CC	CC	CC	CC	CC	CC	CC	CC	CC	CC	CC	CC	CC	CC	CC	CC	CC	CC	CC	CC	CC	CC	CC	CC	CC	CC	CC	CC	CC	CC	CC
AX-94409779	T/C	0	0	+	NA	NA	NA	NA	NA	NA	TT	TT	TT	NN	NN	TT	TT	TT	TT	TT	TT	TT	TT	NN	TT	TT	NN	TT	TT	TT	TT	NN	NN	NN	TT	NN	TT	TT	TT	TT	NN	NN	TT	NN	TC	NN	TT	TT	NN
AX-94409791	T/G	0	0	+	NA	NA	NA	NA	NA	NA	TT	TT	TT	TT	TT	TT	TT	TT	TT	TT	TT	TT	TT	TT	TT	TT	TT	TT	TT	TT	TT	TT	TT	TT	TT	TT	TT	TT	TT	TT	TT	TT	TT	TT	TT	TT	TT	TT	TT
AX-94409804	T/C	0	0	+	NA	NA	NA	NA	NA	NA	TT	CC	TT	TT	CC	TT	TT	TT	CC	TT	TT	CC	CC	CC	CC	CC	CC	TT	TT	TT	CC	CC	CC	TT	CC	CC	CC	CC	TT	TT	CC	CC	CC	TT	TC	TT	TT	CC	CC
AX-94409806	T/G	0	0	+	NA	NA	NA	NA	NA	NA	TT	TT	TT	TT	TT	TT	NN	TT	TT	TT	TT	TT	TT	TT	TT	TT	TT	TT	TT	TT	TT	TT	TT	TT	TT	TT	TT	TT	TT	TT	TT	TT	TT	TT	TT	TT	TT	TT	TT
AX-94409824	G	0	0	+	NA	NA	NA	NA	NA	NA	GG	GG	GG	GG	GG	GG	GG	GG	GG	GG	GG	GG	GG	GG	GG	GG	GG	GG	GG	GG	GG	GG	GG	GG	GG	GG	GG	GG	GG	GG	GG	GG	GG	GG	GG	GG	GG	GG	GG
AX-94409830	T/A	0	0	+	NA	NA	NA	NA	NA	NA	TT	TT	TT	TT	TT	TT	TT	TT	TT	TT	TT	TT	AA	AA	TT	TT	TT	TT	TT	TT	AA	AA	TT	AA	TT	AA	TT	TT	TT	AA	TT	TT	TT	TT	TT	TT	TT	TT	TT
AX-94409855	G/A	0	0	+	NA	NA	NA	NA	NA	NA	GG	AG	GG	GG	GG	GG	GG	GG	GG	GG	AG	GG	GG	GG	AG	AG	GG	AG	GG	GG	AG	GG	GG	GG	GG	AG	GG	GG	AG	GG	GG	GG	GG	GG	GG	GG	AG	AG	AG
AX-94409905	C/G	0	0	+	NA	NA	NA	NA	NA	NA	CC	CC	CC	GG	CG	CG	CC	CC	GG	CC	GG	GG	GG	GG	GG	GG	CC	CC	CC	GG	GG	GG	CC	CC	GG	CC	CC	GG	GG	GG	GG	CC	GG	GG	CG	GG	GG	CC	CC
AX-94409906	C/G	0	0	+	NA	NA	NA	NA	NA	NA	CC	CC	CC	CC	CC	CC	CC	CC	CC	GG	CC	CC	GG	CC	CC	CC	CC	CC	CC	CC	CC	CC	GG	CC	CC	CC	GG	CG	CC	CC	CC	CC	CC	CC	CC	CC	CC	CC	CC
AX-94409922	C/T	0	0	+	NA	NA	NA	NA	NA	NA	CC	CC	CC	CC	CC	CC	CC	CC	CC	CC	CC	CC	CC	CC	CC	CC	CC	CC	CC	CC	CC	CC	CC	CC	CC	CC	CC	CC	CC	CC	CC	CC	CC	CC	CC	CC	CC	CC	CC
AX-94409923	G/T	0	0	+	NA	NA	NA	NA	NA	NA	GG	GG	TT	GG	GG	GG	GG	TT	TT	TT	TT	TT	TT	TT	GG	GG	GG	GG	TT	GG	GG	GG	TT	TT	GG	GG	TT	TT	GG	TT	GG	TT	GG	GG	TT	GG	TT	GG	TT
AX-94409941	G/A	0	0	+	NA	NA	NA	NA	NA	NA	GG	GG	GG	AA	GG	GG	GG	GG	AA	GG	GG	GG	GG	GG	GG	NN	GG	GG	GG	AA	GG	GG	GG	GG	GG	GG	AA	GG	NN	NN	GG	GG	GG	GG	GG	GG	GG	GG	GG
AX-94409987	A/G	0	0	+	NA	NA	NA	NA	NA	NA	AA	AA	AA	AA	AA	AA	AA	AA	AA	AA	AA	AA	AA	AA	AA	AA	AA	AA	AA	AA	AA	AA	AA	AA	AA	AA	AA	AA	AA	AA	AA	AA	AA	AA	AA	AA	AA	AA	AA
AX-94410001	T/C	0	0	+	NA	NA	NA	NA	NA	NA	TT	CC	CC	TT	TT	TT	CC	TT	NN	TT	TT	CC	CC	TT	TT	TT	CC	TT	TT	TT	TT	TT	CC	TT	CC	TT	TT	CC	CC	CC	TT	CC	CC	CC	CC	TT	TT	TT	NN
AX-94410041	A/G	0	0	+	NA	NA	NA	NA	NA	NA	GG	NN	GG	GG	AG	AG	NN	AG	AG	AA	AA	NN	GG	AG	AG	AG	AG	AG	AG	NN	NN	AA	GG	AG	AA	AA	AG	AA	AA	AA	NN	AG	AG	AA	AG	AA	AA	NN	AA
AX-94410045	G/A	0	0	+	NA	NA	NA	NA	NA	NA	GG	GG	GG	NN	GG	GG	AG	GG	GG	GG	GG	GG	AG	GG	AG	GG	GG	GG	GG	GG	AG	GG	GG	AG	AG	GG	GG	GG	GG	GG	GG	GG	GG	GG	GG	GG	AG	GG	GG
AX-94410073	A/G	0	0	+	NA	NA	NA	NA	NA	NA	GG	AA	GG	AA	AA	AA	AA	AA	GG	AA	GG	AA	AA	AA	AA	AA	AA	GG	AA	AA	NN	AA	AA	GG	AA	AA	AA	NN	GG	AA	AA	GG	AA	GG	NN	AA	AA	GG	NN
AX-94410077	C/G	0	0	+	NA	NA	NA	NA	NA	NA	CC	GG	CC	CC	CG	GG	GG	GG	CC	CC	CC	GG	CC	CC	CC	CC	GG	CC	CC	CC	CC	CC	GG	CC	CC	CC	GG	NN	GG	GG	GG	GG	GG	GG	GG	GG	CC	CC	GG
AX-94410152	G/A	0	0	+	NA	NA	NA	NA	NA	NA	GG	NN	GG	GG	GG	AG	AG	AG	AG	AG	AG	NN	AG	AG	AG	AG	AG	GG	GG	AG	AG	AG	AG	NN	GG	AG	AG	GG	AG	AG	AG	AG	NN	AG	AG	AG	AA	AG	GG
AX-94410185	A/G	0	0	+	NA	NA	NA	NA	NA	NA	AA	AA	AA	AA	AA	NN	AA	AA	AA	AG	AA	AA	AG	AA	AA	AG	AA	AA	AA	AA	AA	AA	AA	AA	AG	AA	AA	AA	AA	AA	AA	AA	AA	AA	AA	AA	AA	AA	AA
AX-94410222	T/C	0	0	+	NA	NA	NA	NA	NA	NA	TT	TT	TT	TT	TT	TT	TT	TT	TT	TT	TT	TT	TT	TT	TT	TT	TT	TT	TT	TT	TT	TT	TT	TT	TT	TT	TT	TT	TT	TT	TT	TT	TT	TT	TT	TT	TT	TT	TT
AX-94410235	T/C	0	0	+	NA	NA	NA	NA	NA	NA	TT	TT	TT	TT	TT	TT	TT	TT	TT	TT	TT	TT	TT	TT	TT	TT	TT	TT	TT	TT	TT	TT	TT	TT	TT	TT	TT	TT	TT	TT	TT	TT	TT	TT	TT	TT	TT	TT	TT
AX-94410258	A/G	0	0	+	NA	NA	NA	NA	NA	NA	AA	AA	AA	AA	AA	AA	NN	AA	AA	AA	AG	AA	AA	AA	AA	AA	AA	AA	AA	AA	AA	AA	AA	AA	AA	AA	AA	AA	AA	AA	AA	AA	AA	AA	AA	AA	AG	AA	AG
AX-94410259	G/T	0	0	+	NA	NA	NA	NA	NA	NA	GG	TT	GG	GG	GG	TT	GG	TT	GG	GG	GG	GG	GG	GG	GG	GG	GG	GG	GG	GG	GG	GG	GG	GG	GG	GG	GG	GG	TT	GG	GG	GG	TT	GG	TG	GG	GG	GG	GG
AX-94410280	T	0	0	+	NA	NA	NA	NA	NA	NA	TT	TT	TT	TT	TT	TT	TT	TT	TT	TT	TT	TT	TT	TT	TT	TT	TT	TT	TT	TT	TT	TT	TT	TT	TT	TT	TT	TT	TT	TT	TT	TT	TT	TT	TT	TT	TT	TT	NN
AX-94410311	C/T	0	0	+	NA	NA	NA	NA	NA	NA	CC	TC	CC	CC	CC	CC	CC	CC	CC	CC	CC	CC	CC	CC	CC	CC	CC	CC	CC	CC	CC	CC	CC	CC	CC	TC	TC	CC	CC	CC	CC	CC	CC	CC	CC	CC	CC	CC	CC
AX-94410329	C/T	0	0	+	NA	NA	NA	NA	NA	NA	CC	NN	CC	CC	CC	CC	TC	CC	CC	CC	TC	TC	TC	TC	CC	CC	TC	CC	CC	NN	CC	CC	NN	CC	CC	CC	TC	TC	CC	CC	TC	NN	CC	CC	TC	CC	TC	CC	TC
AX-94410355	G/T	0	0	+	NA	NA	NA	NA	NA	NA	GG	TG	TG	TG	TG	TG	NN	GG	TG	NN	TG	TG	TG	TG	TG	NN	TG	GG	GG	TG	GG	GG	TG	GG	NN	GG	TG	TG	TG	TG	TG	NN	TG	GG	GG	GG	TG	GG	GG
AX-94410373	A	0	0	+	NA	NA	NA	NA	NA	NA	AA	AA	AA	AA	AA	AA	AA	AA	AA	AA	AA	AA	AA	AA	AA	AA	AA	AA	AA	AA	AA	AA	AA	AA	AA	AA	AA	AA	AA	AA	AA	AA	AA	AA	AA	AA	AA	AA	AA
AX-94410389	C/T	0	0	+	NA	NA	NA	NA	NA	NA	CC	CC	CC	CC	CC	CC	CC	CC	TT	TT	TT	CC	CC	CC	CC	TT	CC	CC	CC	TT	CC	TT	CC	CC	CC	TT	CC	CC	CC	CC	CC	CC	CC	CC	CC	TT	TT	TT	CC
AX-94410418	C/G	0	0	+	NA	NA	NA	NA	NA	NA	CG	CC	CC	CC	CC	CC	CC	CC	CC	CC	CC	CC	CC	CC	CC	CC	CC	NN	CC	CC	CC	CC	CC	CC	CC	CC	CC	CC	CC	CC	CC	CC	CC	CC	CC	CC	CC	CC	NN
AX-94410443	G/A	0	0	+	NA	NA	NA	NA	NA	NA	GG	AG	GG	NN	AG	AG	AG	AG	NN	GG	AA	GG	GG	GG	AG	AA	GG	GG	GG	NN	GG	AG	NN	GG	GG	GG	NN	GG	GG	AG	GG	GG	AG	GG	AG	GG	AA	GG	GG
AX-94410458	C/T	0	0	+	NA	NA	NA	NA	NA	NA	CC	TC	TC	CC	TC	CC	TC	TC	CC	CC	CC	CC	NN	CC	CC	CC	TC	CC	CC	TC	TC	CC	TC	TC	CC	CC	TC	CC	TC	CC	NN	TC	CC	CC	NN	CC	CC	CC	CC
AX-94410462	G/T	0	0	+	NA	NA	NA	NA	NA	NA	GG	GG	TT	GG	GG	GG	GG	GG	GG	GG	TT	GG	GG	GG	GG	GG	GG	GG	TT	GG	GG	GG	GG	GG	GG	GG	GG	NN	GG	GG	GG	GG	GG	GG	GG	GG	TT	GG	GG
AX-94410467	C/A	0	0	+	NA	NA	NA	NA	NA	NA	CC	AA	CC	CC	AC	AA	AA	CC	AA	AA	AA	AA	AA	AA	AA	AA	AA	CC	AA	CC	CC	AA	CC	AA	AA	CC	AA	CC	CC	AA	AA	AA	CC	AA	AA	CC	AA	CC	CC
AX-94410469	C	0	0	+	NA	NA	NA	NA	NA	NA	CC	CC	CC	CC	CC	CC	CC	CC	CC	CC	CC	CC	CC	CC	CC	CC	CC	CC	CC	CC	CC	CC	CC	CC	CC	CC	CC	CC	CC	CC	CC	CC	CC	CC	CC	CC	CC	CC	CC
AX-94410481	C	0	0	+	NA	NA	NA	NA	NA	NA	CC	CC	CC	CC	CC	CC	CC	CC	CC	CC	CC	CC	CC	CC	CC	CC	CC	CC	CC	CC	CC	CC	CC	CC	CC	CC	CC	CC	CC	CC	CC	CC	CC	CC	CC	CC	CC	CC	CC
AX-94410483	T/C	0	0	+	NA	NA	NA	NA	NA	NA	NN	NN	TT	TC	TC	TC	TT	TC	TT	NN	TC	TT	TC	CC	TC	TT	TC	NN	TC	TT	TC	TT	TC	TC	TC	TT	TC	TC	TC	TC	TC	TT	TC	TC	TC	TC	TC	NN	TT
AX-94410486	T/C	0	0	+	NA	NA	NA	NA	NA	NA	TT	TT	CC	TT	TT	TT	TT	TT	TT	TT	TT	CC	CC	TT	CC	CC	TT	CC	CC	CC	TT	TT	TT	TT	TT	TT	TT	TT	TT	TT	TT	TT	TT	TT	TT	CC	TT	TT	TT
AX-94410503	T/C	0	0	+	NA	NA	NA	NA	NA	NA	TT	CC	TT	CC	NN	TT	CC	TT	CC	TT	CC	CC	CC	CC	CC	TT	TT	TT	CC	TT	CC	TT	NN	CC	CC	TT	TT	CC	TC	TT	TT	TT	CC	TT	NN	TT	CC	CC	TT
AX-94410507	T/C	0	0	+	NA	NA	NA	NA	NA	NA	TT	TT	TT	TT	TT	TT	TT	TT	TT	TT	TT	TT	TT	TT	TT	TT	TT	TT	TT	TT	TT	TT	TT	TT	TT	TT	TT	TT	TT	TT	TT	TT	TT	TT	TT	TT	TT	TT	TT
AX-94410519	C/T	0	0	+	NA	NA	NA	NA	NA	NA	CC	CC	CC	TC	TC	CC	CC	CC	TC	CC	CC	CC	CC	TC	CC	TC	CC	CC	TC	TC	CC	CC	CC	CC	CC	TC	CC	TC	CC	TC	CC	TC	CC	TC	CC	CC	CC	CC	CC
AX-94410526	A	0	0	+	NA	NA	NA	NA	NA	NA	AA	AA	AA	AA	AA	AA	AA	AA	AA	AA	AA	AA	AA	AA	AA	AA	AA	AA	AA	AA	AA	AA	AA	AA	AA	AA	AA	AA	AA	AA	AA	AA	AA	AA	AA	AA	AA	AA	AA
AX-94410536	C/T	0	0	+	NA	NA	NA	NA	NA	NA	CC	CC	CC	CC	CC	CC	CC	CC	CC	CC	CC	CC	CC	CC	CC	NN	CC	CC	CC	CC	CC	CC	CC	CC	CC	CC	CC	CC	CC	CC	CC	CC	CC	CC	CC	CC	CC	CC	CC
AX-94410542	T/G	0	0	+	NA	NA	NA	NA	NA	NA	TT	TT	TT	TT	TT	TT	TT	TT	TT	TT	TG	TT	TT	TT	TT	TT	TT	TT	TT	TT	TT	TT	TT	TT	TT	TT	TT	TT	TT	TT	TT	TT	TT	TG	TG	TT	TG	TT	TT
AX-94410550	C/T	0	0	+	NA	NA	NA	NA	NA	NA	CC	CC	CC	CC	TC	CC	CC	CC	CC	CC	TC	CC	CC	CC	CC	CC	CC	CC	CC	TC	CC	TC	TC	CC	CC	CC	TC	CC	CC	CC	CC	CC	CC	CC	CC	CC	TC	CC	CC
AX-94410587	T/A	0	0	+	NA	NA	NA	NA	NA	NA	AT	AT	AT	AT	AT	AT	AT	AT	AT	AT	AT	AT	TT	AT	AT	AT	AT	AT	AT	AT	AT	AT	AT	AT	AT	AT	AT	AT	AT	AT	AT	AT	AT	AT	AT	AT	AT	AT	AT
AX-94410603	G/T	0	0	+	NA	NA	NA	NA	NA	NA	GG	TG	TT	TT	TG	TG	TT	TG	TG	TG	TT	TG	GG	TG	TG	TG	TG	TG	TT	TG	GG	TG	TG	TG	GG	GG	TG	NN	TG	TG	GG	NN	TG	GG	TG	GG	TT	GG	GG
AX-94410641	G/A	0	0	+	NA	NA	NA	NA	NA	NA	GG	GG	AA	GG	GG	GG	AA	GG	AA	AA	GG	GG	GG	GG	GG	AA	GG	AA	GG	AA	GG	GG	GG	AA	GG	AA	GG	NN	AA	GG	GG	GG	GG	GG	GG	AA	GG	AA	AA
AX-94410642	C/T	0	0	+	NA	NA	NA	NA	NA	NA	CC	CC	TT	TT	CC	CC	CC	CC	TT	TT	CC	CC	CC	TT	CC	TT	TT	NN	CC	TT	CC	TT	TT	CC	CC	TT	TT	NN	TT	CC	TT	CC	CC	TT	TT	TT	CC	TT	CC
AX-94410643	C/G	0	0	+	NA	NA	NA	NA	NA	NA	CC	CC	GG	CC	NN	GG	CC	CC	CC	CC	CC	GG	CC	CC	GG	CC	CC	CC	GG	CC	CC	CC	CC	CC	CC	CC	CC	CC	CC	CC	CC	CC	CC	CC	CC	CC	CC	CC	CC
AX-94410656	A/C	0	0	+	NA	NA	NA	NA	NA	NA	AA	AA	AA	AA	AA	AA	AA	AA	AA	AA	AA	AA	AA	AA	AA	AA	AA	AA	AA	AA	AA	AA	AA	AA	AA	AA	CC	AA	AA	AA	AA	AA	AA	AA	AA	AA	AC	AA	AA
AX-94410668	G/A	0	0	+	NA	NA	NA	NA	NA	NA	NN	GG	NN	GG	AG	GG	AG	GG	GG	GG	AA	GG	GG	NN	GG	GG	GG	GG	AA	NN	AA	GG	AG	NN	AA	GG	AA	AG	GG	AA	GG	NN	GG	NN	AG	GG	NN	GG	GG
AX-94410688	C/A	0	0	+	NA	NA	NA	NA	NA	NA	CC	CC	CC	CC	CC	CC	CC	CC	CC	CC	AC	CC	CC	CC	CC	CC	CC	CC	CC	CC	CC	CC	NN	CC	CC	CC	CC	CC	CC	CC	CC	CC	CC	CC	CC	CC	NN	CC	NN
AX-94410710	C/T	0	0	+	NA	NA	NA	NA	NA	NA	CC	TT	CC	TT	TC	TT	CC	TT	CC	CC	CC	CC	TT	TT	TT	CC	TT	CC	TT	TT	CC	TT	TT	CC	CC	CC	TT	TT	CC	TT	TT	TT	CC	TT	TT	CC	CC	CC	TT
AX-94410728	T/C	0	0	+	NA	NA	NA	NA	NA	NA	TT	TT	TT	CC	TT	CC	TT	TT	TT	TT	TT	TT	TT	CC	TT	CC	TT	TT	CC	TT	CC	TT	TT	TT	TT	TT	TT	TT	TT	TT	TT	TT	TT	TT	TT	TT	CC	TT	TT
AX-94410735	G/T	0	0	+	NA	NA	NA	NA	NA	NA	GG	GG	GG	GG	TG	GG	GG	GG	GG	GG	GG	GG	GG	GG	TG	TG	GG	GG	GG	GG	GG	GG	NN	GG	GG	GG	GG	GG	GG	GG	GG	GG	GG	GG	GG	GG	GG	GG	GG
AX-94410753	C/T	0	0	+	NA	NA	NA	NA	NA	NA	CC	CC	CC	CC	TT	CC	TT	CC	CC	CC	CC	CC	TT	TT	TT	TT	CC	CC	TT	CC	CC	CC	CC	TT	CC	CC	CC	TC	CC	CC	TT	CC	CC	TT	CC	CC	CC	CC	CC
AX-94410775	T/C	0	0	+	NA	NA	NA	NA	NA	NA	NN	TT	CC	TT	TC	TT	CC	TT	CC	TT	TT	NN	CC	CC	TT	TT	CC	NN	TT	NN	TT	NN	TT	TT	TT	TT	TT	TC	TT	TT	CC	CC	TT	TT	TT	CC	NN	TT	NN
AX-94410820	G/A	0	0	+	NA	NA	NA	NA	NA	NA	GG	GG	GG	GG	GG	GG	GG	GG	GG	GG	GG	GG	GG	GG	GG	GG	GG	GG	GG	GG	GG	GG	GG	GG	GG	GG	GG	GG	GG	GG	GG	GG	GG	AA	AG	GG	GG	GG	GG
AX-94410843	C/G	0	0	+	NA	NA	NA	NA	NA	NA	GG	CC	NN	CG	CG	CC	CC	CC	NN	GG	GG	CC	CC	GG	CC	GG	NN	GG	GG	CC	GG	GG	GG	GG	GG	CC	GG	GG	GG	CC	NN	CC	CC	CC	GG	CC	GG	CG	GG
AX-94410853	A/G	0	0	+	NA	NA	NA	NA	NA	NA	AA	GG	AA	AA	AA	AA	AA	AA	AA	AA	AA	AA	AA	AA	AA	AA	AA	AA	AA	AA	AA	AA	AG	AA	AA	AA	AA	AA	AA	AA	AA	GG	AA	GG	NN	AA	NN	AA	AG
AX-94410923	C/A	0	0	+	NA	NA	NA	NA	NA	NA	CC	AC	CC	CC	CC	CC	CC	AC	CC	CC	CC	CC	CC	NN	CC	CC	CC	CC	CC	CC	CC	CC	NN	CC	CC	CC	AC	AC	CC	AC	AC	CC	CC	CC	CC	CC	CC	CC	CC
AX-94410925	A/C	0	0	+	NA	NA	NA	NA	NA	NA	AA	AA	AA	AA	AC	AA	AA	AA	AA	CC	AA	AA	AA	AA	AA	AA	AA	AA	AA	AA	AA	CC	AA	AA	CC	CC	AA	AA	CC	CC	AA	AA	AA	CC	AA	CC	AA	AA	AC
AX-94410929	T/C	0	0	+	NA	NA	NA	NA	NA	NA	TT	TT	TT	TC	TT	TC	TC	TT	TT	TC	NN	TT	TC	TT	TT	TC	TT	TC	TC	TC	TC	NN	TT	TC	TC	TC	TC	TC	TT	TC	TC	TT	NN	TT	TT	TT	TC	TT	TT
AX-94410941	C/A	0	0	+	NA	NA	NA	NA	NA	NA	CC	CC	CC	CC	CC	CC	CC	CC	CC	CC	CC	CC	CC	CC	CC	CC	CC	CC	CC	CC	CC	CC	CC	CC	CC	CC	CC	CC	CC	CC	CC	CC	CC	CC	CC	CC	CC	CC	CC
AX-94410946	T/C	0	0	+	NA	NA	NA	NA	NA	NA	TT	TT	TT	CC	TC	TT	TT	CC	CC	CC	CC	TT	TT	TT	TT	CC	TT	TT	TT	CC	TT	CC	TT	TT	TT	CC	TT	TT	TT	TT	TT	TT	TT	CC	NN	CC	CC	CC	TT
AX-94410959	G/A	0	0	+	NA	NA	NA	NA	NA	NA	GG	GG	GG	GG	GG	GG	GG	GG	GG	GG	GG	GG	GG	GG	GG	GG	GG	GG	GG	GG	GG	GG	GG	GG	GG	GG	GG	GG	GG	GG	GG	GG	GG	GG	GG	GG	GG	GG	GG
AX-94410965	C/T	0	0	+	NA	NA	NA	NA	NA	NA	CC	CC	CC	CC	CC	CC	NN	CC	CC	CC	CC	CC	CC	CC	CC	CC	CC	CC	CC	CC	CC	CC	CC	CC	CC	CC	CC	CC	CC	CC	CC	CC	CC	CC	CC	CC	CC	CC	CC
AX-94410967	C/A	0	0	+	NA	NA	NA	NA	NA	NA	CC	CC	CC	CC	CC	CC	NN	CC	CC	CC	AA	CC	AC	CC	CC	CC	CC	CC	CC	CC	CC	CC	CC	AA	AA	CC	CC	CC	CC	CC	CC	CC	CC	AA	CC	CC	AA	CC	CC
AX-94411039	A/G	0	0	+	NA	NA	NA	NA	NA	NA	AA	AA	AA	AA	AA	AA	AA	AA	AG	AA	AA	AA	AA	AA	AA	AA	AA	AA	AA	AA	AA	AA	AA	AA	AA	AA	NN	AA	AA	AA	AA	AA	AA	AA	AA	AA	AA	AA	AA
AX-94411043	G/C	0	0	+	NA	NA	NA	NA	NA	NA	CG	CG	CG	CG	CG	CG	GG	CG	CG	CG	CG	CG	CG	CG	CG	CG	CG	CG	CG	CG	CG	GG	CG	CG	CG	CG	NN	CG	NN	CG	CG	CG	CG	CG	CG	CG	CG	CG	CG
AX-94411056	T/C	0	0	+	NA	NA	NA	NA	NA	NA	NN	TT	TC	TC	TT	TT	TT	TC	TC	NN	TT	TC	TT	TT	TT	TC	TT	TC	TC	TC	TT	TC	TT	TC	TT	TC	TT	TT	TT	TC	TT	TT	TT	TT	TT	TC	TT	TC	TC
AX-94411079	G/C	0	0	+	NA	NA	NA	NA	NA	NA	CG	GG	GG	GG	GG	GG	GG	CG	GG	GG	GG	GG	GG	GG	GG	GG	GG	CG	CG	GG	CG	CG	GG	CG	GG	CG	GG	GG	GG	GG	GG	GG	GG	CG	GG	CG	GG	CG	GG
AX-94411096	T/C	0	0	+	NA	NA	NA	NA	NA	NA	NN	TT	NN	TT	CC	NN	TT	TT	TT	NN	TT	TT	NN	TT	TT	TT	TT	TT	TT	TT	TT	NN	CC	TT	TT	TC	CC	TC	NN	NN	TC	TT	TT	TT	NN	TT	TT	TT	NN
AX-94411156	T	0	0	+	NA	NA	NA	NA	NA	NA	TT	TT	TT	TT	TT	TT	TT	TT	TT	TT	TT	TT	TT	TT	TT	TT	TT	TT	TT	TT	TT	TT	TT	TT	TT	TT	TT	TT	TT	TT	TT	TT	TT	TT	TT	TT	TT	TT	TT
AX-94411182	G/A	0	0	+	NA	NA	NA	NA	NA	NA	GG	GG	GG	GG	GG	GG	GG	GG	GG	GG	GG	GG	GG	GG	GG	GG	GG	GG	GG	GG	GG	GG	GG	GG	GG	GG	GG	GG	GG	GG	GG	GG	GG	GG	GG	GG	GG	GG	GG
AX-94411211	T/C	0	0	+	NA	NA	NA	NA	NA	NA	TT	TT	TT	TT	TT	TT	TT	TT	TT	TT	TT	TT	TC	TT	TT	TT	TT	TT	TT	TT	TT	TT	TT	TT	TT	TT	TT	TT	TT	TT	TT	TC	TT	TT	TT	TT	TT	TT	TT
AX-94411218	G	0	0	+	NA	NA	NA	NA	NA	NA	GG	GG	GG	GG	GG	GG	GG	GG	GG	GG	GG	GG	GG	GG	GG	GG	GG	GG	GG	GG	GG	GG	GG	GG	GG	GG	GG	GG	GG	GG	GG	GG	GG	GG	GG	GG	GG	GG	GG
AX-94411240	A/G	0	0	+	NA	NA	NA	NA	NA	NA	NN	AA	AA	AA	AA	AA	NN	AA	AA	AA	AG	AA	GG	AA	AA	AA	AA	AG	AA	AA	AA	NN	AA	AA	AA	AA	AA	AA	AG	AA	AA	AA	AA	AA	AA	AG	AA	AA	AA
AX-94411252	G/A	0	0	+	NA	NA	NA	NA	NA	NA	GG	GG	GG	AA	GG	GG	GG	GG	GG	GG	GG	GG	GG	GG	GG	GG	GG	GG	GG	AA	GG	GG	GG	GG	GG	GG	GG	GG	GG	GG	GG	GG	GG	GG	GG	GG	GG	GG	NN
AX-94411272	T	0	0	+	NA	NA	NA	NA	NA	NA	TT	TT	TT	TT	TT	TT	TT	TT	TT	TT	TT	TT	TT	TT	TT	TT	TT	TT	TT	TT	TT	TT	TT	TT	TT	TT	TT	TT	TT	TT	TT	TT	TT	TT	TT	TT	TT	TT	TT
AX-94411362	T/C	0	0	+	NA	NA	NA	NA	NA	NA	TT	TT	TT	TT	TT	NN	TT	TT	TT	TT	TT	TT	TT	TT	TT	TC	TT	TT	TT	TT	TT	TT	TT	NN	TT	TT	TT	TT	TT	TT	CC	CC	TT	TT	TT	TT	TT	TT	TT
AX-94411379	C/T	0	0	+	NA	NA	NA	NA	NA	NA	NN	TC	TC	CC	TC	CC	TC	TC	TC	TC	CC	TC	TC	TC	TC	TC	TC	TC	CC	TC	TC	TC	TC	TC	TC	TC	TC	TC	TC	TC	NN	TC	TC	TC	TC	TC	CC	TC	TC
AX-94411390	C/T	0	0	+	NA	NA	NA	NA	NA	NA	CC	CC	CC	CC	CC	CC	CC	CC	CC	CC	CC	CC	CC	CC	CC	CC	CC	CC	CC	CC	CC	CC	CC	CC	CC	CC	CC	CC	CC	CC	CC	CC	CC	CC	CC	CC	CC	CC	CC
AX-94411391	A	0	0	+	NA	NA	NA	NA	NA	NA	AA	AA	AA	AA	AA	AA	AA	AA	AA	AA	AA	AA	AA	AA	AA	AA	AA	AA	AA	AA	AA	AA	AA	AA	AA	AA	AA	AA	AA	AA	AA	AA	AA	AA	AA	AA	AA	AA	AA
AX-94411411	G/A	0	0	+	NA	NA	NA	NA	NA	NA	GG	GG	GG	AG	GG	NN	GG	GG	GG	GG	AG	GG	GG	GG	GG	AG	AG	AG	GG	GG	GG	AG	AG	GG	GG	AG	AG	GG	GG	GG	GG	GG	GG	GG	AG	AG	AG	GG	GG
AX-94411417	A/G	0	0	+	NA	NA	NA	NA	NA	NA	AG	AA	AA	AG	AA	AG	AG	AA	AG	AG	AG	AA	AG	AG	AA	AG	AA	AG	AG	AA	AG	AG	AA	AG	AA	AG	AA	AA	AG	AA	AG	AA	AA	AG	AG	AG	GG	AG	NN
AX-94411432	C	0	0	+	NA	NA	NA	NA	NA	NA	CC	CC	CC	CC	CC	CC	CC	CC	CC	CC	CC	CC	CC	CC	CC	CC	CC	CC	CC	CC	CC	CC	CC	CC	CC	CC	CC	CC	CC	CC	CC	CC	CC	CC	CC	CC	CC	CC	CC
AX-94411463	G/C	0	0	+	NA	NA	NA	NA	NA	NA	GG	GG	GG	GG	GG	GG	GG	GG	GG	GG	GG	GG	GG	GG	GG	GG	GG	GG	GG	GG	GG	GG	NN	GG	GG	GG	GG	GG	GG	GG	GG	GG	GG	GG	GG	GG	GG	GG	GG
AX-94411486	A/G	0	0	+	NA	NA	NA	NA	NA	NA	AA	AA	AA	AA	AA	AA	AA	AA	AA	AA	AA	AA	AA	AA	AA	AG	AA	AA	AA	AA	AA	AA	AA	AA	AA	AA	AA	AG	AA	AA	AA	AA	AA	AA	AA	AA	AA	AA	AA
AX-94411493	C/T	0	0	+	NA	NA	NA	NA	NA	NA	CC	TC	CC	CC	CC	CC	TC	TC	CC	CC	CC	TC	CC	CC	CC	CC	CC	CC	CC	CC	CC	CC	CC	TC	TC	CC	CC	CC	CC	TC	CC	CC	NN	CC	CC	CC	CC	CC	TC
AX-94411503	G/A	0	0	+	NA	NA	NA	NA	NA	NA	AG	AG	AG	AG	AG	AG	AG	AG	AG	AG	AG	AG	AG	AG	AG	AG	AG	AG	AG	AG	AG	AG	AG	AG	NN	AG	AG	AG	AG	AG	AG	AG	AG	AG	AG	AG	NN	AG	AG
AX-94411508	G/T	0	0	+	NA	NA	NA	NA	NA	NA	GG	GG	GG	TT	TG	GG	GG	GG	GG	GG	TT	GG	GG	GG	GG	TT	GG	GG	GG	TT	GG	TT	GG	GG	GG	GG	GG	GG	TT	GG	TT	GG	GG	GG	GG	GG	NN	GG	NN
AX-94411517	C/A	0	0	+	NA	NA	NA	NA	NA	NA	AC	AC	CC	CC	CC	AC	NN	CC	AC	AC	AC	AC	CC	CC	NN	CC	NN	CC	AC	CC	CC	CC	AC	AC	CC	AC	AC	AC	CC	AC	CC	NN	AC	CC	AC	NN	CC	CC	NN
AX-94411527	C/T	0	0	+	NA	NA	NA	NA	NA	NA	CC	CC	CC	CC	CC	CC	CC	CC	CC	CC	CC	CC	CC	CC	CC	CC	CC	CC	CC	CC	CC	CC	CC	CC	CC	CC	CC	CC	CC	CC	CC	CC	CC	CC	CC	CC	CC	CC	CC
AX-94411532	G/C	0	0	+	NA	NA	NA	NA	NA	NA	CC	GG	GG	GG	GG	GG	GG	GG	GG	GG	GG	GG	GG	GG	GG	GG	GG	GG	GG	GG	GG	GG	GG	GG	GG	GG	GG	GG	GG	GG	GG	GG	GG	GG	GG	GG	GG	GG	GG
AX-94411545	C/G	0	0	+	NA	NA	NA	NA	NA	NA	CC	CC	GG	CC	CC	NN	CC	CC	CC	GG	CC	CC	CC	CC	CC	GG	CC	CC	CC	CC	CC	CC	CC	CC	CC	CC	CC	CC	GG	CC	CC	CC	CC	CC	CC	CC	CC	CC	CC
AX-94411546	T/C	0	0	+	NA	NA	NA	NA	NA	NA	TT	TC	NN	TT	NN	TT	TC	TT	TC	TT	TT	TC	TT	NN	NN	TT	TT	TT	TT	TT	TT	TT	TT	TT	TT	TT	TT	TC	NN	TT	TC	TT	NN	NN	TT	CC	TT	TC	TC
AX-94411551	T/C	0	0	+	NA	NA	NA	NA	NA	NA	TT	TT	TT	TT	TT	TT	TT	TT	TT	CC	TT	CC	TT	TT	TT	CC	TT	TC	TT	TT	TT	TT	TT	TT	TT	TT	TT	CC	TT	TT	TT	TT	TT	TT	TT	TT	TT	TT	TT
AX-94411557	T/C	0	0	+	NA	NA	NA	NA	NA	NA	TT	TT	TT	TT	TT	TT	TT	TT	TT	TT	TT	TT	TT	TT	TT	TT	TT	TT	TT	TT	TT	TT	TT	TT	TT	TT	TT	TT	TT	TT	TT	TT	TT	TT	TT	TT	TT	TT	TT
AX-94411585	C/T	0	0	+	NA	NA	NA	NA	NA	NA	TC	TC	TC	TC	TC	TC	TC	TC	CC	CC	CC	TC	TC	TC	TC	TC	TC	CC	CC	CC	TC	CC	TC	TC	TC	TC	TC	TC	CC	TC	TC	TC	TC	TC	TC	TC	CC	TC	TC
AX-94411587	C/A	0	0	+	NA	NA	NA	NA	NA	NA	AC	CC	AC	AC	NN	CC	CC	CC	AC	AC	AC	CC	CC	CC	CC	CC	CC	AC	CC	CC	CC	AC	CC	CC	CC	AC	CC	CC	AC	CC	CC	CC	CC	CC	CC	AC	AC	AC	NN
AX-94411611	C/T	0	0	+	NA	NA	NA	NA	NA	NA	TT	CC	CC	CC	TC	CC	TT	CC	CC	CC	TT	CC	TT	CC	CC	CC	CC	NN	CC	CC	CC	CC	CC	CC	TT	CC	CC	TC	TT	CC	CC	CC	CC	CC	CC	TT	NN	CC	CC
AX-94411640	T/G	0	0	+	NA	NA	NA	NA	NA	NA	TT	TT	TT	TT	NN	GG	GG	TT	GG	TT	TT	TT	TT	TT	TT	TT	TT	TT	TT	TT	TT	TT	TT	TT	TT	TT	TT	TT	TT	TT	GG	TT	TT	TT	TT	TT	TT	GG	TT
AX-94411641	A/G	0	0	+	NA	NA	NA	NA	NA	NA	AA	AG	AA	AA	AG	AA	AA	AG	AG	AG	AA	AG	AG	AG	AG	AG	AG	AG	AG	AG	AG	AA	AG	AA	AG	AA	AG	AG	AG	AG	AG	AG	AG	AG	AG	AG	AA	AG	AA
AX-94411662	C/T	0	0	+	NA	NA	NA	NA	NA	NA	CC	CC	CC	TC	CC	CC	CC	CC	CC	CC	CC	CC	CC	CC	CC	CC	CC	CC	CC	CC	CC	CC	CC	CC	TC	CC	CC	CC	CC	CC	TC	CC	CC	CC	CC	CC	CC	CC	CC
AX-94411695	A/G	0	0	+	NA	NA	NA	NA	NA	NA	AA	AA	AA	GG	AA	GG	GG	AA	AA	GG	GG	AA	AA	GG	AA	GG	AA	AG	GG	GG	AA	GG	AA	GG	GG	AA	AA	GG	AA	AA	AA	AA	AA	AA	AA	AA	GG	AA	GG
AX-94411762	C/T	0	0	+	NA	NA	NA	NA	NA	NA	TC	CC	CC	TC	TC	TC	TC	CC	TC	TC	TC	CC	TC	TC	TC	TC	CC	TC	TC	TC	CC	TC	CC	TC	TC	TC	CC	NN	TC	TC	TC	CC	CC	TC	NN	TC	TC	TC	TC
AX-94411778	A/G	0	0	+	NA	NA	NA	NA	NA	NA	AA	AA	AA	NN	AA	AA	AA	AA	NN	AG	AA	AA	AA	AA	AA	AA	AA	AA	NN	NN	AA	AA	AA	AG	AA	AA	NN	AG	NN	NN	AA	AA	AA	AA	NN	NN	AA	AG	AG
AX-94411779	C/T	0	0	+	NA	NA	NA	NA	NA	NA	CC	TT	CC	CC	CC	TT	CC	TT	CC	CC	TT	CC	CC	CC	CC	CC	CC	CC	TT	CC	CC	CC	CC	CC	CC	CC	CC	CC	TT	CC	CC	CC	TT	CC	NN	CC	TT	CC	CC
AX-94411782	T/C	0	0	+	NA	NA	NA	NA	NA	NA	TC	CC	CC	NN	CC	TT	TC	CC	TT	TT	TT	CC	TC	TT	CC	TT	CC	TT	TT	CC	TT	TT	CC	NN	CC	TT	CC	CC	TT	CC	TC	CC	CC	NN	CC	TT	TT	TC	NN
AX-94411783	C/T	0	0	+	NA	NA	NA	NA	NA	NA	CC	TT	TT	CC	TT	CC	CC	TT	CC	CC	CC	TT	CC	CC	TT	CC	TT	CC	CC	TT	CC	CC	TT	CC	TT	CC	TT	NN	CC	TT	CC	TT	TT	CC	NN	CC	CC	CC	CC
AX-94411787	A/G	0	0	+	NA	NA	NA	NA	NA	NA	AA	AA	AA	AG	AA	AG	NN	AA	GG	GG	AG	AA	NN	AG	AA	AA	AA	AA	AG	AA	AA	AA	AA	AA	AA	AA	AA	AG	AA	AA	AA	AA	AA	AA	AA	AA	AA	NN	AA
AX-94411794	G/A	0	0	+	NA	NA	NA	NA	NA	NA	GG	GG	GG	GG	GG	GG	GG	GG	GG	GG	GG	GG	GG	AA	GG	GG	GG	GG	GG	GG	GG	GG	GG	GG	GG	GG	GG	GG	GG	GG	GG	GG	GG	GG	GG	GG	GG	GG	GG
AX-94411807	A/G	0	0	+	NA	NA	NA	NA	NA	NA	AA	AA	AA	AA	AA	AA	AA	AA	AA	AA	AA	AA	AA	AA	AA	AA	AA	AA	AA	AA	AA	AA	AA	AA	AA	AA	AA	AG	AA	AA	AA	AA	AA	AA	AA	AA	AA	AA	AA
AX-94411820	G/A	0	0	+	NA	NA	NA	NA	NA	NA	GG	GG	GG	GG	GG	GG	GG	GG	GG	GG	AA	GG	GG	GG	GG	GG	GG	GG	GG	GG	GG	GG	GG	GG	GG	GG	GG	AG	GG	GG	GG	GG	GG	GG	GG	GG	NN	GG	GG
AX-94411823	A/G	0	0	+	NA	NA	NA	NA	NA	NA	AA	AA	GG	GG	AA	AA	GG	AA	AA	AA	AA	AA	GG	AA	AA	AA	AA	AA	AA	AA	AA	AA	AA	GG	GG	AA	AA	AA	AA	AA	AA	AA	AA	AA	AA	AA	AA	AA	GG
AX-94411826	A/G	0	0	+	NA	NA	NA	NA	NA	NA	AA	AA	AA	AA	NN	NN	NN	AG	NN	AG	GG	NN	AA	AA	NN	AA	NN	AA	AA	AA	AA	GG	AG	NN	NN	NN	NN	NN	NN	NN	NN	NN	NN	NN	NN	NN	NN	NN	NN
AX-94411868	G/C	0	0	+	NA	NA	NA	NA	NA	NA	CC	GG	GG	GG	GG	GG	GG	CC	GG	GG	CC	GG	GG	GG	GG	CC	GG	GG	CC	CC	GG	GG	GG	GG	GG	GG	GG	GG	GG	GG	GG	GG	GG	GG	GG	CC	GG	GG	GG
AX-94411877	C/G	0	0	+	NA	NA	NA	NA	NA	NA	CC	GG	GG	CC	GG	CC	CC	GG	CC	CC	CC	GG	CC	CC	GG	CC	GG	CC	CC	GG	CC	CC	GG	CC	GG	CC	GG	GG	CC	GG	CC	GG	GG	CC	NN	CC	CC	CC	CC
AX-94411894	G/A	0	0	+	NA	NA	NA	NA	NA	NA	AA	GG	GG	GG	GG	GG	GG	GG	GG	GG	GG	GG	GG	GG	GG	GG	GG	AA	AA	GG	GG	GG	GG	GG	GG	GG	GG	GG	GG	GG	GG	GG	GG	GG	GG	GG	GG	GG	GG
AX-94411895	A/G	0	0	+	NA	NA	NA	NA	NA	NA	AA	AG	AA	AA	AG	AG	NN	AG	AA	AG	AA	AG	AG	AA	AG	AA	NN	AA	AA	AA	GG	AA	AG	AG	NN	AA	AG	AG	NN	AG	AG	NN	AG	NN	AG	AA	AA	AA	AG
AX-94411902	A/G	0	0	+	NA	NA	NA	NA	NA	NA	AA	AA	AA	GG	AG	AG	GG	AA	GG	AA	GG	AA	GG	AG	AA	AA	AA	AA	GG	AA	AA	AA	AA	GG	AA	AA	AA	NN	AA	AA	GG	AA	AA	AA	AA	AA	GG	GG	AA
AX-94411924	G/A	0	0	+	NA	NA	NA	NA	NA	NA	AG	AG	AG	AG	AG	AG	NN	AG	AG	AG	AG	GG	AG	AG	AG	AG	AG	AG	AG	AG	AG	AG	AG	AG	AG	AG	AG	GG	AG	AG	AG	GG	AG	AG	AG	AG	AG	AG	AG
AX-94411972	C/T	0	0	+	NA	NA	NA	NA	NA	NA	TT	CC	CC	TT	CC	CC	CC	CC	CC	CC	TT	CC	CC	CC	CC	CC	TT	TT	NN	CC	CC	CC	CC	CC	CC	CC	CC	TT	CC	CC	CC	CC	CC	CC	CC	CC	TT	CC	CC
AX-94412013	A/G	0	0	+	NA	NA	NA	NA	NA	NA	NN	NN	AA	NN	NN	AG	AA	AG	NN	AG	AA	AG	NN	AA	AA	NN	AA	NN	AA	AG	AA	AA	NN	AG	AA	NN	AA	AA	AG	NN	AA	AA	AG	NN	NN	AG	AG	AG	AG
AX-94412069	G	0	0	+	NA	NA	NA	NA	NA	NA	GG	GG	GG	GG	GG	GG	GG	GG	GG	GG	GG	GG	GG	GG	GG	GG	GG	GG	GG	GG	GG	GG	GG	GG	GG	GG	GG	GG	GG	GG	GG	GG	GG	GG	GG	GG	GG	GG	GG
AX-94412079	C/T	0	0	+	NA	NA	NA	NA	NA	NA	CC	CC	CC	CC	CC	CC	CC	CC	CC	CC	CC	CC	CC	CC	CC	CC	CC	CC	CC	CC	CC	CC	CC	TC	CC	TC	CC	CC	CC	CC	CC	CC	CC	CC	CC	CC	CC	TC	NN
AX-94412080	A	0	0	+	NA	NA	NA	NA	NA	NA	AA	AA	AA	AA	AA	AA	AA	AA	AA	AA	AA	AA	AA	AA	AA	AA	AA	AA	AA	AA	AA	AA	AA	AA	AA	AA	AA	AA	AA	AA	AA	AA	AA	AA	AA	AA	AA	AA	AA
AX-94412083	G/A	0	0	+	NA	NA	NA	NA	NA	NA	AA	GG	GG	AA	GG	GG	GG	AA	GG	GG	GG	GG	GG	GG	GG	GG	GG	AA	GG	AA	AA	GG	GG	GG	GG	AA	GG	GG	AA	GG	GG	GG	AA	GG	GG	AA	GG	GG	GG
AX-94412106	C/T	0	0	+	NA	NA	NA	NA	NA	NA	CC	CC	CC	CC	CC	CC	CC	CC	TT	CC	CC	TT	TT	CC	CC	CC	CC	CC	CC	CC	CC	TT	CC	CC	CC	CC	CC	TC	CC	TT	TT	TT	CC	CC	CC	CC	CC	CC	TT
AX-94412117	T/C	0	0	+	NA	NA	NA	NA	NA	NA	CC	TT	TT	CC	TT	TT	TT	TT	TT	TT	CC	TT	TT	TT	TT	TT	TT	TC	CC	TT	CC	TT	TT	CC	TT	CC	TT	TT	TT	TT	TT	TT	TT	TT	TT	CC	CC	CC	TT
AX-94412136	G/A	0	0	+	NA	NA	NA	NA	NA	NA	GG	GG	GG	GG	AA	GG	GG	GG	GG	GG	GG	GG	AA	GG	GG	GG	GG	GG	GG	GG	AA	GG	GG	GG	AA	GG	GG	GG	GG	GG	GG	AA	GG	AA	GG	GG	AA	GG	GG
AX-94412166	C/T	0	0	+	NA	NA	NA	NA	NA	NA	CC	CC	CC	CC	CC	CC	CC	CC	CC	CC	CC	CC	CC	CC	CC	CC	CC	CC	CC	CC	CC	CC	CC	CC	CC	CC	CC	CC	CC	CC	CC	CC	CC	CC	CC	CC	CC	CC	TC
AX-94412200	T/C	0	0	+	NA	NA	NA	NA	NA	NA	TT	TT	TT	TT	TT	TT	TT	TT	TT	TT	TT	TT	TT	TT	NN	TT	TT	TT	TT	TT	TT	TT	TT	TT	TT	TT	TT	TT	TT	TT	TT	TT	TT	TT	TT	TT	TT	TT	TT
AX-94412202	C/T	0	0	+	NA	NA	NA	NA	NA	NA	CC	CC	CC	TC	CC	TC	CC	TC	CC	CC	TC	TC	TC	TC	CC	CC	CC	CC	TC	CC	CC	CC	CC	TC	TC	CC	CC	NN	CC	CC	CC	TC	TC	CC	CC	TC	NN	CC	TC
AX-94412216	G/A	0	0	+	NA	NA	NA	NA	NA	NA	GG	AG	AA	NN	GG	AG	GG	AG	AG	GG	NN	GG	AA	GG	AG	AA	AG	GG	AA	AA	AA	AG	AA	AA	AG	GG	AA	AG	AA	AA	GG	AA	GG	GG	AG	GG	AA	GG	GG
AX-94412218	T/C	0	0	+	NA	NA	NA	NA	NA	NA	TT	TT	TT	TT	TT	TT	TT	TT	TT	TT	TT	TT	TT	TT	NN	TT	TT	TT	TT	TT	TT	TT	TT	TT	TT	TT	TC	TT	NN	NN	TT	TT	TT	TT	TT	TT	TT	TT	TT
AX-94412219	C/G	0	0	+	NA	NA	NA	NA	NA	NA	CC	CC	CC	GG	CC	CC	CC	CC	CC	CC	GG	CC	CC	CC	CC	CC	CC	CC	GG	CC	CC	CC	CC	CC	CC	CC	CC	CC	CC	CC	CC	CC	CC	CC	CC	CC	GG	CC	CC
AX-94412228	A/G	0	0	+	NA	NA	NA	NA	NA	NA	AA	AA	AA	AA	AG	AA	AA	AA	AA	AA	GG	AA	AA	AA	GG	AA	AA	AA	GG	AA	AA	AA	AA	AA	GG	AA	AA	AA	AA	AA	AA	GG	AA	AA	AG	AA	GG	AA	NN
AX-94412241	T/C	0	0	+	NA	NA	NA	NA	NA	NA	TT	TT	TT	TT	TT	TT	TT	TT	TT	TC	TT	TT	TC	TT	TT	TC	TT	TT	TT	TT	TT	TT	TT	TT	TC	TT	TT	TT	TT	TT	NN	TT	TT	TT	TT	TT	TT	TT	TT
AX-94412258	C/T	0	0	+	NA	NA	NA	NA	NA	NA	CC	CC	CC	TT	CC	CC	CC	CC	TT	CC	TT	CC	CC	CC	CC	CC	CC	CC	TT	CC	CC	CC	CC	CC	CC	CC	CC	TC	CC	CC	CC	CC	CC	CC	CC	CC	TT	CC	CC
AX-94412271	C/T	0	0	+	NA	NA	NA	NA	NA	NA	CC	CC	CC	CC	CC	CC	CC	CC	CC	CC	CC	CC	CC	CC	CC	CC	CC	CC	CC	CC	CC	CC	CC	CC	CC	CC	CC	CC	CC	CC	CC	CC	CC	CC	CC	CC	CC	CC	CC
AX-94412290	A/G	0	0	+	NA	NA	NA	NA	NA	NA	AA	AA	GG	NN	AA	AA	AA	AA	AA	GG	GG	AA	AA	AA	AA	AA	AA	AA	GG	AA	AA	GG	AA	AA	AA	GG	AA	AA	AG	AA	AA	AA	AA	AA	AA	AA	AA	GG	AA
AX-94412321	T/C	0	0	+	NA	NA	NA	NA	NA	NA	TC	TT	TT	TC	TT	TC	CC	TT	TC	TC	TC	CC	TT	TT	CC	TT	TT	TC	TC	TT	TC	TT	TT	TT	TT	CC	TT	TC	TT	CC	TT	TT	TT	CC	TT	CC	TC	CC	TT
AX-94412336	C/T	0	0	+	NA	NA	NA	NA	NA	NA	CC	NN	CC	CC	CC	CC	CC	CC	CC	CC	CC	CC	CC	NN	CC	CC	CC	CC	CC	CC	CC	CC	CC	CC	CC	CC	CC	CC	CC	CC	CC	CC	CC	CC	CC	CC	CC	CC	CC
AX-94412342	C/T	0	0	+	NA	NA	NA	NA	NA	NA	CC	CC	TC	CC	CC	CC	CC	CC	CC	CC	CC	CC	CC	CC	CC	CC	CC	CC	CC	CC	CC	CC	CC	CC	CC	CC	CC	CC	CC	CC	CC	CC	CC	CC	CC	CC	CC	CC	CC
AX-94412376	T/C	0	0	+	NA	NA	NA	NA	NA	NA	TT	TT	TT	TT	TT	TT	TT	TT	TT	TT	TT	TT	TT	TT	TT	TT	TC	TT	TT	TT	TT	TT	TC	TT	TT	TT	TT	TC	TT	TC	TT	TC	TT	TT	TC	TT	TT	TT	TT
AX-94412398	G/T	0	0	+	NA	NA	NA	NA	NA	NA	GG	GG	GG	TT	TG	TT	TT	GG	TT	GG	GG	GG	TT	TT	GG	GG	TT	GG	GG	GG	GG	GG	GG	GG	GG	GG	GG	TT	GG	GG	TT	GG	GG	GG	GG	GG	GG	TT	GG
AX-94412411	A	0	0	+	NA	NA	NA	NA	NA	NA	AA	AA	AA	AA	AA	AA	AA	AA	AA	AA	AA	AA	AA	AA	AA	AA	AA	AA	AA	AA	AA	AA	AA	AA	AA	AA	AA	AA	AA	AA	AA	AA	AA	AA	AA	AA	AA	AA	AA
AX-94412413	C/T	0	0	+	NA	NA	NA	NA	NA	NA	TC	TC	TC	TC	TC	CC	TC	CC	TC	TC	TC	CC	NN	TC	CC	TC	TC	TC	TC	TC	TC	TC	TC	CC	TC	TC	TC	TC	CC	CC	TC	TC	CC	TC	NN	TC	TC	TC	CC
AX-94412427	C/G	0	0	+	NA	NA	NA	NA	NA	NA	GG	GG	GG	GG	GG	GG	GG	GG	CC	GG	CC	GG	CC	CC	GG	GG	GG	GG	CC	GG	CC	CC	CC	CC	CC	CC	CC	GG	GG	CC	GG	CC	GG	NN	CG	CC	CC	CC	GG
AX-94412441	C/G	0	0	+	NA	NA	NA	NA	NA	NA	CC	GG	CC	CC	CG	CC	GG	CC	CC	CC	CC	GG	CC	CC	GG	CC	CC	CC	CC	CC	CC	CC	GG	CC	GG	CC	GG	CC	CG	GG	CC	GG	GG	CC	GG	CC	CC	CC	NN
AX-94412449	G/A	0	0	+	NA	NA	NA	NA	NA	NA	GG	GG	GG	AG	GG	AG	AG	GG	AG	AG	AG	GG	AG	AG	GG	AG	GG	AG	AG	GG	AG	AG	GG	AA	GG	GG	GG	GG	AG	GG	AG	GG	GG	AG	GG	AG	AG	GG	AA
AX-94412451	T/C	0	0	+	NA	NA	NA	NA	NA	NA	CC	CC	TT	TT	TC	TT	TT	CC	CC	CC	CC	TT	CC	CC	CC	TT	CC	TT	CC	TT	TT	CC	CC	CC	TT	TT	CC	TC	TT	CC	TT	CC	TT	TT	TT	TT	TT	TT	CC
AX-94412484	C/G	0	0	+	NA	NA	NA	NA	NA	NA	CC	CG	CC	CC	CC	CC	CG	CG	CC	CC	CC	CG	CC	CC	CC	CC	CC	CC	CC	CC	CC	CC	CC	CG	CG	CC	CC	NN	CC	CG	CC	CC	CG	CC	CC	CC	CC	CC	CG
AX-94412486	A/G	0	0	+	NA	NA	NA	NA	NA	NA	AA	AA	AA	AA	AA	AA	AA	AA	AA	AA	AA	AA	AA	AA	AA	AA	AA	AA	AA	AA	AA	AA	AA	AG	AA	AA	AA	AA	AA	AA	AA	AA	AA	AA	AA	AA	AA	AA	AA
AX-94412494	G/A	0	0	+	NA	NA	NA	NA	NA	NA	GG	GG	GG	GG	GG	GG	GG	GG	GG	GG	GG	GG	GG	GG	GG	GG	GG	GG	GG	GG	GG	GG	GG	GG	GG	GG	GG	GG	GG	GG	GG	GG	GG	GG	GG	GG	GG	GG	GG
AX-94412513	A/T	0	0	+	NA	NA	NA	NA	NA	NA	AA	AA	AA	AA	AA	AA	AA	AA	AA	AA	AA	AA	AT	AA	AA	AA	AA	AA	AA	AA	AA	AA	AA	AT	AA	AA	AA	AA	AA	AA	AT	AT	AA	AA	AA	AA	AA	AA	AA
AX-94412521	T/C	0	0	+	NA	NA	NA	NA	NA	NA	TT	TT	TT	NN	TT	TT	TT	TT	TT	TT	TC	TT	TT	TT	TT	TT	TT	TT	TC	TT	TT	TT	TT	TT	TT	TT	TT	TT	TT	TT	TT	TT	TT	TT	TT	TT	TT	TT	TT
AX-94412544	T/C	0	0	+	NA	NA	NA	NA	NA	NA	TT	TT	CC	TT	TT	TT	CC	TT	TT	TT	TT	TT	TT	CC	CC	CC	TT	TT	CC	CC	TT	TT	TT	TT	CC	CC	TT	CC	TT	CC	CC	CC	TT	CC	TT	TT	TT	TT	CC
AX-94412545	C	0	0	+	NA	NA	NA	NA	NA	NA	CC	CC	CC	CC	CC	CC	CC	CC	CC	CC	CC	CC	CC	CC	CC	CC	CC	CC	CC	CC	CC	CC	CC	CC	CC	CC	CC	CC	CC	CC	CC	CC	CC	CC	CC	CC	CC	CC	CC
AX-94412546	T/C	0	0	+	NA	NA	NA	NA	NA	NA	CC	TT	TT	TT	TT	CC	TT	TT	TT	TT	CC	TT	CC	TT	TT	TT	CC	NN	TT	TT	TT	CC	TT	CC	TT	TT	TT	TT	TT	TT	CC	TT	TT	CC	NN	CC	CC	CC	NN
AX-94412563	G/C	0	0	+	NA	NA	NA	NA	NA	NA	CC	GG	CC	GG	GG	GG	GG	GG	GG	GG	CC	GG	GG	GG	GG	GG	GG	CC	GG	GG	GG	GG	GG	GG	GG	GG	GG	GG	GG	GG	GG	GG	GG	GG	NN	GG	CC	GG	NN
AX-94412585	C/T	0	0	+	NA	NA	NA	NA	NA	NA	CC	CC	CC	TT	TC	TT	TT	CC	TT	CC	CC	CC	TT	TT	CC	CC	TT	CC	CC	CC	CC	CC	CC	CC	CC	CC	CC	NN	CC	CC	TT	CC	CC	CC	CC	CC	CC	TT	CC
AX-94412593	C/T	0	0	+	NA	NA	NA	NA	NA	NA	CC	CC	TT	CC	CC	CC	CC	CC	CC	CC	TT	CC	CC	CC	CC	CC	CC	CC	TT	CC	CC	CC	CC	CC	CC	CC	CC	TC	CC	CC	CC	CC	CC	CC	CC	CC	TT	CC	CC
AX-94412611	C/T	0	0	+	NA	NA	NA	NA	NA	NA	NN	TC	TC	NN	NN	NN	TC	TC	NN	CC	CC	TC	CC	NN	TC	CC	TC	CC	CC	CC	NN	CC	TC	CC	CC	CC	TC	TC	CC	TC	CC	TC	TC	CC	NN	CC	CC	CC	CC
AX-94412625	C/T	0	0	+	NA	NA	NA	NA	NA	NA	CC	CC	TC	TC	TC	CC	CC	CC	CC	TC	CC	CC	CC	TC	CC	TC	TC	CC	CC	TC	TC	TC	CC	CC	CC	TC	CC	TC	TC	CC	TC	CC	CC	TC	CC	TC	CC	TC	CC
AX-94412647	G/A	0	0	+	NA	NA	NA	NA	NA	NA	AG	AG	AG	AG	NN	AG	AG	AG	NN	AG	GG	AG	AG	AG	AG	AG	AG	AG	AG	AG	NN	NN	AG	AG	GG	AG	AG	NN	AG	NN	AG	AG	AG	GG	AG	AG	GG	AG	AG
AX-94412652	C/G	0	0	+	NA	NA	NA	NA	NA	NA	NN	CC	CC	CC	NN	NN	CC	CC	CC	CG	CC	GG	GG	CG	CC	CG	CC	CG	CC	CG	GG	CC	CC	CC	CC	CC	CC	GG	CC	CC	CC	CC	CC	CC	CC	CG	CC	CC	CC
AX-94412680	C/G	0	0	+	NA	NA	NA	NA	NA	NA	CC	CC	CC	CC	CC	CC	CC	CC	CC	CG	CC	CC	NN	CC	CC	NN	CC	CC	CC	CC	CC	CC	CC	NN	CC	CC	CC	CC	CC	CC	CC	CC	CC	CC	CC	CC	CC	CC	CG
AX-94412686	C/T	0	0	+	NA	NA	NA	NA	NA	NA	CC	CC	CC	CC	CC	CC	CC	CC	CC	CC	CC	CC	CC	CC	CC	CC	CC	CC	CC	CC	CC	CC	CC	CC	TT	CC	CC	TC	CC	CC	CC	CC	CC	CC	CC	CC	CC	CC	NN
AX-94412693	C/T	0	0	+	NA	NA	NA	NA	NA	NA	CC	CC	CC	CC	CC	CC	CC	CC	CC	CC	TC	CC	CC	CC	CC	CC	CC	CC	CC	CC	CC	CC	CC	CC	CC	CC	CC	CC	CC	CC	CC	CC	CC	CC	CC	CC	TC	CC	CC
AX-94412712	A/G	0	0	+	NA	NA	NA	NA	NA	NA	AG	AG	AG	AG	AA	AG	NN	AA	NN	AG	AG	AA	AG	AA	AA	AG	NN	AG	AG	AG	NN	AA	NN	NN	AG	AG	AA	AA	AA	AG	AA	AG	NN	AG	AG	AG	NN	AG	NN
AX-94412719	G	0	0	+	NA	NA	NA	NA	NA	NA	GG	GG	GG	GG	GG	GG	GG	GG	GG	GG	GG	GG	GG	GG	GG	GG	GG	GG	GG	GG	GG	GG	GG	GG	GG	GG	GG	GG	GG	GG	GG	GG	GG	GG	GG	GG	GG	GG	GG
AX-94412741	G/A	0	0	+	NA	NA	NA	NA	NA	NA	GG	GG	GG	GG	GG	GG	GG	GG	GG	GG	GG	GG	GG	GG	GG	GG	GG	GG	GG	GG	GG	GG	GG	GG	GG	GG	GG	GG	GG	GG	GG	GG	GG	GG	GG	GG	GG	GG	GG
AX-94412758	G/T	0	0	+	NA	NA	NA	NA	NA	NA	GG	GG	GG	GG	GG	GG	GG	GG	GG	GG	GG	TG	GG	GG	GG	GG	GG	GG	GG	GG	GG	GG	NN	GG	GG	GG	TG	GG	GG	GG	GG	GG	GG	GG	GG	GG	GG	GG	GG
AX-94412778	T/C	0	0	+	NA	NA	NA	NA	NA	NA	TT	CC	CC	TT	TT	TT	TT	TT	TT	TT	TT	TT	TT	TT	TT	CC	TT	TT	TT	CC	TT	CC	TT	TT	TT	CC	TT	TT	TT	TT	TT	TT	TT	TT	TT	TT	TT	TT	TT
AX-94412799	A/G	0	0	+	NA	NA	NA	NA	NA	NA	AG	AG	AG	AG	AG	AG	AG	AG	AG	AG	AG	AG	AG	AG	AG	AG	AG	AG	AG	AG	AG	AG	AG	AG	AG	AG	AG	AG	AG	AG	AG	AG	AG	AG	AG	AG	AG	AG	AG
AX-94412802	T/C	0	0	+	NA	NA	NA	NA	NA	NA	TC	TC	TT	TT	TT	NN	NN	TT	TT	TT	TT	TC	TT	TT	TT	TC	TT	TT	TT	TC	TT	TT	TC	TT	TT	TT	TC	TT	TT	NN	TT	TT	NN	TT	TT	TC	TT	TT	TT
AX-94412814	G/A	0	0	+	NA	NA	NA	NA	NA	NA	GG	GG	GG	GG	GG	GG	GG	GG	GG	GG	GG	GG	GG	GG	GG	GG	GG	GG	GG	GG	GG	GG	AG	NN	GG	GG	GG	GG	GG	GG	GG	GG	GG	GG	GG	GG	GG	GG	NN
AX-94412818	C/T	0	0	+	NA	NA	NA	NA	NA	NA	CC	CC	CC	CC	CC	CC	CC	CC	CC	CC	CC	CC	CC	CC	CC	CC	CC	CC	CC	CC	CC	CC	CC	CC	CC	CC	CC	CC	CC	CC	NN	CC	CC	CC	CC	CC	CC	CC	CC
AX-94412825	G/A	0	0	+	NA	NA	NA	NA	NA	NA	GG	GG	GG	GG	AG	NN	GG	GG	NN	GG	AA	GG	AA	GG	GG	AA	AA	AG	AA	GG	GG	AA	AA	GG	GG	GG	AA	GG	GG	GG	GG	AG	GG	GG	AG	GG	AA	GG	AA
AX-94412854	A	0	0	+	NA	NA	NA	NA	NA	NA	AA	AA	AA	AA	AA	AA	AA	AA	AA	AA	AA	AA	AA	AA	AA	AA	AA	AA	AA	AA	AA	AA	AA	AA	AA	AA	AA	AA	AA	AA	AA	AA	AA	AA	AA	AA	AA	AA	AA
AX-94412857	G/A	0	0	+	NA	NA	NA	NA	NA	NA	AA	GG	GG	GG	GG	AA	GG	GG	GG	AA	GG	GG	GG	GG	GG	AA	NN	AA	GG	GG	NN	AA	GG	GG	GG	AA	GG	GG	AA	GG	GG	GG	GG	AA	NN	AA	AA	GG	NN
AX-94412861	A/T	0	0	+	NA	NA	NA	NA	NA	NA	AA	AA	AA	TT	AA	AA	AA	AA	AA	AA	AA	AA	AA	AA	AA	AA	AA	AA	AA	AA	AA	AA	AA	AA	AA	AA	AA	AT	AA	AA	AA	AA	AA	AA	AA	AA	TT	AA	TT
AX-94412876	T/C	0	0	+	NA	NA	NA	NA	NA	NA	TT	TT	TT	CC	TT	TT	TT	TT	TT	TT	TT	TT	TT	TT	TT	TT	TT	TT	TT	TT	TT	TC	TT	TT	TT	TT	TT	TT	TT	TT	TT	TT	TT	TT	TT	TC	TT	TT	TC
AX-94412885	G/C	0	0	+	NA	NA	NA	NA	NA	NA	GG	GG	GG	CG	NN	NN	CG	GG	CG	GG	GG	GG	CG	CG	GG	GG	CG	GG	GG	GG	GG	GG	GG	GG	GG	GG	GG	CG	GG	GG	CG	GG	GG	GG	GG	GG	GG	CG	GG
AX-94412892	A/G	0	0	+	NA	NA	NA	NA	NA	NA	AA	AA	NN	AA	AA	AA	AA	AG	AA	AA	AA	NN	AA	AA	AA	AA	AG	AA	AA	NN	AA	AA	AG	AA	AA	AA	NN	AG	AA	NN	AA	NN	AG	AA	AA	AA	AA	AA	AA
AX-94412938	A/G	0	0	+	NA	NA	NA	NA	NA	NA	NN	AG	AG	AG	AG	AG	AG	AA	AG	AG	AG	NN	AG	AG	AG	AG	AG	AG	AG	AG	AG	AG	AG	AG	AG	AG	AG	AG	AG	AG	NN	AG	AG	AG	AG	AG	AG	AG	AG
AX-94412945	G/A	0	0	+	NA	NA	NA	NA	NA	NA	GG	GG	GG	GG	GG	GG	GG	GG	NN	GG	GG	GG	GG	GG	GG	GG	GG	GG	GG	GG	GG	GG	GG	GG	GG	GG	GG	GG	GG	GG	GG	GG	GG	GG	NN	GG	GG	GG	NN
AX-94412955	G/T	0	0	+	NA	NA	NA	NA	NA	NA	GG	TT	GG	GG	NN	GG	TT	GG	GG	GG	GG	GG	GG	GG	GG	GG	GG	GG	GG	TT	GG	GG	GG	GG	TT	TT	TT	TT	GG	GG	TT	GG	GG	TT	TG	TT	GG	TT	GG
AX-94412961	A/C	0	0	+	NA	NA	NA	NA	NA	NA	AA	AA	AA	AA	AA	AA	AA	AA	AA	AA	AA	AA	AA	AA	AA	AA	AA	AA	AA	AA	AA	AA	AA	AA	AA	AA	AA	AA	AA	AA	AA	AA	AA	AA	AA	AA	AA	AA	AC
AX-94412965	A	0	0	+	NA	NA	NA	NA	NA	NA	AA	AA	AA	AA	AA	AA	AA	AA	AA	AA	AA	AA	AA	AA	AA	AA	AA	AA	AA	AA	AA	AA	AA	AA	AA	AA	AA	AA	AA	AA	AA	AA	AA	AA	AA	AA	AA	AA	AA
AX-94412967	A/G	0	0	+	NA	NA	NA	NA	NA	NA	AA	AA	AA	AA	AA	AA	AA	AA	AA	AA	AA	AA	AA	AG	AA	AA	AA	AA	AA	AA	AA	AA	AA	AA	AA	AA	AA	AA	AA	AG	AA	AA	AA	AA	AA	AA	AA	AA	AA
AX-94412995	C/G	0	0	+	NA	NA	NA	NA	NA	NA	CG	NN	CG	CG	CG	CG	CG	CG	CG	CG	CG	CG	CG	CG	CG	CG	CG	CG	CG	CG	CG	CG	CG	CG	CG	CG	CG	CG	CG	CG	NN	CG	CG	CC	CG	CG	CG	CG	CG
AX-94413007	C/T	0	0	+	NA	NA	NA	NA	NA	NA	TT	CC	CC	TC	CC	CC	CC	CC	CC	NN	TC	CC	TC	CC	CC	CC	CC	TT	TT	NN	CC	NN	CC	CC	TT	CC	CC	TT	CC	CC	CC	CC	CC	NN	CC	CC	TT	CC	NN
AX-94413014	C/T	0	0	+	NA	NA	NA	NA	NA	NA	CC	CC	CC	TT	CC	TC	CC	CC	CC	CC	TT	CC	TT	CC	CC	CC	CC	CC	CC	CC	TT	CC	CC	CC	TT	CC	CC	CC	CC	CC	CC	CC	CC	CC	CC	CC	TT	CC	CC
AX-94413023	T/C	0	0	+	NA	NA	NA	NA	NA	NA	TT	TT	TT	TC	TT	TT	TT	TT	TC	TT	TT	TT	TT	TT	TT	TT	TT	TT	TT	TT	TT	TT	TT	TT	TT	TT	TT	TT	TT	TT	TT	TT	TT	TT	TT	TT	TT	TT	TT
AX-94413030	G/A	0	0	+	NA	NA	NA	NA	NA	NA	GG	GG	GG	GG	GG	GG	GG	GG	GG	GG	GG	GG	GG	GG	GG	GG	GG	GG	GG	GG	GG	GG	GG	GG	GG	GG	GG	GG	GG	GG	GG	GG	GG	GG	GG	GG	GG	GG	GG
AX-94413038	A/G	0	0	+	NA	NA	NA	NA	NA	NA	AA	AA	AA	AA	AA	AA	AA	AA	AA	AA	AA	AA	AA	AA	AA	AA	AA	AA	AA	AA	AA	AA	AA	AA	AA	AA	AA	AA	AA	AA	AA	AA	AA	AA	AA	AA	AA	AA	AA
AX-94413050	C/G	0	0	+	NA	NA	NA	NA	NA	NA	CC	CC	CG	CG	CC	CC	NN	CC	CC	CC	CG	CC	CC	CC	CC	CC	CC	CC	CC	CC	CC	CC	CC	CG	CC	CG	CC	CC	CC	CC	CC	CC	CC	CC	CC	CC	CG	CC	CC
AX-94413062	T/C	0	0	+	NA	NA	NA	NA	NA	NA	TT	TT	TT	TT	TT	TT	TT	TT	TT	TT	TT	TT	TT	TT	TT	TT	TT	TT	TT	TT	TT	TT	TT	TT	TT	TT	TT	TT	TT	TT	TT	TT	TT	TT	NN	TT	TT	TT	NN
AX-94413071	T/A	0	0	+	NA	NA	NA	NA	NA	NA	TT	AA	TT	TT	AA	AT	TT	AA	TT	TT	AA	TT	AA	TT	TT	AA	AA	TT	TT	AA	AA	TT	AA	AA	TT	TT	AA	AT	TT	TT	TT	AA	TT	TT	NN	TT	TT	TT	TT
AX-94413085	T/C	0	0	+	NA	NA	NA	NA	NA	NA	TC	TC	NN	TT	NN	NN	NN	TT	TC	NN	TC	TC	TC	TC	NN	NN	NN	TT	TC	TC	TT	TT	TC	TT	TT	TT	NN	NN	TT	TC	TC	TT	NN	TT	TT	TC	TT	TT	TC
AX-94413096	G/A	0	0	+	NA	NA	NA	NA	NA	NA	GG	GG	GG	GG	GG	GG	GG	AG	GG	GG	AG	GG	GG	AA	GG	GG	GG	GG	AG	GG	GG	GG	NN	GG	GG	GG	GG	GG	GG	GG	AA	GG	GG	GG	GG	GG	AG	GG	GG
AX-94413116	A/T	0	0	+	NA	NA	NA	NA	NA	NA	AT	AA	NN	NN	AA	NN	NN	AA	AA	AA	NN	AA	TT	TT	AA	AA	AA	NN	AA	AT	TT	TT	AT	TT	AA	TT	AA	NN	AA	TT	NN	NN	AA	AA	AA	AA	NN	AA	NN
AX-94413158	T/C	0	0	+	NA	NA	NA	NA	NA	NA	TT	TC	TT	TT	TT	TT	TT	TC	TT	TC	TT	TC	TC	TC	TT	TC	TC	TC	TC	TT	TT	TT	TT	TC	TT	TT	TT	TC	TC	TC	TC	TC	TC	TC	TC	TC	TT	TT	TC
AX-94413176	C/G	0	0	+	NA	NA	NA	NA	NA	NA	GG	CC	GG	GG	CG	CC	CC	CC	CC	CC	GG	CC	GG	CC	CC	GG	CC	GG	GG	GG	CC	CC	CC	GG	CC	CC	CC	NN	CC	CC	CC	CC	CC	GG	CG	CC	GG	GG	GG
AX-94413177	C/T	0	0	+	NA	NA	NA	NA	NA	NA	TC	CC	NN	CC	TC	CC	CC	CC	CC	CC	CC	CC	CC	CC	CC	CC	CC	TC	TC	CC	CC	CC	CC	CC	CC	CC	CC	TC	CC	CC	CC	CC	CC	TC	CC	CC	CC	TC	CC
AX-94413197	A/G	0	0	+	NA	NA	NA	NA	NA	NA	AA	AG	GG	AG	AG	AA	AG	GG	AA	AA	AA	NN	AG	GG	AG	AA	GG	AA	AA	AA	AG	GG	GG	GG	AG	AA	NN	AG	AG	AG	GG	GG	GG	GG	GG	GG	AG	AG	GG
AX-94413203	A/G	0	0	+	NA	NA	NA	NA	NA	NA	AA	AA	AA	AA	AG	AA	AA	AA	AA	AA	AA	AA	AA	AA	GG	AA	AA	AA	AA	AA	AA	AA	AA	AA	AA	AA	AA	AA	AA	AA	AA	AA	AA	GG	AA	AA	AA	AA	AA
AX-94413225	C/T	0	0	+	NA	NA	NA	NA	NA	NA	CC	CC	CC	TT	CC	CC	CC	CC	CC	CC	CC	CC	CC	CC	CC	CC	CC	CC	CC	CC	CC	CC	CC	CC	CC	CC	CC	CC	CC	CC	CC	CC	CC	CC	CC	CC	CC	CC	CC
AX-94413240	G/C	0	0	+	NA	NA	NA	NA	NA	NA	GG	GG	GG	GG	CC	CC	CC	GG	GG	GG	GG	GG	GG	CC	CG	CC	GG	GG	CC	CC	CC	GG	CG	GG	GG	GG	GG	CG	GG	GG	CC	GG	GG	CC	CG	GG	GG	CC	CG
AX-94413265	C/T	0	0	+	NA	NA	NA	NA	NA	NA	CC	CC	TT	TT	NN	TT	CC	CC	CC	TT	TT	TT	TT	TT	CC	TT	CC	CC	TT	CC	TT	CC	CC	CC	TT	CC	CC	TC	CC	CC	TT	CC	CC	TT	TC	CC	TT	CC	CC
AX-94413267	C/T	0	0	+	NA	NA	NA	NA	NA	NA	TT	CC	TT	CC	TC	CC	TT	CC	CC	TT	CC	CC	TT	CC	TT	TT	CC	TT	TT	TT	CC	CC	TT	CC	CC	CC	TT	CC	CC	CC	TT	TT	CC	CC	TC	TT	CC	CC	CC
AX-94413281	C/G	0	0	+	NA	NA	NA	NA	NA	NA	GG	CC	NN	GG	CC	GG	CC	GG	NN	GG	CC	GG	CC	CC	CC	GG	NN	NN	CC	CG	CC	CC	CC	CC	GG	CC	CC	GG	CC	GG	NN	NN	GG	GG	NN	CC	CC	CC	CG
AX-94413295	T/C	0	0	+	NA	NA	NA	NA	NA	NA	TT	TT	TT	CC	TT	TT	TT	TT	TT	CC	CC	TT	CC	TT	CC	TT	TT	TT	TT	CC	TT	TT	TT	TT	CC	TT	TT	TC	TT	CC	CC	TT	TT	CC	TC	TT	CC	TT	TT
AX-94413298	C/A	0	0	+	NA	NA	NA	NA	NA	NA	CC	CC	AA	AA	AC	CC	CC	CC	CC	CC	CC	CC	CC	CC	AA	AA	CC	CC	AA	AA	CC	CC	CC	AA	CC	CC	CC	CC	NN	CC	CC	CC	CC	CC	CC	CC	CC	CC	AA
AX-94413327	G/A	0	0	+	NA	NA	NA	NA	NA	NA	GG	NN	NN	GG	GG	GG	AG	GG	NN	GG	GG	GG	GG	GG	GG	GG	GG	GG	GG	NN	GG	NN	AG	GG	GG	GG	GG	GG	AG	NN	GG	GG	AG	GG	GG	NN	GG	GG	AG
AX-94413343	C/G	0	0	+	NA	NA	NA	NA	NA	NA	CG	CG	CG	CG	CG	NN	CC	CG	CG	CG	CG	CG	CG	CG	CC	CG	CC	CG	CG	CG	CG	CG	CG	CG	CG	CG	CG	CG	CG	CG	CG	CG	CC	CG	CG	CG	CC	CG	CG
AX-94413347	C/G	0	0	+	NA	NA	NA	NA	NA	NA	GG	CC	CC	CC	CC	CC	CC	CC	CC	CC	GG	CC	GG	CC	CC	CC	CC	CG	CC	CC	CC	CC	CC	CC	CC	CC	CC	CC	GG	CC	CC	CC	CC	CC	CC	GG	GG	CC	CC
AX-94413383	G	0	0	+	NA	NA	NA	NA	NA	NA	GG	GG	GG	GG	GG	GG	GG	GG	GG	GG	GG	GG	GG	GG	GG	GG	GG	GG	GG	GG	GG	GG	GG	GG	GG	GG	GG	GG	GG	GG	GG	GG	GG	GG	GG	GG	GG	GG	GG
AX-94413384	G/C	0	0	+	NA	NA	NA	NA	NA	NA	GG	GG	GG	GG	GG	GG	GG	GG	GG	GG	GG	GG	GG	GG	GG	GG	GG	GG	GG	GG	GG	GG	GG	GG	GG	GG	GG	GG	GG	GG	GG	GG	GG	GG	GG	GG	GG	GG	GG
AX-94413387	A	0	0	+	NA	NA	NA	NA	NA	NA	AA	AA	AA	AA	AA	AA	AA	AA	AA	AA	AA	AA	AA	AA	AA	AA	AA	AA	AA	AA	AA	AA	AA	AA	AA	AA	AA	AA	AA	AA	AA	AA	AA	AA	AA	AA	AA	AA	AA
AX-94413395	C/T	0	0	+	NA	NA	NA	NA	NA	NA	CC	CC	CC	CC	TC	TC	TC	CC	TC	CC	CC	CC	CC	CC	CC	CC	CC	CC	CC	CC	CC	CC	CC	CC	CC	CC	CC	CC	CC	CC	TC	CC	CC	CC	CC	CC	TC	TC	CC
AX-94413396	G/T	0	0	+	NA	NA	NA	NA	NA	NA	TG	NN	GG	GG	TG	TG	GG	TT	GG	NN	GG	TG	GG	NN	NN	NN	GG	GG	GG	GG	GG	GG	TT	GG	NN	NN	NN	GG	TT	TT	GG	NN	TT	GG	TG	GG	GG	NN	TT
AX-94413402	C/T	0	0	+	NA	NA	NA	NA	NA	NA	TC	TC	TC	TC	TC	TC	TC	TC	TC	TC	TC	TT	TC	TC	TC	TC	TC	TC	TC	TC	TC	TC	TC	TC	TC	TC	TC	TT	TC	TC	TC	TC	TC	TC	TC	TC	TC	TC	TC
AX-94413405	C/T	0	0	+	NA	NA	NA	NA	NA	NA	CC	CC	CC	CC	CC	CC	TT	CC	CC	TT	CC	CC	CC	CC	CC	CC	CC	CC	CC	CC	CC	TT	CC	CC	CC	CC	CC	CC	CC	CC	CC	CC	CC	TT	CC	TT	CC	CC	TT
AX-94413411	G/T	0	0	+	NA	NA	NA	NA	NA	NA	TG	TG	GG	TG	TG	TG	TG	TG	TG	TG	TG	TG	TG	TG	TG	TG	TG	TG	TG	TG	TG	TG	TG	TG	TG	TG	TG	TG	TG	TG	TG	TG	TG	TG	TG	TG	TG	TG	TG
AX-94413428	A/G	0	0	+	NA	NA	NA	NA	NA	NA	AA	AA	AA	AA	AG	AA	AA	AA	GG	AA	AA	AA	GG	AA	AA	GG	GG	GG	AA	GG	AA	GG	GG	AA	AA	AA	GG	NN	AA	AA	AA	GG	AA	AA	AG	AA	AA	NN	GG
AX-94413436	T/C	0	0	+	NA	NA	NA	NA	NA	NA	TC	TT	TC	NN	TT	TT	TT	TT	TT	TT	TT	TT	TT	TT	TT	TC	TT	TC	TC	TT	TC	TC	TT	TT	TT	TC	TT	TT	TC	TT	TT	TT	TT	TT	NN	TT	TT	TC	TC
AX-94413437	A/G	0	0	+	NA	NA	NA	NA	NA	NA	GG	AG	AA	AA	AA	AA	GG	AG	AA	AA	AG	AA	GG	GG	AA	AA	AG	NN	AA	AA	AA	AG	AG	AG	AA	AG	AG	AA	AG	AG	AG	AG	NN	NN	NN	AA	NN	NN	AG
AX-94413446	A/G	0	0	+	NA	NA	NA	NA	NA	NA	GG	GG	GG	AA	AA	AA	AA	GG	AA	AA	AA	AA	AA	AA	GG	AA	GG	AA	AA	AA	AA	GG	GG	AA	AA	AA	AA	AA	AA	AA	AA	GG	AA	AA	AG	GG	AA	GG	GG
AX-94413462	T/C	0	0	+	NA	NA	NA	NA	NA	NA	TC	TC	TC	NN	NN	NN	TC	NN	NN	TC	TT	TC	TC	NN	NN	TT	TT	TT	NN	TC	TT	TT	TC	NN	NN	TC	NN	NN	TT	NN	TC	NN	TC	TT	NN	TT	NN	NN	TC
AX-94413464	T/G	0	0	+	NA	NA	NA	NA	NA	NA	TT	TT	TT	TT	TT	TT	TT	TT	TT	TT	TT	TT	TT	GG	TT	TT	TT	TT	NN	TG	TT	TT	TT	TT	TT	TT	TT	TG	TT	TT	TT	TT	TT	TT	TT	TT	TT	TT	TT
AX-94413482	C/G	0	0	+	NA	NA	NA	NA	NA	NA	GG	CC	GG	CC	CG	CC	CC	CC	CC	GG	CC	CC	CC	CC	GG	GG	CC	GG	CC	CC	CC	GG	CC	CC	GG	CC	CC	CC	CC	GG	GG	CC	CC	CC	CC	CC	CC	CC	GG
AX-94413492	A/G	0	0	+	NA	NA	NA	NA	NA	NA	NN	NN	AA	NN	NN	NN	AA	NN	AA	AA	GG	AG	GG	AA	NN	AA	NN	AA	GG	NN	AA	NN	AA	AA	AA	AA	AG	AG	AA	AA	NN	AA	AA	AA	NN	AA	GG	AG	AA
AX-94413499	C/T	0	0	+	NA	NA	NA	NA	NA	NA	CC	NN	NN	NN	CC	NN	CC	CC	NN	CC	NN	NN	CC	CC	CC	CC	CC	CC	CC	NN	NN	TC	NN	NN	CC	CC	CC	TC	CC	CC	TC	NN	NN	NN	TC	TC	NN	CC	TC
AX-94413532	G/A	0	0	+	NA	NA	NA	NA	NA	NA	NN	NN	NN	GG	GG	GG	GG	GG	GG	GG	GG	GG	GG	GG	GG	NN	GG	GG	GG	GG	NN	GG	GG	NN	GG	GG	NN	GG	GG	NN	AA	GG	GG	GG	GG	GG	GG	GG	GG
AX-94413539	C/T	0	0	+	NA	NA	NA	NA	NA	NA	CC	CC	CC	CC	CC	CC	CC	CC	CC	CC	CC	CC	CC	CC	CC	CC	CC	CC	CC	CC	CC	TC	CC	NN	CC	CC	CC	CC	CC	CC	CC	CC	CC	TC	CC	TC	CC	NN	CC
AX-94413552	C/A	0	0	+	NA	NA	NA	NA	NA	NA	CC	CC	CC	AC	CC	CC	CC	CC	CC	CC	CC	CC	CC	CC	CC	CC	CC	CC	CC	CC	CC	CC	CC	CC	CC	CC	CC	CC	CC	CC	CC	CC	CC	CC	CC	CC	CC	CC	CC
AX-94413556	G/C	0	0	+	NA	NA	NA	NA	NA	NA	GG	GG	GG	GG	GG	GG	CG	GG	GG	GG	GG	GG	GG	GG	GG	GG	GG	GG	GG	GG	GG	GG	GG	GG	GG	GG	GG	GG	GG	GG	GG	GG	GG	GG	GG	GG	GG	GG	NN
AX-94413557	T	0	0	+	NA	NA	NA	NA	NA	NA	TT	TT	TT	TT	TT	TT	TT	TT	TT	TT	TT	TT	TT	TT	TT	TT	TT	TT	TT	TT	TT	TT	TT	TT	TT	TT	TT	TT	TT	TT	TT	TT	TT	TT	TT	TT	TT	TT	TT
AX-94413558	C/T	0	0	+	NA	NA	NA	NA	NA	NA	CC	CC	CC	CC	CC	CC	CC	CC	CC	CC	CC	CC	CC	CC	CC	CC	CC	CC	CC	CC	CC	CC	CC	CC	CC	CC	CC	CC	CC	CC	CC	CC	CC	CC	CC	CC	CC	CC	CC
AX-94413562	C/T	0	0	+	NA	NA	NA	NA	NA	NA	CC	CC	CC	TT	CC	CC	CC	CC	CC	CC	TT	CC	CC	CC	CC	CC	CC	CC	CC	CC	CC	CC	CC	CC	CC	CC	CC	CC	CC	CC	CC	CC	CC	CC	CC	CC	TT	CC	TT
AX-94413567	A	0	0	+	NA	NA	NA	NA	NA	NA	AA	AA	AA	AA	AA	AA	AA	AA	AA	AA	AA	AA	AA	AA	AA	AA	AA	AA	AA	AA	AA	AA	AA	AA	AA	AA	AA	AA	AA	AA	AA	AA	AA	AA	AA	AA	AA	AA	AA
AX-94413573	G/A	0	0	+	NA	NA	NA	NA	NA	NA	GG	AG	GG	GG	AG	GG	GG	AG	AG	AA	AA	AG	AG	AA	AG	AA	AG	NN	AA	AG	AG	GG	AG	AA	AA	GG	AA	AG	AG	NN	AG	AG	AG	AG	AG	AG	AA	AG	AA
AX-94413608	C/G	0	0	+	NA	NA	NA	NA	NA	NA	GG	CC	CC	GG	CC	CC	CC	CC	CC	GG	CC	CC	GG	CC	CC	CC	CC	CG	CC	CC	GG	CC	CC	CC	CC	CC	CC	CG	CC	CC	CC	CC	CC	CC	CC	CC	GG	GG	GG
AX-94413628	A/G	0	0	+	NA	NA	NA	NA	NA	NA	GG	AA	AA	AG	NN	NN	NN	AA	AA	GG	GG	NN	GG	NN	AG	AA	NN	GG	GG	NN	GG	AA	AG	GG	AA	GG	AA	GG	NN	AA	NN	AA	AA	GG	NN	GG	GG	GG	AA
AX-94413636	T/C	0	0	+	NA	NA	NA	NA	NA	NA	TT	TT	CC	CC	TT	CC	TT	TT	TT	TT	TT	TT	TT	TT	TT	CC	TT	TT	CC	CC	TT	TT	TT	CC	TT	CC	TT	TT	TT	TT	TT	TT	TT	CC	TC	TT	NN	TT	TT
AX-94413646	T/C	0	0	+	NA	NA	NA	NA	NA	NA	TT	TT	TT	TT	NN	TT	TT	TT	TT	TT	TT	CC	TT	TT	TT	TT	TT	TT	TT	TT	TT	TT	NN	TT	TT	TT	TT	TT	TT	TT	TT	TT	TT	TT	TT	TT	TT	TT	TT
AX-94413651	C/A	0	0	+	NA	NA	NA	NA	NA	NA	CC	CC	CC	CC	AC	AA	AC	CC	CC	AC	CC	CC	CC	AC	AC	CC	AC	CC	CC	CC	CC	AC	AC	CC	AC	AC	AA	AC	AC	AC	AC	AC	AC	AC	AC	CC	CC	AC	CC
AX-94413653	C/T	0	0	+	NA	NA	NA	NA	NA	NA	CC	NN	CC	TC	CC	CC	CC	TC	CC	TC	TT	CC	TC	CC	CC	TC	TC	TC	TC	TT	CC	TT	CC	TC	TC	TT	TC	CC	TC	CC	TC	CC	CC	CC	CC	TT	TC	TT	NN
AX-94413689	G/A	0	0	+	NA	NA	NA	NA	NA	NA	AG	GG	AG	GG	AG	AG	AG	GG	GG	GG	AG	AG	AG	GG	AG	NN	GG	AG	AG	AG	GG	AG	GG	AG	NN	AG	GG	GG	AG	AG	GG	GG	AG	NN	GG	AG	AG	AG	GG
AX-94413716	G/T	0	0	+	NA	NA	NA	NA	NA	NA	GG	NN	TT	GG	GG	TT	GG	TT	GG	TT	GG	TT	GG	GG	TT	GG	TT	GG	GG	GG	TT	TT	NN	GG	GG	GG	TT	GG	GG	GG	TT	GG	TT	GG	TG	GG	GG	TT	TT
AX-94413721	T/A	0	0	+	NA	NA	NA	NA	NA	NA	TT	AT	TT	AA	AT	NN	TT	AT	AA	TT	AA	TT	AT	TT	TT	TT	AT	TT	AA	TT	TT	TT	TT	TT	TT	TT	AT	NN	TT	TT	AA	TT	TT	TT	TT	TT	AA	TT	AA
AX-94413724	T/C	0	0	+	NA	NA	NA	NA	NA	NA	CC	CC	TT	TT	TT	CC	TT	TT	CC	TT	CC	CC	CC	TT	CC	TT	TT	CC	CC	CC	TT	TT	TT	TT	CC	TT	TT	TT	CC	TT	TT	TT	CC	TT	TT	TT	CC	TT	CC
AX-94413813	G/A	0	0	+	NA	NA	NA	NA	NA	NA	GG	GG	AA	GG	GG	NN	GG	GG	GG	GG	GG	GG	GG	GG	GG	GG	GG	GG	GG	GG	GG	GG	GG	GG	GG	GG	GG	NN	GG	NN	GG	GG	GG	GG	AA	GG	GG	GG	GG
AX-94413835	T/C	0	0	+	NA	NA	NA	NA	NA	NA	TT	TT	TT	TT	TT	TT	TT	TT	TT	TT	TT	TT	TT	TT	TT	TT	TT	TT	TT	TT	TT	TT	TT	TT	TT	TT	TT	TT	TT	TT	TT	TT	TT	TT	TT	TT	TT	TT	TT
AX-94413851	A/G	0	0	+	NA	NA	NA	NA	NA	NA	AG	AG	NN	AG	NN	AG	AA	AG	AG	AG	AA	AG	AG	AG	AG	AA	NN	AG	AA	NN	AG	AG	AG	AG	AG	NN	AG	AG	AG	AG	AG	AG	AG	AG	AG	NN	AA	NN	AG
AX-94413853	G/A	0	0	+	NA	NA	NA	NA	NA	NA	GG	GG	GG	GG	GG	GG	GG	GG	GG	GG	GG	GG	GG	GG	GG	AG	GG	GG	GG	GG	GG	GG	GG	GG	GG	GG	GG	GG	GG	GG	GG	GG	GG	GG	GG	GG	GG	GG	GG
AX-94413877	A/G	0	0	+	NA	NA	NA	NA	NA	NA	AA	AA	AA	AA	AA	AA	AA	AA	AA	AA	GG	AA	GG	AA	AA	AA	AA	AA	AA	NN	AA	AA	AA	AA	AA	AA	AA	AG	AA	AA	AA	AA	AA	AA	AA	AA	GG	AA	AA
AX-94413879	C/T	0	0	+	NA	NA	NA	NA	NA	NA	CC	CC	CC	TC	CC	CC	CC	CC	TC	CC	TC	CC	CC	CC	CC	CC	CC	CC	TC	CC	CC	CC	CC	CC	CC	CC	CC	CC	CC	CC	CC	CC	CC	CC	CC	CC	TC	CC	CC
AX-94413894	G/A	0	0	+	NA	NA	NA	NA	NA	NA	GG	GG	GG	GG	AG	GG	GG	GG	GG	GG	GG	GG	AA	GG	GG	GG	GG	GG	GG	AA	GG	GG	GG	GG	GG	GG	GG	GG	GG	GG	GG	GG	GG	GG	GG	GG	GG	GG	GG
AX-94413905	T/G	0	0	+	NA	NA	NA	NA	NA	NA	TT	TG	TT	TT	TG	GG	TT	GG	TT	TT	GG	TT	TT	TT	TT	TT	TT	TT	GG	TT	TT	TT	TT	TT	TT	TT	TT	TT	GG	TT	TT	TT	GG	TT	TT	TT	GG	TT	TT
AX-94413923	C/T	0	0	+	NA	NA	NA	NA	NA	NA	NN	CC	TT	CC	CC	CC	TC	CC	TT	TT	TT	CC	TT	TT	CC	CC	CC	CC	TT	CC	CC	CC	CC	TT	CC	CC	CC	TT	CC	CC	CC	CC	CC	CC	CC	CC	TT	CC	TT
AX-94413924	A	0	0	+	NA	NA	NA	NA	NA	NA	AA	AA	AA	AA	AA	AA	AA	AA	AA	AA	AA	AA	AA	AA	AA	AA	AA	AA	AA	AA	AA	AA	AA	AA	AA	AA	AA	AA	AA	AA	AA	AA	AA	AA	AA	AA	AA	AA	AA
AX-94413932	C/A	0	0	+	NA	NA	NA	NA	NA	NA	CC	CC	AC	AC	AC	CC	CC	CC	CC	CC	CC	CC	CC	AC	CC	AC	CC	CC	AC	AC	CC	CC	AC	AC	CC	CC	AC	AC	AC	CC	NN	CC	CC	CC	NN	CC	NN	CC	AC
AX-94413937	T/C	0	0	+	NA	NA	NA	NA	NA	NA	TT	TT	TT	TT	TT	TT	TC	TT	TT	TT	TT	TT	TT	TT	NN	TT	TC	TT	TT	TT	TC	TT	TC	TT	TT	TT	TC	TC	NN	TC	TT	TT	TC	TT	NN	TT	TT	TT	TT
AX-94413973	T/C	0	0	+	NA	NA	NA	NA	NA	NA	TC	TC	TC	TC	TC	TT	TC	TC	TC	TC	TC	TC	TC	TC	TC	TC	TC	TC	TC	TC	TC	TC	TC	TC	TC	TC	TC	TC	TC	TC	TC	TC	TC	TC	NN	TC	TC	TC	TC
AX-94413998	G/A	0	0	+	NA	NA	NA	NA	NA	NA	GG	GG	GG	NN	GG	GG	NN	GG	GG	GG	AA	GG	AA	GG	GG	GG	GG	GG	GG	GG	GG	GG	GG	GG	GG	GG	GG	GG	GG	GG	GG	GG	GG	GG	GG	GG	AA	GG	GG
AX-94414012	T/C	0	0	+	NA	NA	NA	NA	NA	NA	TC	TT	TC	TC	TC	TT	TT	TT	TT	TT	TT	TT	TT	TT	TT	TT	TT	TC	TC	TT	TT	TT	TT	TT	TC	TT	TT	TC	TT	TT	TC	TT	TT	TC	TT	TT	NN	TT	TC
AX-94414013	G/T	0	0	+	NA	NA	NA	NA	NA	NA	GG	GG	GG	TG	TT	GG	GG	GG	GG	TG	TG	NN	TG	TT	TT	GG	NN	TG	TG	TT	GG	TG	GG	GG	GG	TG	GG	TG	GG	GG	GG	GG	GG	GG	GG	NN	TG	TG	GG
AX-94414057	G/C	0	0	+	NA	NA	NA	NA	NA	NA	GG	GG	CC	CC	GG	GG	GG	CC	CC	CC	CC	GG	NN	GG	CC	GG	GG	CC	CC	GG	CC	NN	GG	GG	CC	NN	GG	CC	CC	GG	GG	NN	GG	CC	GG	GG	CG	CC	CG
AX-94414061	G/A	0	0	+	NA	NA	NA	NA	NA	NA	GG	GG	GG	GG	GG	GG	GG	GG	GG	GG	AG	NN	GG	GG	GG	GG	GG	GG	GG	GG	GG	GG	GG	GG	GG	GG	GG	GG	GG	GG	GG	NN	GG	GG	NN	GG	NN	GG	GG
AX-94414079	C/T	0	0	+	NA	NA	NA	NA	NA	NA	CC	CC	CC	CC	CC	CC	CC	CC	CC	CC	TT	CC	CC	CC	CC	CC	CC	CC	CC	CC	CC	CC	CC	CC	CC	CC	CC	CC	CC	CC	CC	CC	CC	CC	CC	CC	TT	CC	CC
AX-94414097	A/C	0	0	+	NA	NA	NA	NA	NA	NA	AA	AA	AA	AA	CC	NN	CC	AA	AA	AA	CC	AA	AA	AA	AA	AA	AA	AA	AA	AA	CC	AA	CC	CC	AA	AA	CC	AA	AA	AA	AA	CC	AA	CC	NN	CC	CC	AA	AA
AX-94414143	A/G	0	0	+	NA	NA	NA	NA	NA	NA	AA	AA	AA	AG	AA	AG	AA	AA	AA	AA	AG	AG	AG	AG	AG	AA	AG	AA	AA	AA	AG	AA	AG	AA	AA	AA	AG	NN	AA	AG	AA	AG	AG	AA	NN	AA	AG	AA	AG
AX-94414150	C/T	0	0	+	NA	NA	NA	NA	NA	NA	CC	CC	CC	CC	CC	TC	CC	CC	CC	CC	CC	CC	CC	CC	CC	NN	CC	CC	CC	CC	CC	CC	CC	CC	CC	CC	CC	CC	TT	CC	CC	CC	CC	CC	CC	CC	TT	CC	CC
AX-94414152	G/C	0	0	+	NA	NA	NA	NA	NA	NA	GG	GG	GG	GG	CG	GG	GG	GG	GG	GG	GG	GG	GG	GG	GG	GG	GG	GG	CG	GG	GG	GG	GG	NN	GG	GG	GG	GG	GG	GG	GG	GG	GG	GG	GG	GG	GG	GG	NN
AX-94414156	T	0	0	+	NA	NA	NA	NA	NA	NA	TT	TT	TT	TT	TT	TT	TT	TT	TT	TT	TT	TT	TT	TT	TT	TT	TT	TT	TT	TT	TT	TT	TT	TT	TT	TT	TT	TT	TT	TT	TT	TT	TT	TT	TT	TT	TT	TT	TT
AX-94414186	T/C	0	0	+	NA	NA	NA	NA	NA	NA	NN	TT	TT	TT	TC	TT	TT	TT	TT	NN	TT	TT	TT	NN	NN	TT	TT	TC	TT	TT	TT	CC	TT	CC	TT	CC	TT	TT	NN	TT	NN	TT	NN	TT	TT	NN	TT	NN	NN
AX-94414189	C/T	0	0	+	NA	NA	NA	NA	NA	NA	CC	CC	TT	CC	CC	CC	CC	CC	CC	CC	CC	CC	CC	CC	CC	TT	CC	CC	CC	CC	CC	CC	CC	CC	CC	CC	CC	TC	CC	CC	CC	CC	CC	CC	CC	CC	TT	CC	CC
AX-94414200	C/T	0	0	+	NA	NA	NA	NA	NA	NA	CC	CC	CC	NN	NN	CC	CC	CC	TT	CC	TT	TT	TT	TT	CC	CC	CC	CC	TT	NN	TT	CC	CC	CC	TT	CC	TT	TT	CC	CC	TT	CC	CC	CC	CC	CC	TC	CC	CC
AX-94414203	A/C	0	0	+	NA	NA	NA	NA	NA	NA	AA	AA	AA	NN	AC	CC	AC	AA	AA	AC	AA	AA	AA	AA	AA	AA	AC	AA	AA	AC	NN	AA	AA	AA	AA	AC	AC	AA	AC	AC	AA	AA	AA	AA	AC	NN	AA	AC	AA
AX-94414204	G/A	0	0	+	NA	NA	NA	NA	NA	NA	GG	GG	GG	GG	GG	GG	GG	GG	GG	GG	AG	GG	GG	GG	GG	GG	GG	GG	AG	GG	GG	GG	GG	GG	GG	GG	AG	GG	GG	GG	GG	GG	GG	GG	GG	GG	AG	GG	GG
AX-94414210	C/T	0	0	+	NA	NA	NA	NA	NA	NA	TT	CC	CC	CC	TT	CC	CC	TT	CC	CC	TT	CC	CC	TT	CC	CC	TT	CC	CC	CC	CC	CC	CC	TT	TT	CC	CC	CC	CC	NN	TT	CC	CC	CC	CC	NN	CC	CC	CC
AX-94414219	T/C	0	0	+	NA	NA	NA	NA	NA	NA	TT	TT	TT	TC	TT	TT	CC	TT	TT	TT	TC	TT	TT	TT	TT	TC	TT	TT	TT	TC	CC	TT	TT	TC	CC	TT	CC	TT	TT	TT	TC	TT	TT	TT	TT	TC	TC	TT	TT
AX-94414225	T/G	0	0	+	NA	NA	NA	NA	NA	NA	GG	TT	GG	TT	TG	TT	TT	GG	TT	TT	TT	TT	TT	TT	TT	TT	TT	GG	GG	TT	TT	TT	TT	TT	GG	TT	TT	GG	TT	TT	TT	TT	TT	TG	TT	TT	TT	TT	TT
AX-94414229	C/T	0	0	+	NA	NA	NA	NA	NA	NA	CC	CC	CC	CC	CC	CC	TT	CC	CC	CC	CC	CC	CC	CC	TT	CC	CC	CC	CC	CC	TT	CC	CC	CC	TT	CC	CC	CC	CC	CC	CC	CC	CC	CC	CC	CC	CC	CC	CC
AX-94414232	A/G	0	0	+	NA	NA	NA	NA	NA	NA	AA	AA	AG	AG	AG	AG	AG	AA	AG	AG	AG	AG	AG	AG	AG	AG	AA	AA	AG	AG	AG	AA	AA	AA	AG	NN	AA	AG	AA	NN	AG	AA	AA	AG	NN	AG	AG	NN	AG
AX-94414248	C/G	0	0	+	NA	NA	NA	NA	NA	NA	CG	CC	CG	CG	CC	CG	CG	CC	CC	CC	CG	CC	CC	CC	CC	CC	CC	CC	CC	CC	CC	CG	CC	CG	CC	CG	CC	CC	CC	CC	CC	CC	CC	CC	CC	CC	CG	CC	CC
AX-94414252	C/T	0	0	+	NA	NA	NA	NA	NA	NA	TC	TC	CC	TC	TC	TC	TC	TC	TC	TC	TC	CC	TC	TC	TC	TC	TC	TC	TC	TC	TC	TC	TC	CC	TC	TC	TC	CC	TC	TC	TC	TC	TC	TC	TC	TC	TC	TC	CC
AX-94414289	A/G	0	0	+	NA	NA	NA	NA	NA	NA	AA	AA	AA	AA	AA	AG	AG	AG	AA	AA	AA	AG	AA	AA	AG	AA	AA	AA	AA	AA	AG	AA	AA	AG	AA	AA	AA	AA	AA	AA	AA	AA	AG	AA	AA	AA	AG	AA	AA
AX-94414314	G/T	0	0	+	NA	NA	NA	NA	NA	NA	NN	GG	GG	TG	NN	GG	GG	GG	GG	NN	NN	GG	NN	GG	GG	GG	GG	NN	NN	TG	TG	GG	GG	NN	NN	TG	GG	TG	GG	GG	NN	NN	GG	NN	NN	NN	NN	GG	GG
AX-94414329	T/C	0	0	+	NA	NA	NA	NA	NA	NA	TT	TT	CC	CC	TC	TT	CC	TT	CC	TT	CC	TT	CC	TT	TT	TT	TT	TT	CC	CC	TT	TT	CC	TT	CC	CC	CC	TT	TT	CC	TT	CC	TT	TT	TC	CC	CC	TT	CC
AX-94414338	A	0	0	+	NA	NA	NA	NA	NA	NA	AA	AA	AA	AA	AA	AA	AA	AA	AA	AA	AA	AA	AA	AA	AA	AA	AA	AA	AA	AA	AA	AA	AA	AA	AA	AA	AA	AA	AA	AA	AA	AA	AA	AA	AA	AA	AA	AA	AA
AX-94414339	G/A	0	0	+	NA	NA	NA	NA	NA	NA	GG	GG	GG	AA	AA	AA	GG	GG	NN	AA	GG	GG	GG	AA	GG	GG	GG	GG	AA	GG	AA	AA	AA	AA	GG	GG	AA	GG	AA	GG	AA	AA	NN	AA	AA	GG	GG	GG	AG
AX-94414355	A/T	0	0	+	NA	NA	NA	NA	NA	NA	AT	AA	AT	AT	AA	AA	AA	AA	AA	AA	AA	AA	AA	AA	AA	AA	AA	AT	AT	AA	AA	AA	AA	AA	AT	AA	AA	AT	AA	AA	AT	AA	AA	AT	AA	AA	AA	AA	AT
AX-94414376	A/G	0	0	+	NA	NA	NA	NA	NA	NA	NN	AA	AA	NN	AA	AA	AA	AA	AA	NN	AA	AA	AA	AA	AA	AG	AA	AA	AA	AA	AA	AA	AA	AA	AA	AA	AA	AA	NN	AA	AA	AA	AA	AA	NN	NN	AA	AA	NN
AX-94414382	A/C	0	0	+	NA	NA	NA	NA	NA	NA	AA	AA	AA	AA	AA	AC	AA	AA	AA	AA	AA	AA	AA	AA	AA	AA	AA	AA	CC	AA	AA	AA	AA	AA	AA	AA	AA	CC	AA	CC	AA	AA	AA	CC	AC	AA	AA	AA	CC
AX-94414411	T/A	0	0	+	NA	NA	NA	NA	NA	NA	TT	TT	TT	TT	TT	TT	TT	TT	TT	TT	TT	TT	TT	TT	TT	TT	TT	TT	TT	TT	TT	TT	TT	TT	TT	TT	TT	TT	TT	TT	TT	TT	TT	TT	TT	TT	TT	TT	TT
AX-94414438	C/T	0	0	+	NA	NA	NA	NA	NA	NA	CC	TC	CC	CC	NN	CC	CC	NN	TC	TC	CC	CC	TC	TC	TC	NN	NN	NN	TC	CC	NN	CC	TC	NN	TC	NN	TC	TC	TC	TC	CC	TC	NN	NN	CC	TC	CC	NN	TC
AX-94414472	T/C	0	0	+	NA	NA	NA	NA	NA	NA	TT	TT	TT	TT	TT	TT	TT	TT	TT	TT	TT	TT	TT	TT	TT	TT	TT	TT	TT	TT	TT	TT	TT	TT	TT	TT	TT	TC	TT	TT	TT	TT	TT	TT	TT	TT	TT	TT	NN
AX-94414505	C/G	0	0	+	NA	NA	NA	NA	NA	NA	CC	CC	CC	CG	CC	CC	CC	CC	CC	CG	CG	CC	CC	CC	CC	CC	CC	CC	CG	CC	CC	CC	CC	CC	CC	CG	CC	CC	CC	CC	CC	CC	CC	CC	CC	CC	CG	NN	NN
AX-94414508	C	0	0	+	NA	NA	NA	NA	NA	NA	CC	CC	CC	CC	CC	CC	CC	CC	CC	CC	CC	CC	CC	CC	CC	CC	CC	CC	CC	CC	CC	CC	CC	CC	CC	CC	CC	CC	CC	CC	CC	CC	CC	CC	CC	CC	CC	CC	CC
AX-94414512	T/G	0	0	+	NA	NA	NA	NA	NA	NA	TT	TG	TT	TG	TG	TG	TG	TG	TG	TG	TT	TG	TG	GG	TT	GG	TT	TT	TG	TG	TG	TG	TG	TG	TG	TG	TG	TT	TT	TT	TG	TG	TT	TG	TG	GG	TT	TG	TG
AX-94414533	T/C	0	0	+	NA	NA	NA	NA	NA	NA	TT	TT	CC	TT	TC	TT	TT	TT	CC	TT	TT	TT	TT	TT	CC	TT	TT	TT	TT	NN	CC	TT	TT	CC	TT	CC	CC	TT	TT	TT	TT	TT	TT	CC	TT	CC	TT	CC	CC
AX-94414551	T/C	0	0	+	NA	NA	NA	NA	NA	NA	TT	TT	TT	CC	CC	TT	TT	CC	CC	CC	CC	TT	TT	TT	TT	CC	TT	TT	TT	CC	TT	CC	TT	TT	TT	CC	TT	TT	TT	TT	TT	TT	TT	CC	NN	CC	CC	CC	TT
AX-94414581	T/C	0	0	+	NA	NA	NA	NA	NA	NA	CC	TT	TT	CC	TT	TT	NN	TT	CC	TT	CC	TT	TT	TT	TT	TT	TT	TT	TT	TT	TT	TT	TT	TT	TT	TT	TT	TC	TT	TT	TT	TT	TT	TT	TT	TT	CC	TT	TC
AX-94414609	C/T	0	0	+	NA	NA	NA	NA	NA	NA	CC	CC	CC	CC	CC	CC	CC	CC	CC	NN	CC	CC	TC	CC	CC	CC	CC	CC	CC	CC	CC	CC	CC	TC	CC	CC	CC	CC	CC	CC	TC	CC	CC	CC	CC	CC	CC	CC	NN
AX-94414610	G/A	0	0	+	NA	NA	NA	NA	NA	NA	GG	AA	GG	AG	AA	AG	AA	AA	GG	GG	GG	AG	GG	AG	GG	AG	GG	GG	AA	AG	AG	AG	AA	AA	AG	AA	AA	GG	GG	GG	AA	AA	GG	AG	NN	GG	GG	AA	NN
AX-94414614	T/C	0	0	+	NA	NA	NA	NA	NA	NA	TT	TT	TT	TT	NN	TT	TT	TT	TT	TC	TT	CC	CC	CC	CC	TT	TT	TT	CC	TT	TT	TT	TT	CC	CC	TT	TT	CC	TT	CC	TT	TT	CC	TT	TC	TT	NN	CC	CC
AX-94414692	T/C	0	0	+	NA	NA	NA	NA	NA	NA	TT	TT	TT	TT	TT	TT	TT	TT	TT	TT	TT	TT	TT	TT	TT	TT	TT	TT	TT	TT	TT	TT	TT	TT	TT	TT	TT	TT	TT	TT	TT	TT	TT	TT	TT	TT	TT	TT	TT
AX-94414695	A/C	0	0	+	NA	NA	NA	NA	NA	NA	CC	AA	CC	AA	AC	AA	AA	AA	AA	CC	AA	AA	AA	AA	AA	CC	AA	CC	AA	CC	CC	CC	AA	CC	CC	CC	AA	AA	CC	AA	AA	AA	AA	CC	CC	CC	AA	CC	CC
AX-94414729	G/A	0	0	+	NA	NA	NA	NA	NA	NA	GG	AA	GG	NN	GG	GG	GG	GG	GG	NN	AA	GG	GG	GG	GG	GG	AA	GG	GG	GG	GG	GG	AA	GG	GG	GG	GG	NN	GG	GG	AA	AA	AA	GG	AA	GG	AA	GG	GG
AX-94414759	C/G	0	0	+	NA	NA	NA	NA	NA	NA	CC	CC	GG	CC	CC	CC	GG	CC	CC	GG	CC	CC	GG	CC	CC	GG	GG	CC	GG	CC	GG	CC	CC	CC	CC	GG	GG	GG	CC	CC	GG	CC	CC	GG	CC	GG	CC	GG	CG
AX-94414761	G/C	0	0	+	NA	NA	NA	NA	NA	NA	GG	CC	GG	GG	CG	GG	CC	GG	GG	GG	CC	GG	CC	CC	GG	GG	CC	NN	CC	NN	GG	GG	CC	GG	CC	GG	GG	GG	CC	GG	CC	CC	GG	GG	CG	GG	CC	GG	CC
AX-94414780	C/T	0	0	+	NA	NA	NA	NA	NA	NA	TC	CC	TC	CC	TC	CC	CC	CC	TC	TC	TC	NN	NN	TC	CC	TC	CC	TC	TC	TC	TC	TC	TC	NN	TC	TC	TC	TC	TC	TC	TC	CC	CC	TC	TC	CC	TC	TC	CC
AX-94414785	G/A	0	0	+	NA	NA	NA	NA	NA	NA	GG	GG	GG	NN	GG	GG	GG	GG	AG	GG	GG	GG	GG	GG	GG	GG	GG	GG	AG	GG	GG	GG	GG	GG	GG	GG	GG	GG	GG	GG	GG	GG	GG	GG	GG	GG	NN	GG	GG
AX-94414788	A	0	0	+	NA	NA	NA	NA	NA	NA	AA	AA	AA	AA	AA	AA	AA	AA	AA	AA	AA	AA	AA	AA	AA	AA	AA	AA	AA	AA	AA	AA	AA	AA	AA	AA	AA	AA	AA	AA	AA	AA	AA	AA	AA	AA	AA	AA	AA
AX-94414789	G/C	0	0	+	NA	NA	NA	NA	NA	NA	GG	GG	GG	CC	GG	GG	GG	GG	GG	GG	GG	GG	GG	GG	GG	GG	GG	GG	GG	GG	GG	GG	GG	GG	GG	GG	GG	GG	GG	GG	GG	GG	GG	GG	GG	GG	GG	GG	GG
AX-94414814	T	0	0	+	NA	NA	NA	NA	NA	NA	TT	TT	TT	TT	TT	TT	TT	TT	TT	TT	TT	TT	TT	TT	TT	TT	TT	TT	TT	TT	TT	TT	TT	TT	TT	TT	TT	TT	TT	TT	TT	TT	TT	TT	TT	TT	TT	TT	TT
AX-94414815	C/A	0	0	+	NA	NA	NA	NA	NA	NA	CC	CC	CC	CC	CC	CC	CC	CC	CC	CC	CC	CC	CC	CC	CC	CC	CC	CC	CC	CC	CC	CC	CC	CC	CC	CC	CC	CC	CC	CC	CC	CC	CC	CC	CC	CC	CC	CC	CC
AX-94414832	A/G	0	0	+	NA	NA	NA	NA	NA	NA	GG	AA	AA	AA	NN	AA	AG	GG	GG	NN	AA	AA	GG	AA	AA	AA	AA	AA	AA	GG	AA	AA	AA	AA	GG	AG	AA	AA	AA	AA	GG	AA	AA	AA	AA	GG	AA	GG	AA
AX-94414834	A/T	0	0	+	NA	NA	NA	NA	NA	NA	AA	AA	AA	AA	AA	AA	AA	AA	AA	AA	AA	AA	AT	AA	AA	AA	AA	AA	AA	AA	AA	AA	AA	NN	AA	AA	AA	NN	AA	AA	AT	AT	AA	AA	AA	AA	AA	AA	AA
AX-94414847	G/A	0	0	+	NA	NA	NA	NA	NA	NA	NN	GG	GG	GG	GG	GG	GG	GG	GG	GG	GG	GG	GG	GG	GG	GG	NN	GG	GG	GG	GG	GG	NN	GG	NN	GG	GG	GG	GG	GG	GG	GG	GG	GG	GG	GG	GG	GG	AG
AX-94414871	T	0	0	+	NA	NA	NA	NA	NA	NA	TT	TT	TT	TT	TT	TT	TT	TT	TT	TT	TT	TT	TT	TT	TT	TT	TT	TT	TT	TT	TT	TT	TT	TT	TT	TT	TT	TT	TT	TT	TT	TT	TT	TT	TT	TT	TT	TT	TT
AX-94414881	G/T	0	0	+	NA	NA	NA	NA	NA	NA	TG	NN	GG	TT	GG	GG	GG	GG	GG	GG	TT	GG	TT	GG	GG	GG	GG	TG	GG	GG	GG	GG	GG	GG	GG	GG	GG	GG	GG	GG	GG	GG	GG	TT	GG	GG	TT	GG	GG
AX-94414919	C/T	0	0	+	NA	NA	NA	NA	NA	NA	CC	CC	CC	CC	CC	TT	CC	CC	CC	CC	CC	CC	CC	CC	CC	CC	CC	CC	CC	CC	CC	CC	CC	CC	CC	CC	CC	CC	CC	CC	TT	CC	CC	CC	CC	CC	CC	CC	TC
AX-94414930	C/G	0	0	+	NA	NA	NA	NA	NA	NA	CC	GG	GG	CC	GG	CC	CC	GG	CC	CC	CC	GG	NN	CC	GG	CC	GG	CC	CC	GG	CC	CC	GG	CC	GG	CC	GG	GG	CC	GG	CC	GG	GG	CC	CG	CC	CC	CC	CC
AX-94414949	A/G	0	0	+	NA	NA	NA	NA	NA	NA	NN	NN	NN	NN	AG	AG	NN	AA	AG	AG	NN	AA	NN	NN	AA	AA	NN	AG	NN	AG	AA	AG	AG	AA	AA	NN	AA	AA	AG	AA	AA	AA	AA	AA	AA	AG	AG	AG	AA
AX-94415031	T/A	0	0	+	NA	NA	NA	NA	NA	NA	TT	AT	NN	TT	TT	TT	TT	TT	TT	TT	TT	TT	TT	TT	NN	TT	TT	TT	TT	TT	TT	TT	TT	TT	TT	TT	TT	NN	NN	TT	NN	TT	TT	TT	TT	TT	TT	TT	TT
AX-94415045	A/G	0	0	+	NA	NA	NA	NA	NA	NA	GG	AA	AA	AA	AG	AA	AA	GG	AA	AA	AG	AA	AA	GG	AA	AA	GG	AA	AA	AA	AA	AA	AA	GG	GG	AA	AA	AA	AA	AA	GG	AA	AA	AA	AA	AA	AA	AA	AA
AX-94415048	T	0	0	+	NA	NA	NA	NA	NA	NA	TT	TT	TT	TT	TT	TT	TT	TT	TT	TT	TT	TT	TT	TT	TT	TT	TT	TT	TT	TT	TT	TT	TT	TT	TT	TT	TT	TT	TT	TT	TT	TT	TT	TT	TT	TT	TT	TT	TT
AX-94415093	T/C	0	0	+	NA	NA	NA	NA	NA	NA	TC	TC	TT	TC	TT	TC	TT	TT	NN	TT	TT	TC	TT	TT	TC	TT	TT	TT	TT	TT	TT	TC	TC	TT	TT	TT	TC	TT	TT	NN	TT	TT	TC	TT	TT	TC	TT	TC	TT
AX-94415100	A	0	0	+	NA	NA	NA	NA	NA	NA	AA	AA	AA	AA	AA	AA	AA	AA	AA	AA	AA	AA	AA	AA	AA	AA	AA	AA	AA	AA	AA	AA	AA	AA	AA	AA	AA	AA	AA	AA	AA	AA	AA	AA	AA	AA	AA	AA	AA
AX-94415131	C/G	0	0	+	NA	NA	NA	NA	NA	NA	CC	CC	CC	CC	CC	CC	CC	CC	CC	CC	CG	CC	CC	CC	CC	CC	CC	CC	CC	CC	CC	CC	CC	CC	CC	CC	CC	CC	CC	CC	CC	CC	CC	CC	CC	CC	CC	CC	CC
AX-94415157	G/A	0	0	+	NA	NA	NA	NA	NA	NA	GG	AA	NN	AA	NN	AA	GG	AA	GG	AA	GG	AA	AA	AA	AA	AA	AG	AA	GG	AG	GG	AA	NN	GG	AA	AA	AA	AG	AA	NN	GG	AA	AA	AA	AG	GG	GG	GG	GG
AX-94415210	C/T	0	0	+	NA	NA	NA	NA	NA	NA	CC	NN	NN	NN	TT	TC	NN	CC	CC	CC	NN	TT	CC	CC	CC	CC	TT	CC	TT	CC	TT	TC	TT	CC	TT	TC	CC	TC	TT	TT	CC	TT	TT	TT	TT	CC	TT	CC	CC
AX-94415212	A/G	0	0	+	NA	NA	NA	NA	NA	NA	AA	GG	AG	AG	AG	AG	NN	AG	AG	AA	AG	AG	AG	AG	AG	AA	NN	AA	AG	AA	AA	AG	AG	GG	GG	AG	NN	AG	AG	AG	AG	AG	AG	AG	AG	AA	NN	AG	NN
AX-94415228	A/G	0	0	+	NA	NA	NA	NA	NA	NA	AG	GG	GG	NN	GG	AA	GG	NN	AA	NN	AA	GG	GG	NN	NN	AA	AA	AA	GG	GG	AA	AG	GG	AG	AA	AA	NN	AG	NN	NN	GG	NN	GG	NN	AG	AG	AA	GG	NN
AX-94415240	T	0	0	+	NA	NA	NA	NA	NA	NA	TT	TT	TT	TT	TT	TT	TT	TT	TT	TT	TT	TT	TT	TT	TT	TT	TT	TT	TT	TT	TT	TT	TT	TT	TT	TT	TT	TT	TT	TT	TT	TT	TT	TT	TT	TT	TT	TT	TT
AX-94415259	A/G	0	0	+	NA	NA	NA	NA	NA	NA	AA	AA	AA	AA	AA	AA	AA	AA	AA	AA	AA	AA	AA	AA	AA	AA	AA	AA	AA	AA	AA	AA	NN	AA	AA	AA	AA	AA	AA	AA	AA	AA	AA	AA	AA	AA	AA	AA	AA
AX-94415260	T/C	0	0	+	NA	NA	NA	NA	NA	NA	TT	TT	TT	TT	NN	TT	TT	TT	TT	TT	TT	TT	TT	TT	TT	TC	TT	TT	TT	TT	TT	TT	TT	TT	TT	TT	TT	TT	TT	TT	TT	TT	TT	TT	TT	TT	TT	TT	TT
AX-94415261	G	0	0	+	NA	NA	NA	NA	NA	NA	GG	GG	GG	GG	GG	GG	GG	GG	GG	GG	GG	GG	GG	GG	GG	GG	GG	GG	GG	GG	GG	GG	GG	GG	GG	GG	GG	GG	GG	GG	GG	GG	GG	GG	GG	GG	GG	GG	GG
AX-94415272	A/G	0	0	+	NA	NA	NA	NA	NA	NA	GG	GG	AA	AA	AA	AA	AA	GG	GG	AA	GG	GG	GG	AA	GG	AA	AA	GG	GG	AA	AA	AA	AA	AA	GG	AA	AA	AA	AA	AA	AA	AA	GG	AA	AA	AA	AA	AA	GG
AX-94415281	C/T	0	0	+	NA	NA	NA	NA	NA	NA	CC	CC	CC	TT	CC	CC	CC	CC	CC	CC	TT	CC	CC	CC	CC	CC	CC	CC	CC	CC	CC	CC	CC	CC	CC	CC	CC	CC	CC	CC	CC	CC	CC	CC	CC	CC	TT	CC	CC
AX-94415294	C/G	0	0	+	NA	NA	NA	NA	NA	NA	CC	CC	CC	CC	GG	GG	NN	CC	CC	CC	CC	CC	CC	CC	CC	CC	CC	CC	CC	CC	CC	CC	CC	CC	CC	CC	CC	CC	CC	CC	CC	NN	NN	NN	NN	CC	CG	CC	CC
AX-94415302	T/C	0	0	+	NA	NA	NA	NA	NA	NA	TT	TT	TT	TT	TT	TT	TT	TT	TT	TT	TT	TT	TT	TT	TT	TT	TT	TT	TT	TT	TT	TT	TT	TT	TT	TT	TT	TT	TT	TT	TT	TT	TT	TT	TT	TT	TT	TT	TT
AX-94415323	G/C	0	0	+	NA	NA	NA	NA	NA	NA	GG	NN	GG	GG	NN	NN	NN	GG	CG	NN	GG	GG	GG	GG	CG	GG	NN	GG	GG	GG	GG	GG	NN	CG	NN	GG	CG	NN	GG	CG	CG	NN	CG	GG	CG	GG	GG	GG	GG
AX-94415346	T/C	0	0	+	NA	NA	NA	NA	NA	NA	CC	TT	TT	TT	TC	TT	TT	TT	TT	TT	TT	TT	TT	TT	TT	TT	TT	TC	TT	TT	TT	TT	TT	TT	TT	NN	CC	TT	TT	TT	TT	TT	TT	CC	TT	TT	TT	CC	NN
AX-94415354	A/C	0	0	+	NA	NA	NA	NA	NA	NA	CC	AA	AA	CC	AA	CC	AA	CC	AA	CC	CC	AA	AA	AA	AA	CC	AA	NN	CC	AA	AA	AA	AA	AA	CC	AA	CC	AA	AA	NN	AA	AA	AC	CC	AA	AA	AA	AA	AA
AX-94415357	C/T	0	0	+	NA	NA	NA	NA	NA	NA	CC	TT	CC	CC	CC	CC	CC	TT	CC	TC	CC	TT	TT	TT	CC	TT	TT	TT	TT	CC	CC	CC	CC	TT	CC	CC	CC	CC	TT	TT	TT	TT	TT	TT	TC	TT	CC	CC	TT
AX-94415359	A/T	0	0	+	NA	NA	NA	NA	NA	NA	AA	AA	AA	AA	AT	AA	AT	AA	AA	AA	AA	AA	AA	AT	AA	AA	AA	AA	AA	AA	AA	AA	AT	AA	AA	AA	AA	AA	AA	AA	AA	AA	AA	AA	AA	AA	AA	AA	AA
AX-94415371	A/G	0	0	+	NA	NA	NA	NA	NA	NA	GG	AA	AA	GG	NN	AA	AA	AA	GG	GG	GG	AA	GG	AA	AA	GG	AA	GG	NN	GG	GG	AG	AA	AA	GG	GG	AA	GG	GG	AA	AA	GG	AA	AA	AA	AA	GG	GG	AG
AX-94415382	T/C	0	0	+	NA	NA	NA	NA	NA	NA	TT	CC	CC	TT	CC	TT	TT	CC	TT	TT	TT	CC	TT	TT	CC	TT	CC	TT	TT	CC	TT	TT	CC	TT	CC	TT	CC	CC	TT	CC	TT	CC	CC	TT	CC	TT	TT	TT	NN
AX-94415384	A/T	0	0	+	NA	NA	NA	NA	NA	NA	AA	AA	TT	AA	AA	AA	AA	AA	AA	AA	TT	AA	AA	AA	AA	AA	AA	AA	TT	TT	AA	AA	TT	TT	AA	AA	TT	TT	AA	AA	AA	AA	AA	AA	AA	AA	TT	AA	AA
AX-94415416	C/A	0	0	+	NA	NA	NA	NA	NA	NA	CC	CC	AA	CC	CC	CC	CC	CC	CC	CC	CC	CC	CC	CC	AA	AA	CC	NN	CC	AA	CC	CC	CC	CC	CC	CC	AA	AC	CC	CC	CC	CC	CC	CC	CC	AA	CC	CC	CC
AX-94415431	C	0	0	+	NA	NA	NA	NA	NA	NA	CC	CC	CC	CC	CC	CC	CC	CC	CC	CC	CC	CC	CC	CC	CC	CC	CC	CC	CC	CC	CC	CC	CC	CC	CC	CC	CC	CC	CC	CC	CC	CC	CC	CC	CC	CC	CC	CC	CC
AX-94415447	A/G	0	0	+	NA	NA	NA	NA	NA	NA	AA	AA	AA	GG	AG	AA	AA	AA	GG	AA	AA	AA	GG	AA	AA	GG	AA	AA	AA	AA	AA	GG	AA	AA	AA	AA	AA	AA	GG	AA	AA	AA	AA	AA	AA	AA	AA	AA	GG
AX-94415451	G/T	0	0	+	NA	NA	NA	NA	NA	NA	TG	TG	TG	TG	TG	GG	TG	TG	GG	TG	TG	TG	TG	TG	TG	TG	TG	TG	GG	TG	TG	TG	TG	TG	GG	TG	TG	GG	TG	GG	TG	TG	TG	GG	TG	TG	TG	TG	GG
AX-94415455	A/G	0	0	+	NA	NA	NA	NA	NA	NA	AG	AA	AG	AA	AA	AA	AA	AA	AA	AA	AA	AA	AG	AA	AA	AA	GG	AA	AA	AA	AA	AA	GG	AG	AA	GG	GG	AA	AA	AA	AA	GG	AA	AA	AA	AA	AA	GG	NN
AX-94415458	A/C	0	0	+	NA	NA	NA	NA	NA	NA	CC	CC	AA	CC	AA	CC	AA	AA	CC	AA	AA	CC	AA	AA	CC	AA	AA	AA	AA	AA	AA	CC	CC	AA	AA	AA	AA	AA	AA	CC	AA	AA	CC	AA	CC	CC	AA	CC	AA
AX-94415473	C/T	0	0	+	NA	NA	NA	NA	NA	NA	NN	TC	CC	CC	TC	CC	CC	TC	NN	TC	TC	TC	CC	TC	TC	CC	TC	CC	CC	CC	CC	CC	TC	TC	TC	CC	TC	CC	CC	CC	TC	TC	TC	TC	TC	CC	TC	CC	CC
AX-94415536	G/A	0	0	+	NA	NA	NA	NA	NA	NA	GG	GG	AG	GG	GG	GG	GG	GG	GG	GG	GG	GG	GG	AG	GG	GG	GG	GG	GG	GG	GG	GG	GG	GG	GG	GG	GG	GG	GG	GG	GG	GG	GG	GG	GG	GG	GG	GG	AG
AX-94415540	C/T	0	0	+	NA	NA	NA	NA	NA	NA	NN	NN	CC	CC	NN	CC	CC	TC	TC	TC	CC	NN	CC	TC	TC	TC	TC	NN	NN	TC	NN	CC	CC	CC	NN	CC	TC	TC	TC	TC	NN	TC	TC	TC	NN	NN	CC	TC	TC
AX-94415545	T/C	0	0	+	NA	NA	NA	NA	NA	NA	TT	TT	TT	TT	TT	TT	TT	TC	TT	TT	TT	TT	TT	TT	TT	TT	TT	TT	TT	TT	TT	TT	TT	TT	TT	TT	TT	TT	TT	TT	TT	TT	TT	TC	TT	TT	TT	TT	TT
AX-94415574	A/G	0	0	+	NA	NA	NA	NA	NA	NA	AA	AA	AA	AA	AA	AA	AA	AA	AA	AA	AA	AA	AA	AA	AA	AA	AA	AA	AA	AA	AA	AA	AA	AA	AA	AA	AA	AA	AA	AA	AA	AA	AA	AA	AA	AA	AA	AA	AA
AX-94415578	C/T	0	0	+	NA	NA	NA	NA	NA	NA	NN	CC	NN	CC	CC	CC	CC	CC	CC	TT	TT	CC	NN	CC	CC	CC	CC	CC	CC	CC	NN	TT	CC	CC	CC	TT	CC	NN	CC	TT	TT	NN	CC	CC	CC	TC	TT	CC	CC
AX-94415598	T/C	0	0	+	NA	NA	NA	NA	NA	NA	TT	TC	TC	TT	TC	TC	TC	TC	TT	TC	TT	TC	TC	TC	TC	TC	TC	TT	TT	TT	TC	TT	TC	TC	TC	TT	TC	TC	TT	TC	TC	TC	TC	TC	TC	TC	TT	TT	NN
AX-94415603	G/T	0	0	+	NA	NA	NA	NA	NA	NA	GG	GG	GG	GG	GG	GG	GG	GG	GG	GG	GG	GG	GG	GG	GG	GG	GG	GG	GG	GG	GG	GG	GG	GG	GG	GG	GG	GG	GG	GG	GG	GG	GG	GG	GG	GG	GG	GG	GG
AX-94415617	G/C	0	0	+	NA	NA	NA	NA	NA	NA	GG	GG	GG	GG	GG	GG	GG	GG	GG	GG	GG	GG	GG	GG	GG	GG	GG	GG	GG	GG	GG	GG	GG	GG	GG	GG	GG	GG	GG	GG	GG	GG	GG	GG	GG	GG	GG	GG	GG
AX-94415624	T/C	0	0	+	NA	NA	NA	NA	NA	NA	TT	TT	TT	CC	TC	TT	TT	TT	TT	TT	CC	TT	TT	TT	TT	CC	TT	TT	TT	TT	TT	CC	TT	TT	TT	TT	TT	TT	CC	TT	NN	TT	TT	TT	TT	TT	CC	TT	NN
AX-94415650	G/A	0	0	+	NA	NA	NA	NA	NA	NA	GG	AG	GG	GG	GG	AG	AG	AG	AG	AG	GG	AG	GG	NN	AG	NN	NN	GG	GG	AG	AG	AG	AG	AG	AG	AG	AG	NN	NN	AG	AG	AG	AG	GG	NN	NN	GG	GG	AG
AX-94415663	T/A	0	0	+	NA	NA	NA	NA	NA	NA	TT	NN	TT	TT	NN	TT	TT	TT	TT	TT	NN	TT	NN	NN	NN	TT	NN	TT	NN	NN	NN	TT	NN	TT	NN	TT	TT	TT	TT	NN	NN	TT	NN	TT	TT	TT	NN	TT	TT
AX-94415664	A/G	0	0	+	NA	NA	NA	NA	NA	NA	GG	AA	AA	AA	GG	AA	AA	GG	GG	GG	AA	AA	GG	GG	GG	GG	AA	GG	AA	GG	GG	AA	AA	GG	AA	AA	GG	AA	AA	AA	GG	AA	AA	GG	AA	GG	AA	GG	GG
AX-94415673	C/T	0	0	+	NA	NA	NA	NA	NA	NA	CC	CC	CC	CC	CC	CC	CC	CC	CC	CC	CC	CC	CC	CC	CC	CC	CC	CC	CC	CC	CC	CC	CC	CC	CC	CC	CC	CC	CC	CC	CC	CC	CC	CC	CC	CC	CC	CC	CC
AX-94415687	A/G	0	0	+	NA	NA	NA	NA	NA	NA	AG	AA	AA	AG	AA	NN	NN	AA	NN	NN	NN	AA	AG	AG	AA	AG	AA	AG	AG	AA	AG	AG	AA	AG	AA	AG	AA	AA	AG	AA	AG	AA	AA	AG	AA	AG	NN	AG	AG
AX-94415696	T/C	0	0	+	NA	NA	NA	NA	NA	NA	NN	NN	TC	TC	TT	TT	NN	TT	TT	TC	TT	TT	NN	NN	TT	TC	NN	TT	TT	TC	TC	NN	TC	TT	TT	TC	TC	TT	TC	TC	TC	TT	TT	TC	TC	TT	TT	TT	NN
AX-94415697	C/T	0	0	+	NA	NA	NA	NA	NA	NA	CC	CC	CC	CC	CC	CC	CC	CC	CC	CC	CC	CC	CC	CC	CC	CC	CC	CC	CC	CC	CC	CC	NN	CC	CC	CC	CC	CC	CC	CC	CC	CC	CC	CC	CC	CC	CC	CC	CC
AX-94415704	G/A	0	0	+	NA	NA	NA	NA	NA	NA	GG	GG	AA	GG	GG	GG	GG	GG	GG	GG	GG	GG	GG	GG	GG	GG	GG	GG	AA	NN	GG	GG	GG	GG	GG	GG	GG	AG	GG	GG	GG	GG	GG	GG	GG	GG	GG	GG	AG
AX-94415745	T/G	0	0	+	NA	NA	NA	NA	NA	NA	TT	NN	TT	TT	TT	TT	TT	GG	TT	GG	TT	GG	TT	TT	TG	TT	TT	TT	TT	TT	TT	TT	TT	TT	TG	TT	TT	TT	TG	TT	TT	TT	GG	TT	TT	TT	TT	TT	TT
AX-94415763	G/A	0	0	+	NA	NA	NA	NA	NA	NA	GG	GG	GG	AA	AG	GG	GG	GG	AA	GG	GG	GG	AA	AA	GG	AA	GG	AG	AA	AA	GG	GG	GG	AA	GG	AA	GG	GG	GG	GG	AA	GG	GG	GG	GG	GG	GG	AA	GG
AX-94415776	G/C	0	0	+	NA	NA	NA	NA	NA	NA	GG	GG	GG	GG	GG	GG	GG	GG	GG	GG	GG	GG	CC	GG	GG	GG	GG	GG	GG	GG	GG	GG	GG	CC	GG	GG	GG	GG	GG	GG	GG	GG	GG	GG	GG	GG	GG	GG	GG
AX-94415818	T/C	0	0	+	NA	NA	NA	NA	NA	NA	TT	TT	TT	NN	TT	TT	CC	TT	TT	TC	CC	TT	TT	TT	TT	TT	TT	TT	NN	TT	TT	NN	TT	TT	TT	TT	TT	TT	NN	CC	TT	TT	TT	TT	TT	TT	CC	NN	TC
AX-94415822	C/T	0	0	+	NA	NA	NA	NA	NA	NA	CC	CC	CC	CC	CC	CC	CC	CC	CC	CC	CC	CC	CC	CC	CC	CC	CC	CC	CC	CC	CC	CC	CC	CC	CC	CC	CC	CC	CC	CC	TC	CC	CC	CC	CC	CC	CC	CC	CC
AX-94415828	C/T	0	0	+	NA	NA	NA	NA	NA	NA	CC	CC	CC	CC	CC	CC	CC	CC	CC	CC	CC	CC	CC	CC	CC	CC	CC	CC	CC	CC	CC	CC	CC	CC	CC	CC	CC	CC	CC	CC	CC	CC	CC	CC	CC	CC	CC	CC	NN
AX-94415863	A/G	0	0	+	NA	NA	NA	NA	NA	NA	AA	AA	AA	AA	AA	AA	AA	AA	NN	AA	AA	AA	AA	AA	AA	AA	AA	AA	AA	AA	AA	GG	AA	GG	AA	GG	AA	AA	AA	AA	AA	AA	AA	AA	AA	AA	AA	AA	AA
AX-94415873	G/C	0	0	+	NA	NA	NA	NA	NA	NA	CC	GG	GG	GG	CG	GG	GG	GG	GG	CC	GG	GG	GG	GG	GG	CC	GG	CC	GG	NN	CC	GG	GG	GG	GG	GG	GG	GG	GG	GG	CC	GG	GG	GG	GG	GG	GG	GG	GG
AX-94415898	G/A	0	0	+	NA	NA	NA	NA	NA	NA	AG	AG	NN	NN	AG	AG	AG	AG	AG	AG	AG	AG	AG	AG	NN	GG	AG	NN	AG	AG	AG	NN	AA	AG	AG	AG	AG	AG	NN	AG	AG	AG	NN	AG	AG	AG	AG	AG	GG
AX-94415907	A/G	0	0	+	NA	NA	NA	NA	NA	NA	AA	AA	AA	AG	NN	NN	NN	AG	AA	AA	AA	AA	AG	NN	AA	AA	AG	AA	AA	AA	AG	AA	AA	AG	AA	AA	AA	NN	AA	AA	AG	AA	AA	AG	AA	AG	AA	AA	AA
AX-94415912	G/A	0	0	+	NA	NA	NA	NA	NA	NA	AG	GG	GG	AG	GG	GG	GG	GG	GG	GG	AG	GG	GG	GG	GG	GG	GG	AG	GG	GG	GG	GG	GG	GG	GG	GG	GG	GG	GG	GG	GG	GG	GG	GG	GG	GG	GG	GG	GG
AX-94415921	T/C	0	0	+	NA	NA	NA	NA	NA	NA	TT	CC	TT	TT	CC	CC	CC	CC	TT	TT	CC	TT	TT	TT	CC	CC	TT	TT	TT	CC	TT	CC	TT	TT	TT	TT	TT	NN	TT	CC	TT	TT	CC	CC	CC	TT	CC	TT	TT
AX-94415976	G/A	0	0	+	NA	NA	NA	NA	NA	NA	GG	GG	GG	GG	GG	GG	GG	GG	AG	GG	GG	GG	GG	GG	GG	GG	GG	GG	GG	GG	AG	GG	GG	GG	GG	GG	GG	AG	GG	GG	AG	GG	GG	GG	GG	AG	GG	AG	GG
[truncated: 33,144 more rows]
[truncated: 255 more columns]
