# Supplementary material for: Validation of Novel spot blotch disease resistance alleles identified in unexplored wheat (Triticum aestivum L.) germplasm lines through KASP markers
Source: BMC Plant Biol. 2022 Dec 29;22:618. doi: 10.1186/s12870-022-04013-w (PMC9798658; doi:10.1186/s12870-022-04013-w)
Supplement: Supplementary file 4 — Additional file 4. [file 12870_2022_4013_MOESM4_ESM.xlsx]

## Sheet: Suppl_table_1
Supplementary Table S1: Analysis of Variance (ANOVA) wheat genotype for spot blotch (AUDPC) across five environments
Trait	Sources	DF	Mean Square	F	Significance	Error	h2
AUDPC	Genotypes (G)	293	440893	727.8	<.0001	48463.2	0.82
	Environment (E)	4	1.19834e+06	1978.14	<.0001
	G*E interaction	1172	7813.1	12.9	<.0001

## Sheet: Suppl_table_2
Supplementary Table S2: Range, mean values, standard deviation, and sample variance of 294 lines evaluated for spot blotch (AUDPC) disease in five environments (Env1, Env2, Env3, Env4 and Env5)
	Env 1	Env 2	Env 3	Env 4	Env 5
Mean	491.89	562.35	507.21	558.33	419.09
Standard Error	14.13	14.6	12.29	14.48	12.49
Standard Deviation	242.27	250.37	210.74	248.3	214.31
Sample Variance	58699.3	62688.7	44411.8	61654.6	45932
Range	130.21 - 1231.58	201.66- 1273.76	189.26 - 1251.031	205.39 - 1297.63	102.51-1219.76
Confidence Level (95.0%)	27.8	28.73	24.18	28.5	24.59

## Sheet: Suppl_table_3
Supplementary Table S3: Correlation coefficient between spot blotch AUDPC calculated across five environments
	Env2	Env3	Env4	Env5
Env1	0.83	0.68	0.69	0.75
Env2	-	0.8	0.81	0.77
Env3	-	-	0.83	0.87
Env4	-	-	-	0.79

## Sheet: Suppl_table_4
Supplementary Table S4: Distribution of 16,787 SNPs in 21chromosomes, identified LD in 294 bread wheat genotypes
Chromosome	Size (Mb)	No. of SNP	Average number of SNPs per MB	Chromosome (LD)	No of marker pairs in perfect LD (r2=1)
1A	594.1	913	1.54	0.229	2066
1B	689.85	1033	1.5	0.347	4415
1D	495.45	915	1.85	0.367	4803
2A	780.8	971	1.24	0.206	1374
2B	801.26	1190	1.49	0.18	1120
2D	651.85	1038	1.59	0.232	2083
3A	750.84	673	0.9	0.126	213
3B	830.83	970	1.17	0.173	373
3D	615.55	586	0.95	0.104	113
4A	744.59	588	0.79	0.135	234
4B	673.62	462	0.69	0.114	162
4D	509.86	324	0.64	0.082	77
5A	709.77	735	1.04	0.128	500
5B	713.15	1118	1.57	0.2	1742
5D	566.08	788	1.39	0.15	812
6A	618.08	675	1.09	0.171	561
6B	720.99	856	1.19	0.171	310
6D	473.59	619	1.31	0.113	200
7A	736.71	857	1.16	0.128	423
7B	750.62	743	0.99	0.133	218
7D	638.69	733	1.15	0.087	149

## Sheet: Suppl_table_5
Supplementary Table S5: List of total MTAs for Spot blotch disease resistance identified using Tassel across five environments
Env.	Marker	Chr.	Pos(Mb)	P-Value	R2(%)
ENV1	AX-94959663	1B	22.1	0.000667	4.1
	AX-94685012	2A	764.7	6.88e-05	7.4
	AX-94865722	2A	765.3	7.87e-05	7.6
	AX-95135556	2A	764.8	0.000168	6.4
	AX-94472501	2A	764.5	0.000222	6
	AX-94710084	2A	764.8	0.000296	6.4
	AX-94889188	2A	74.8	0.000302	6.4
	AX-94713668	2A	763.8	0.000561	5.7
	AX-94495090	2A	747.1	0.000867	5.1
	AX-94445214	2A	25.5	0.000903	5.4
	AX-94832247	2B	801.3	6.46e-05	7.5
	AX-94812374	2B	68.4	0.000209	6.3
	AX-94672766	2B	50.2	0.000783	5.3
	AX-94683572	2B	749.4	0.000926	5
	AX-94934527	2D	638.4	0.000554	5.7
	AX-94901587	2D	640.3	0.000707	5.8
	AX-95003297	3A	686.1	0.000779	5.1
	AX-94529408	3B	719.8	4.54e-05	6.1
	AX-94437683	3B	488.5	0.000163	6.2
	AX-94731193	3B	730.8	0.000177	6.4
	AX-94930921	3B	739.6	0.000605	5.2
	AX-94562553	3B	728.9	0.000969	5
	AX-94794021	3D	573.1	0.000326	6.8
	AX-95208867	3D	549.5	0.000329	4.6
	AX-94560557	4D	442.2	0.000528	5.4
	AX-94638473	5A	585.4	0.000783	5.4
	AX-94441589	5A	616.5	0.0008	5.1
	AX-94796479	5A	588.4	0.000824	5.1
	AX-94415228	6A	580.5	0.000917	6.1
	AX-94928695	6B	11.5	0.000831	4
	AX-94444292	6B	97.8	0.000845	5.2
	AX-94498228	6B	191.5	0.000912	5
	AX-94496131	6D	264.4	0.000161	6.4
	AX-95134989	7B	683.5	0.00038	6
	AX-94564853	7B	674	0.000432	4.4
ENV2	AX-94527084	1A	558.5	8.95e-05	8.3
	AX-94556854	1A	115.4	0.00017	7.5
	AX-94788387	1A	283.9	0.000292	5.5
	AX-94958346	1A	365.5	0.000418	6
	AX-95657292	1A	508.7	0.000546	6.2
	AX-94543706	1A	394.6	0.000755	5.3
	AX-94446430	1B	688.4	1.11e-05	11.1
	AX-94959663	1B	22.1	6.85e-05	5.8
	AX-94527355	1B	196.9	0.000109	8.7
	AX-94918106	1B	22.4	0.00013	6.5
	AX-94416856	1B	22.4	0.000458	5.6
	AX-94815439	1B	38.9	0.000485	5.6
	AX-94912445	1B	24.2	0.000595	5.6
	AX-94718886	1B	22.2	0.000642	4.5
	AX-94526208	1B	574.3	0.000954	5.1
	AX-94460086	1D	452.3	1.49e-05	10.5
	AX-94758384	1D	55.7	0.000144	8.3
	AX-95235129	1D	479	0.000794	5.7
	AX-94901148	1D	22.9	0.000894	5.3
	AX-94685012	2A	764.7	5.96e-06	9.3
	AX-94472501	2A	764.5	6.86e-06	8.8
	AX-94889188	2A	74.8	8.55e-06	9.2
	AX-94710084	2A	764.8	1.5e-05	8.9
	AX-95135556	2A	764.8	1.69e-05	8.5
	AX-94713668	2A	763.8	5.99e-05	7.4
	AX-94865722	2A	765.3	7.08e-05	7.8
	AX-95254393	2A	769.8	9.45e-05	6
	AX-94492833	2A	763.4	9.58e-05	7.4
	AX-94910470	2A	763.7	0.00017	6.3
	AX-94428911	2A	77.2	0.000233	6.2
	AX-95659202	2A	74.9	0.000293	5.9
	AX-94749063	2A	763.7	0.000449	6.3
	AX-94582236	2A	242	0.00048	5.8
	AX-95235371	2A	763.7	0.000798	5.4
	AX-94470009	2A	74.2	0.000856	5.2
	AX-94692370	2A	763.4	0.000973	5.5
	AX-94812374	2B	68.4	2.38e-05	8.4
	AX-95217784	2B	800.1	6.67e-05	7.3
	AX-94623055	2B	311.7	0.000131	6.6
	AX-94832247	2B	801.3	0.000182	6.7
	AX-95181223	2B	763.6	0.000211	6.9
	AX-94808423	2B	774.8	0.000389	5.2
	AX-94748285	2B	6.3	0.000459	5.9
	AX-95209222	2B	793.6	0.000694	5.3
	AX-94441003	2D	11.8	1.66e-05	8.2
	AX-95244574	2D	560.4	2.86e-05	7.7
	AX-95194847	2D	324.9	7.27e-05	6.2
	AX-95006288	2D	217.5	0.000158	5.5
	AX-94934527	2D	638.4	0.000171	6.7
	AX-95114107	2D	0.5	0.00018	6.7
	AX-94866118	2D	635.6	0.000192	7.2
	AX-94422068	2D	74.9	0.000346	5.9
	AX-94970042	2D	616	0.000372	12.5
	AX-95259523	2D	337	0.000477	5.1
	AX-95092951	2D	12.9	0.000848	6.9
	AX-94535949	3A	506.4	2.13e-05	8.7
	AX-94734191	3A	564.9	0.000619	5.7
	AX-94578209	3B	664.5	0.000102	6.4
	AX-94930921	3B	739.6	0.000171	6.3
	AX-94725459	3B	60.1	0.000191	7.8
	AX-94406971	3B	497.1	0.000419	6.1
	AX-94794021	3D	573.1	0.000455	6.4
	AX-94825289	3D	559.1	0.000536	5.5
	AX-94516239	3D	613.4	0.000843	5.3
	AX-95206580	3D	6.4	0.00099	5.8
	AX-94444084	4A	467.7	1.2e-05	10
	AX-94645442	4A	733.7	0.000263	7.1
	AX-95252812	4B	641.2	6.27e-05	7.4
	AX-95181057	4B	358	0.00012	6
	AX-94978907	4B	553.4	0.000383	10
	AX-94502357	4B	528	0.000598	5.4
	AX-94388072	4B	469	0.000723	4.9
	AX-94497710	4D	324.2	1.45e-05	9.1
	AX-94560557	4D	442.2	4.06e-05	7.6
	AX-94948012	4D	35.2	0.000125	6.9
	AX-94413462	4D	85	0.000213	7.1
	AX-94943082	4D	24.3	0.000656	5.4
	AX-94955512	5A	564.1	3.72e-06	10.1
	AX-95000049	5A	391.5	0.000225	6.9
	AX-94684351	5B	440.2	0.000171	5.9
	AX-94411826	5B	43.9	0.000361	11.1
	AX-95023384	5B	522.1	0.000605	7.3
	AX-94414949	5B	704.8	0.000992	6.4
	AX-94486451	5D	517.8	2.36e-06	10.3
	AX-94793547	5D	444.3	1.69e-05	9.8
	AX-94961734	5D	464.1	0.000158	6.9
	AX-94489682	5D	537.4	0.000943	5.1
	AX-94415228	6A	580.5	1.52e-05	10.8
	AX-94966145	6A	5.2	0.000415	5.7
	AX-95197534	6A	3.9	0.000646	6.2
	AX-94752965	6B	644.1	0.000282	7.3
	AX-95236581	6B	200	0.000519	6.6
	AX-95235888	6B	156.3	0.000817	5.3
	AX-94496131	6D	264.4	0.000171	6.8
	AX-94995255	6D	6	0.000426	6.4
	AX-94386493	6D	459.2	0.000614	5.6
	AX-95159922	7A	159.5	2.1e-06	9.2
	AX-95119533	7A	566.8	0.00023	7
	AX-94757688	7A	606.9	0.000285	7
	AX-94521326	7A	672.1	0.000634	7
	AX-94593060	7B	680.2	1.44e-05	8.3
	AX-94626370	7B	196.9	5.98e-05	7.8
	AX-94806637	7B	401.5	7.66e-05	8.4
	AX-94750987	7B	638.5	0.000197	7.4
	AX-94463435	7D	587.8	0.000147	7.4
	AX-95100118	7D	77.2	0.000263	5.8
ENV3	AX-94631246	1B	608.9	0.000713	13.4
	AX-95018915	2A	739.7	3.03e-05	7.4
	AX-94696230	2A	739.7	4.22e-05	7.5
	AX-94889188	2A	74.8	0.000151	6.8
	AX-95083470	2A	747.1	0.00016	6.2
	AX-94495090	2A	747.1	0.000276	5.9
	AX-94666174	2A	500	0.000499	5.8
	AX-94445214	2A	25.5	0.000848	5.2
	AX-95217784	2B	800.1	0.000512	5.5
	AX-94544357	2B	545.3	0.000915	5.8
	AX-94901587	2D	640.3	0.000156	6.9
	AX-94441003	2D	11.8	0.000908	4.7
	AX-94734191	3A	564.9	0.000237	6.3
	AX-94793068	3A	28.5	0.000824	5.6
	AX-94529408	3B	719.8	0.000405	4.5
	AX-94794021	3D	573.1	0.000125	7.7
	AX-94484435	3D	27.9	0.000878	3.9
	AX-95104881	4A	366.5	0.000396	5.7
	AX-94708438	5A	672.4	0.000513	5.6
	AX-95213979	5B	11.8	0.000792	5.8
	AX-94793547	5D	444.3	0.00024	7.2
	AX-94415863	6A	39.5	0.000539	5.4
	AX-94695383	6B	118.2	0.00083	5.9
	AX-94536986	6B	75.7	0.00092	5.1
	AX-94752754	6D	3.9	0.000411	6.7
	AX-94609493	6D	451.5	0.000939	5
	AX-94937740	7D	596	0.000399	5.8
ENV4	AX-94889188	2A	74.8	2.17e-05	8.4
	AX-95018915	2A	739.7	9.16e-05	6.6
	AX-94696230	2A	739.7	0.000133	6.6
	AX-94633858	2A	764.5	0.000429	5.9
	AX-95083470	2A	747.1	0.000497	5.4
	AX-94445214	2A	25.5	0.000594	5.6
	AX-94495090	2A	747.1	0.000604	5.4
	AX-94963733	2A	151.3	0.000722	5.8
	AX-94969951	2B	775.1	0.000528	5.4
	AX-95217784	2B	800.1	0.000781	5.2
	AX-94901587	2D	640.3	0.00013	7
	AX-94934957	2D	10.3	0.000346	5.8
	AX-94413973	2D	5.7	0.000693	4.1
	AX-94734191	3A	564.9	0.000309	6.1
	AX-94582834	3A	681.2	0.000941	3.8
	AX-94794021	3D	573.1	6.37e-05	8.1
	AX-94955518	3D	396.6	0.000261	4.7
	AX-94472763	4A	134.6	0.000661	5.4
	AX-94425007	4A	181.6	0.000898	3.9
	AX-94793547	5D	444.3	0.000674	6.5
	AX-94920262	6A	58.1	0.000344	5.1
	AX-95112340	6A	590.1	0.000425	5
	AX-94721029	6D	320.2	0.000406	5.5
	AX-94609493	6D	451.5	0.000622	5.2
	AX-95175751	7A	88.9	0.000867	3.9
ENV5	AX-94985209	1A	535	0.000227	6.1
	AX-94870284	1A	22.6	0.000282	6.5
	AX-94527084	1A	558.5	0.000425	6.4
	AX-94414832	1A	534.6	0.000632	5.4
	AX-94918106	1B	22.4	0.000114	6.5
	AX-94959663	1B	22.1	0.000207	4.9
	AX-94718886	1B	22.2	0.000735	4.4
	AX-94657416	1B	15.7	0.000821	5.1
	AX-95234532	1B	22.3	0.000847	5.3
	AX-94460086	1D	452.3	0.000281	7.9
	AX-94590703	1D	470.6	0.000406	6.1
	AX-94961642	1D	15.4	0.000414	5.9
	AX-95135556	2A	764.8	6.84e-06	8.8
	AX-94685012	2A	764.7	8.18e-06	8.8
	AX-94865722	2A	765.3	1.84e-05	9.1
	AX-94710084	2A	764.8	3.28e-05	8.1
	AX-95254393	2A	769.8	0.000132	5.8
	AX-94749063	2A	763.7	0.000187	7
	AX-94910470	2A	763.7	0.000227	6
	AX-94833639	2A	724	0.000284	6.8
	AX-94692370	2A	763.4	0.000465	5.9
	AX-94492833	2A	763.4	0.000658	5.6
	AX-94713668	2A	763.8	0.000711	5.5
	AX-94832247	2B	801.3	3.18e-05	7.9
	AX-94808423	2B	774.8	8.57e-05	6
	AX-94812374	2B	68.4	0.000157	6.5
	AX-95147383	2B	454	0.000494	5.4
	AX-94540532	2B	26.1	0.000989	4.9
	AX-95114107	2D	0.5	3.87e-05	7.7
	AX-94934527	2D	638.4	5.57e-05	7.7
	AX-94508535	2D	640.2	0.000827	5.4
	AX-94901587	2D	640.3	0.000893	5.4
	AX-94930921	3B	739.6	0.000269	5.8
	AX-94529408	3B	719.8	0.000386	4.6
	AX-95224890	3B	467.1	0.000398	5.6
	AX-94825289	3D	559.1	0.000994	4.9
	AX-94669242	4B	568.7	0.000303	5.4
	AX-94985380	4B	640.5	0.000815	5.8
	AX-94560557	4D	442.2	7.7e-05	7
	AX-95629376	4D	94.6	0.00019	5.1
	AX-95095672	4D	455.5	0.0002	6.1
	AX-94483885	4D	98.6	0.000332	5.8
	AX-94883744	5A	430.6	0.000568	5.5
	AX-94415228	6A	580.5	9.63e-05	7.9
	AX-95197534	6A	3.9	0.000882	5.5
	AX-94849484	6B	692.8	0.00043	5.5
	AX-94498228	6B	191.5	0.000883	5

## Sheet: Suppl_table_6
Supplementary Table S6: List of total MTAs for Spot blotch disease resistance identified using GAPIT across five environments
Env	Marker	Chr	Pos(Mb)	P-value	MAF	R2(%)	FDR P-values	Allelic effect
ENV1	AX-94865722	2AL	765.3	5.11e-05	0.2724	32	0.3536	68.8102
	AX-95135556	2AL	764.8	8.43e-05	0.3328	31.7	0.3536	57.0058
	AX-94710084	2AL	764.8	0.000209	0.2293	31.3	0.5023	-72.3248
	AX-94472501	2AL	764.5	0.000756	0.4207	30.6	0.8082	77.6565
	AX-94749063	2AL	763.7	0.000895	0.3448	30.5	0.8082	-53.6931
	AX-94685012	2AL	764.7	0.000968	0.319	30.5	0.8082	-49.4107
	AX-94962557	2BS	236.8	0.000349	0.1293	31	0.5311	-111.304
	AX-94559691	2DL	650.3	6.08e-05	0.2914	31.9	0.3536	-84.3632
	AX-94901587	2DL	640.3	0.000186	0.4948	31.3	0.5023	61.6838
	AX-94934527	2DL	638.4	0.000352	0.3034	31	0.5311	-64.7856
	AX-94969335	2DL	633.2	0.000933	0.4172	30.5	0.8082	53.2122
	AX-94773579	2DS	180.1	0.00028	0.1293	31.1	0.5273	-112.835
	AX-94529408	3B-	719.8	7.33e-05	0.4966	31.8	0.3536	62.708
	AX-95208867	3DL	549.5	0.000283	0.3621	31.1	0.5273	53.6328
	AX-94444084	4AL	467.7	0.000952	0.25	30.5	0.8082	-58.9379
				0.000165	0.3259	31.4	0.5023	55.1543
	AX-94859739	5BL	539.9	0.00038	0.1638	31	0.5311	66.7726
	AX-94931540	6DS	93.5	0.00091	0.4328	30.5	0.8082	-67.0514
	AX-94564853	7BL	674	0.000559	0.3948	30.8	0.7217	-51.6098
	AX-94448771	7BL	684.4	0.000889	0.3017	30.5	0.8082	75.9897
ENV3	AX-95135556	2AL	764.8	0.000101	0.331	31.1	0.7867	54.6693
	AX-94865722	2AL	765.3	0.000241	0.2711	30.6	0.7867	60.2396
	AX-94472501	2AL	764.5	0.000281	0.4208	30.5	0.7867	81.6426
	AX-94749063	2AL	763.7	0.000346	0.3415	30.4	0.8003	-56.2537
	AX-94710084	2AL	764.8	0.00042	0.2306	30.3	0.8003	-66.5391
	AX-95254393	2AL	769.8	0.000477	0.4173	30.3	0.8003	44.5266
	AX-94889188	2AS	74.8	0.000989	0.4419	29.9	0.8715	53.0082
	AX-95217784	2BL	800.1	0.000605	0.4507	30.1	0.8003	-58.4296
	AX-94623055	2BS	311.7	0.000204	0.3081	30.7	0.7867	59.8313
	AX-94559691	2DL	650.3	0.000802	0.2887	30	0.8715	-68.6848
	AX-94529408	3B-	719.8	0.000888	0.493	29.9	0.8715	50.9471
	AX-94444084	4AL	467.7	9.16e-05	0.2482	31.1	0.7867	-67.9626
	AX-94560557	4DL	442.2	0.000183	0.3257	30.8	0.7867	52.9697
	AX-95076333	5AL	540	0.000587	0.4349	30.2	0.8003	69.0731
	AX-95023384	5BL	522.1	0.000567	0.4842	30.2	0.8003	-72.7252
	AX-94417482	6BS	254.4	0.00062	0.3363	30.1	0.8003	-87.9799
	AX-94626370	7BS	196.9	0.000697	0.2042	30.1	0.8352	-74.0803
ENV2	AX-94631246	1BL	608.9	8.07e-05	0.3904	22.4	0.6133	131.925
	AX-94815439	1BS	38.9	0.000938	0.1404	21	0.6133	119.289
	AX-94561126	2AL	569.6	0.000231	0.4623	21.8	0.6133	-88.5189
	AX-95217784	2BL	800.1	0.000259	0.4521	21.7	0.6133	-90.0153
	AX-94901587	2DL	640.3	2.8e-05	0.4949	23	0.4695	97.6546
	AX-94529408	3B-	719.8	0.000408	0.5	21.4	0.6133	75.0983
	AX-95003472	5AL	609.2	0.000545	0.149	21.3	0.6133	148.092
	AX-94511705	5BL	597.9	0.000641	0.2397	21.2	0.6133	92.7233
	AX-94752754	6DS	3.9	0.000434	0.4247	21.4	0.6133	93.6451
ENV4	AX-94634418	1AS	106.2	0.000992	0.1849	21.8	0.5801	-155.156
	AX-94631246	1BL	608.9	3.67e-05	0.3904	23.7	0.3084	125.521
	AX-94561126	2AL	569.6	0.000125	0.4623	23	0.5801	-82.6625
	AX-94762943	2AL	750.6	0.000875	0.3579	21.9	0.5801	-73.4409
	AX-95217784	2BL	800.1	0.000202	0.4521	22.7	0.5801	-82.4965
	AX-94901587	2DL	640.3	1.43e-05	0.4949	24.2	0.2396	91.2109
	AX-94934957	2DS	10.3	0.000924	0.2038	21.9	0.5801	-88.5103
	AX-95229902	3B-	222.2	0.000635	0.1781	22.1	0.5801	93.4434
	AX-94955518	3DL	396.6	0.000472	0.2877	22.2	0.5801	73.9626
	AX-95003472	5AL	609.2	0.000651	0.149	22.1	0.5801	131.213
	AX-94511705	5BL	597.9	0.000509	0.2397	22.2	0.5801	84.4622
	AX-94694549	5DL	486.3	0.000547	0.1438	22.2	0.5801	-85.3363
	AX-95112340	6AL	590.1	0.000891	0.2432	21.9	0.5801	72.7327
ENV5	AX-94870284	1AS	22.6	0.000419	0.1466	28.1	0.3699	120.275
	AX-94768522	1BS	1.8	0.000188	0.4017	28.5	0.3	179.872
	AX-95135556	2AL	764.8	1.04e-05	0.3328	30	0.175	92.6269
	AX-94710084	2AL	764.8	3.93e-05	0.2293	29.3	0.2197	-116.462
	AX-94865722	2AL	765.3	8.85e-05	0.2724	28.9	0.2874	96.246
	AX-94685012	2AL	764.7	0.000177	0.319	28.5	0.3	-81.5514
	AX-94414551	2AL	527.4	0.000248	0.3431	28.3	0.3	101.528
	AX-94910470	2AL	763.7	0.000255	0.2466	28.3	0.3	-94.3106
	AX-94472501	2AL	764.5	0.00032	0.4207	28.2	0.3164	119.793
	AX-94749063	2AL	763.7	0.000373	0.3448	28.1	0.348	-83.276
	AX-95254393	2AL	769.8	0.000479	0.4224	28	0.3898	66.8903
	AX-95258535	2AS	312.3	0.000488	0.4793	28	0.3898	-210.494
	AX-94808423	2BL	774.8	0.000775	0.3172	27.8	0.4818	71.4954
	AX-94812374	2BS	68.4	0.000633	0.1655	27.9	0.4428	-88.8795
	AX-94901587	2DL	640.3	0.000103	0.4948	28.8	0.2874	93.5959
	AX-94934527	2DL	638.4	0.000128	0.3034	28.7	0.3	-100.463
	AX-94559691	2DL	650.3	0.000958	0.2914	27.6	0.5361	-100.018
	AX-95114107	2DS	0.5	2.33e-05	0.2362	29.6	0.1957	109.343
	AX-94773579	2DS	180.1	0.000523	0.1293	28	0.3991	-155.876
	AX-94907975	3AL	681.2	0.000169	0.2966	28.5	0.3	97.3029
	AX-94829137	3AL	742.5	0.000837	0.1724	27.7	0.4939	110.507
	AX-95128040	3B-	70.3	0.000259	0.2914	28.3	0.3	-92.6892
	AX-94529408	3B-	719.8	0.000286	0.4966	28.3	0.3	82.191
	AX-95224890	3B-	467.1	0.000722	0.3379	27.8	0.4818	103.925
	AX-94560557	4DL	442.2	8.23e-05	0.3259	28.9	0.2874	83.2442
	AX-95629376	4DS	94.6	0.000218	0.2466	28.4	0.3	92.4671
	AX-94483885	4DS	98.6	0.000281	0.4052	28.3	0.3	-76.5305
	AX-94699167	5AL	586.6	0.000581	0.4845	27.9	0.4243	-94.5289
	AX-94796479	5AL	588.4	0.000853	0.4741	27.7	0.4939	-91.9047
	AX-95213765	7DL	611.6	0.000747	0.1586	27.8	0.4818	-142.303

## Sheet: Suppl_table_7
Supplementary Table S7: Consistent MTAs associated with the spot blotch disease resistance identified using Tassel analysis
Marker	Chr	Position (mb)	p Value	R2 (%)	Environment
AX-94959663	1BS	22.11	0.000667	4.1	ENV1, ENV2, ENV5
AX-94495090	2AL	747.15	0.000867	5.1	ENV1, ENV3, ENV4
AX-94713668	2AL	763.83	0.000561	5.7	ENV1, ENV2, ENV5
AX-94685012	2AL	764.68	6.88e-05	7.4	ENV1, ENV2, ENV5
AX-94710084*	2AL	764.79	0.000296	6.4	ENV1, ENV2, ENV5
AX-95135556*	2AL	764.82	0.000302	6.4	ENV1, ENV2, ENV3, ENV4
AX-94865722*	2AL	765.29	7.87e-05	7.6	ENV1, ENV2, ENV5
AX-94445214	2AS	25.48	0.000903	5.4	ENV1, ENV3, PUSA 2
AX-94889188	2AS	764.82	0.000168	6.4	ENV1, ENV2, ENV5
AX-95217784*	2BL	800.12	6.67e-05	7.3	ENV2, ENV3, ENV4
AX-94832247	2BL	801.25	6.46e-05	7.5	ENV1, ENV2, ENV5
AX-94812374	2BS	68.36	0.000209	6.3	ENV1, ENV2, ENV5
AX-94934527	2DL	638.37	0.000554	5.7	ENV1, ENV2, ENV5
AX-94901587*	2DL	640.3	0.000707	5.8	ENV1, ENV3, ENV4, ENV5
AX-94734191	3AL	564.93	0.000619	5.7	ENV2, ENV3, ENV4
AX-94529408*	3B-	719.78	4.54e-05	6.1	ENV1, ENV3, ENV5
AX-94930921	3B-	739.6	0.000605	5.2	ENV1, ENV2, ENV5
AX-94794021	3DL	573.12	0.000326	6.8	ENV1, ENV2, ENV3, ENV4
AX-94560557*	4DL	442.17	0.000528	5.4	ENV1, ENV2, ENV5
AX-94793547	5DL	444.3	1.69e-05	9.8	ENV2, ENV3, ENV4
AX-94415228	6AL	580.53	0.000917	6.1	ENV1, ENV2, ENV5
*Common markers in Tassel and GAPIT analysis

## Sheet: Suppl_table_8
Supplementary Table S8: Consistent MTAs associated with the Spot blotch disease resistance identified using CMLM in GAPIT
SNP	Chr.	Pos (MB)	P -value	MAF	R2 (%)	FDR P-values	Allelic effect	Environment
AX-94749063	2AL	763.7	0.000895	0.34	30.5	0.8	-53.69	ENV1, ENV2, ENV5
AX-94472501	2AL	764.47	0.000756	0.42	30.6	0.8	77.66	ENV1, ENV2, ENV5
AX-94710084	2AL	764.79	0.000209	0.23	31.3	0.5	-72.32	ENV1, ENV2, ENV5
AX-95135556	2AL	764.82	8.43e-05	0.33	31.7	0.35	57	ENV1, ENV2, ENV5
AX-94865722	2AL	765.29	5.11e-05	0.27	32	0.35	68.81	ENV1, ENV2, ENV5
AX-95217784	2BL	800.12	0.000605	0.45	30.1	0.8	-58.43	ENV2, ENV3, PUSA 2
AX-94901587	2DL	640.3	0.000186	0.49	31.3	0.5	61.68	ENV1, ENV3, ENV4, ENV5
AX-94559691	2DL	650.33	6.08e-05	0.29	31.9	0.35	-84.36	ENV1, ENV2, ENV5
AX-94529408	3B-	719.78	7.33e-05	0.5	31.8	0.35	62.7	ENV1, ENV2, ENV5, ENV3
AX-94560557	4DL	442.17	0.000165	0.33	31.4	0.5	55.15	ENV1, ENV2, ENV5

## Sheet: Suppl_table_9
Supplementary Table S9: Allele-specific and common primers for seven significant KASP markers
Marker	Chr.	Primer	Primer Sequence (5'->3')
AX-4710084	2A	HEX	GAAGGTCGGAGTCAACGGATTAATCGGGAAGCTATTTCAACTAAAG
		FAM	GAAGGTGACCAAGTTCATGCTAATCGGGAAGCTATTTCAACTAAAA
		COM	GCCTGGAAGCTTGATGGTGA
AX-4865722	2A	HEX	GAAGGTCGGAGTCAACGGATTACTCAATCCGCTGCCTGG
		FAM	GAAGGTGACCAAGTTCATGCTACTCAATCCGCTGCCTGT
		COM	GCAACTAATTCCTGCTCGCG
AX-5135556	2A	HEX	GAAGGTCGGAGTCAACGGATTAAGGAAGTCGCGCTCCATC
		FAM	GAAGGTGACCAAGTTCATGCTAAGGAAGTCGCGCTCCATT
		COM	GCAGCTTGTTGCAGGTTAGC
AX-5217784	2B	HEX	GAAGGTCGGAGTCAACGGATTGGAACTACCAGAACAGCGAG
		FAM	GAAGGTGACCAAGTTCATGCTGGAACTACCAGAACAGCGAA
		COM	GATCAGGTAACAAATGCTCATTCTG
AX-4901587	2D	HEX	GAAGGTCGGAGTCAACGGATTTAGCCGCCCACCAGCATG
		FAM	GAAGGTGACCAAGTTCATGCTTAGCCGCCCACCAGCATC
		COM	TGGGTGGGCAGTCGTCTGTT
AX-4529408	3B	HEX	GAAGGTCGGAGTCAACGGATTAAGCAAGAAATCCACAAGAATACA
		FAM	GAAGGTGACCAAGTTCATGCTAAGCAAGAAATCCACAAGAATACC
		COM	TTGCAGCATGCATACTTGTCC
AX-4560557	4D	HEX	GAAGGTCGGAGTCAACGGATTATCTGCATGCCACTCATCAC
		FAM	GAAGGTGACCAAGTTCATGCTATCTGCATGCCACTCATCAA
		COM	CCTCCACAAATTGAACTTCCATAT

## Sheet: Suppl_table_10a
Supplementary Table S10a: GO terms of identified candidate genes with description, lengths and GO IDs
S. No.	SeqName	Description	Length	#Hits	e-Value	sim mean	#GO	GO IDs
1	TraesCS2A02G564900.1	BAJ97600.1predicted protein	2516	20	0	64.1	1	P:GO:0006952
2	TraesCS2A02G564800.1	BAK01400.1predicted protein	4548	20	0	66.8	6	F:GO:0004674; F:GO:0005524; P:GO:0006468; C:GO:0016021; F:GO:0043531; P:GO:0098542
3	TraesCS2B02G628800.1	BAJ96658.1predicted protein	3303	20	2.9e-266	56.69
4	TraesCS2D02G577000.1	XP_020188953.1serine/threonine-protein kinase SAPK5-like	1522	20	2.1e-211	86.14	12	F:GO:0004674; F:GO:0004712; F:GO:0005524; C:GO:0005634; C:GO:0005737; P:GO:0006468; P:GO:0006952; P:GO:0009738; C:GO:0016021; P:GO:0035556; F:GO:0043531; F:GO:0106310
5	TraesCS3B02G471100.1	XP_020186407.1protein DEK-like	2091	20	4.9e-163	65.1	2	F:GO:0005488; C:GO:0110165
6	TraesCS4D02G271400.1	XP_020193275.1cell number regulator 13	1814	20	1e-201	84.46	2	P:GO:0007166; C:GO:0016021
7	TraesCS2A02G565700.1	EMS51866.1Cytochrome P450 71D10	1909	20	4e-252	79.65	5	F:GO:0004497; F:GO:0005506; C:GO:0016021; F:GO:0016705; F:GO:0020037

[truncated: 9 more sheets: Suppl_table_10b, Suppl_table_10c, Suppl_table_10d, Suppl_table_10e, Suppl_table_10f, Suppl_table_11, Suppl_table_12, Suppl_table_13, Suppl_table_14]
